# Supplementary material for: Siloxide tripodal ligands as a scaffold for stabilizing lanthanides in the +4 oxidation state
Source: Chem Sci. 2024 Apr 2;15(18):6874–83. doi: 10.1039/d4sc00051j (PMC11077534; doi:10.1039/d4sc00051j)
Supplement: SC-015-D4SC00051J-s002 [file SC-015-D4SC00051J-s002.cif]

# Electronic Supplementary Material (ESI) for Chemical Science.
# This journal is © The Royal Society of Chemistry 2024

####################################################################### 
# 
# This file contains crystal structure data downloaded from the 
# Cambridge Structural Database (CSD) hosted by the Cambridge 
# Crystallographic Data Centre (CCDC).
# 
# Full information about CCDC data access policies and citation 
# guidelines are available at http://www.ccdc.cam.ac.uk/access/V1 
# 
# Audit and citation data items may have been added by the CCDC. 
# Please retain this information to preserve the provenance of 
# this file and to allow appropriate attribution of the data. 
# 
#######################################################################

data_ah557
_database_code_depnum_ccdc_archive 'CCDC 2291801'
loop_
_audit_author_name
_audit_author_address
'Farzaneh Fadaei Tirani'
;EPFL
Switzerland
;
_audit_update_record             
;
2023-08-30 deposited with the CCDC.	2024-03-22 downloaded from the CCDC.
;
_audit_creation_date             2023-08-27
_audit_creation_method           
;
Olex2 1.5
(compiled 2023.08.24 svn.re1ec1418 for OlexSys, GUI svn.r6817)
;
_shelx_SHELXL_version_number     2019/3
_audit_contact_author            'Farzaneh Fadaei Tirani'
_chemical_name_common            ?
_chemical_name_systematic        ?
_chemical_formula_moiety         'C66 H84 Ce O10 Si4, 3.5(C7 H8)'
_chemical_formula_sum            'C90.50 H112 Ce O10 Si4'
_chemical_formula_weight         1612.27
_chemical_melting_point          ?
_chemical_oxdiff_formula         'C89.50 H112 Ce O11 Si4'
loop_
_atom_type_symbol
_atom_type_description
_atom_type_scat_dispersion_real
_atom_type_scat_dispersion_imag
_atom_type_scat_source
C C 0.0181 0.0091 'International Tables Vol C Tables 4.2.6.8 and 6.1.1.4'
H H 0.0000 0.0000 'International Tables Vol C Tables 4.2.6.8 and 6.1.1.4'
Ce Ce -1.8482 9.6596 'International Tables Vol C Tables 4.2.6.8 and 6.1.1.4'
O O 0.0492 0.0322 'International Tables Vol C Tables 4.2.6.8 and 6.1.1.4'
Si Si 0.2541 0.3302 'International Tables Vol C Tables 4.2.6.8 and 6.1.1.4'

_shelx_space_group_comment       
;
The symmetry employed for this shelxl refinement is uniquely defined
by the following loop, which should always be used as a source of
symmetry information in preference to the above space-group names.
They are only intended as comments.
;
_space_group_crystal_system      triclinic
_space_group_IT_number           2
_space_group_name_H-M_alt        'P -1'
_space_group_name_Hall           '-P 1'
loop_
_space_group_symop_operation_xyz
'x, y, z'
'-x, -y, -z'

_cell_length_a                   14.49307(15)
_cell_length_b                   14.67810(14)
_cell_length_c                   20.2591(3)
_cell_angle_alpha                89.6876(9)
_cell_angle_beta                 88.7540(10)
_cell_angle_gamma                89.3655(8)
_cell_volume                     4308.40(8)
_cell_formula_units_Z            2
_cell_measurement_reflns_used    31377
_cell_measurement_temperature    140.00(10)
_cell_measurement_theta_max      74.2270
_cell_measurement_theta_min      2.9700
_shelx_estimated_absorpt_T_max   ?
_shelx_estimated_absorpt_T_min   ?
_exptl_absorpt_coefficient_mu    5.052
_exptl_absorpt_correction_T_max  1.000
_exptl_absorpt_correction_T_min  0.491
_exptl_absorpt_correction_type   Gaussian
_exptl_absorpt_process_details   
;
CrysAlisPro 1.171.42.75a (Rigaku Oxford Diffraction, 2022)
Numerical absorption correction based on Gaussian integration over
a multifaceted crystal model.
Empirical absorption correction using spherical harmonics
as implemented in SCALE3 ABSPACK scaling algorithm
;
_exptl_absorpt_special_details   ?
_exptl_crystal_colour            'clear light yellow'
_exptl_crystal_density_diffrn    1.243
_exptl_crystal_density_meas      ?
_exptl_crystal_density_method    ?
_exptl_crystal_description       plate
_exptl_crystal_F_000             1698
loop_
_exptl_crystal_face_index_h
_exptl_crystal_face_index_k
_exptl_crystal_face_index_l
_exptl_crystal_face_perp_dist
0 0 -1 0.0075
0 0 1 0.0075
1 0 0 0.0363
-1 0 0 0.0818
0 -1 0 0.0811
0 1 0 0.0926
-1 1 0 0.0591

_exptl_crystal_size_max          0.175
_exptl_crystal_size_mid          0.118
_exptl_crystal_size_min          0.015
loop_
_exptl_oxdiff_crystal_face_indexfrac_h
_exptl_oxdiff_crystal_face_indexfrac_k
_exptl_oxdiff_crystal_face_indexfrac_l
_exptl_oxdiff_crystal_face_x
_exptl_oxdiff_crystal_face_y
_exptl_oxdiff_crystal_face_z
0.0000 0.0000 -1.0000 0.0015 0.0760 0.0015
-0.0000 -0.0000 1.0000 -0.0015 -0.0760 -0.0015
1.0000 -0.0000 0.0000 0.0401 -0.0004 0.0985
-1.0000 0.0000 -0.0000 -0.0401 0.0004 -0.0985
-0.0000 -1.0000 -0.0000 0.0976 -0.0017 -0.0385
0.0000 1.0000 0.0000 -0.0976 0.0017 0.0385
-1.0000 1.0000 -0.0000 -0.1377 0.0021 -0.0600

_exptl_transmission_factor_max   ?
_exptl_transmission_factor_min   ?
_diffrn_reflns_av_R_equivalents  0.0278
_diffrn_reflns_av_unetI/netI     0.0299
_diffrn_reflns_Laue_measured_fraction_full 0.996
_diffrn_reflns_Laue_measured_fraction_max 0.959
_diffrn_reflns_limit_h_max       18
_diffrn_reflns_limit_h_min       -13
_diffrn_reflns_limit_k_max       18
_diffrn_reflns_limit_k_min       -18
_diffrn_reflns_limit_l_max       25
_diffrn_reflns_limit_l_min       -24
_diffrn_reflns_number            69611
_diffrn_reflns_point_group_measured_fraction_full 0.996
_diffrn_reflns_point_group_measured_fraction_max 0.959
_diffrn_reflns_theta_full        67.684
_diffrn_reflns_theta_max         74.677
_diffrn_reflns_theta_min         3.011
_diffrn_ambient_environment      N~2~
_diffrn_ambient_temperature      140.00(10)
_diffrn_detector                 'Hybrid Pixel Array Detector'
_diffrn_detector_area_resol_mean 10.0000
_diffrn_detector_type            'HyPix-Arc 150'
_diffrn_measured_fraction_theta_full 0.996
_diffrn_measured_fraction_theta_max 0.959
_diffrn_measurement_details      
;
List of Runs (angles in degrees, time in seconds):

  # Type    Start    End  Width  t~exp~   \w     \q     \k     \f   Frames
#--------------------------------------------------------------------------
  1  \w     33.00  72.00   0.50    1.00    --   66.10-125.00 150.00   78
  2  \w     35.00  66.00   0.50    1.00    --   66.10-125.00  90.00   62
  3  \w     36.00  72.00   0.50    1.00    --   66.10  15.00  60.00   72
  4  \w     83.00 111.00   0.50    1.00    --   66.10  15.00  60.00   56
  5  \w     28.00  73.00   0.50    1.00    --   66.10 -95.00 -30.00   90
  6  \w   -104.00 -79.00   0.50    1.00    --  -67.15   0.00-120.00   50
  7  \w    -72.00 -36.00   0.50    1.00    --  -67.15 125.00 -30.00   72
  8  \w   -100.00 -74.00   0.50    1.00    --  -67.15   0.00-180.00   52
  9  \w   -100.00 -74.00   0.50    1.00    --  -67.15   0.00 -30.00   52
 10  \w   -107.00 -82.00   0.50    1.00    --  -69.26   0.00   0.00   50
 11  \w    -96.00 -60.00   0.50    1.00    --  -69.26 125.00-180.00   72
 12  \w   -106.00 -73.00   0.50    1.00    --  -69.26   0.00  90.00   66
 13  \w   -101.00 -75.00   0.50    1.00    --  -69.26   0.00-120.00   52
 14  \w    -99.00 -62.00   0.50    1.00    --  -69.26 -15.00 120.00   74
 15  \w    -98.00 -44.00   0.50    1.00    --  -69.26 -15.00-150.00  108
 16  \w    -56.00 -27.00   0.50    1.00    --  -69.26 125.00-180.00   58
 17  \w     39.00  78.00   0.50    1.00    --   69.47 -95.00   0.00   78
 18  \w     32.00  58.00   0.50    1.00    --   69.47 -95.00-150.00   52
 19  \w     32.00  57.00   0.50    1.00    --   69.47 -95.00  90.00   50
 20  \w     50.00  75.00   0.50    1.00    --   69.47  15.00 -90.00   50
 21  \w     35.00  78.00   0.50    1.00    --   69.47 -95.00 150.00   86
 22  \w     32.00  75.00   0.50    1.00    --   69.47 -95.00  60.00   86
 23  \w     40.00  66.00   0.50    1.00    --   69.47 -95.00 120.00   52
 24  \w     43.00  99.00   0.50    1.00    --   69.47  15.00-180.00  112
 25  \w     35.00  68.00   0.50    1.00    --   69.47 -95.00-120.00   66
 26  \w     34.00  64.00   0.50    1.00    --   69.47 -95.00 -60.00   60
 27  \w    -70.00 -34.00   0.50    1.00    --  -74.76 141.00-147.18   72
 28  \w   -112.00 -84.00   0.50    1.00    --  -74.76 141.00-147.18   56
 29  \w    -90.00 -48.00   0.50    1.00    --  -74.76 105.00 144.58   84
 30  \w    -76.00 -36.00   0.50    1.00    --  -74.76 147.00 -96.34   80
 31  \w   -116.00 -85.00   0.50    1.00    --  -74.76 147.00 -96.34   62
 32  \w   -112.00 -34.00   0.50    1.00    --  -74.76 142.00  15.22  156
 33  \w     79.00 105.00   0.50    1.00    --   78.01-125.00 -60.00   52
 34  \w     47.00  75.00   0.50    1.00    --   78.01-125.00 -60.00   56
 35  \w     80.00 105.00   0.50    1.00    --   78.01-125.00-180.00   50
 36  \w     62.00  87.00   0.50    1.00    --   78.01 -95.00-120.00   50
 37  \w     41.00  66.00   0.50    1.00    --   78.01-125.00-180.00   50
 38  \w     69.00 105.00   0.50    1.00    --   78.01-125.00-120.00   72
 39  \w     45.00 105.00   0.50    1.00    --   78.01-125.00  60.00  120
 40  \w     36.00  62.00   0.50    1.00    --   78.01-125.00-120.00   52
 41  \w     75.00 105.00   0.50    1.00    --   78.01-125.00 150.00   60
 42  \w     80.00 105.00   0.50    1.00    --   78.01-125.00 -30.00   50
 43  \w     51.00 114.00   0.50    1.00    --   78.01  15.00 150.00  126
 44  \w     40.00  65.00   0.50    1.00    --   78.01-125.00 -30.00   50
 45  \w     78.00 105.00   0.50    1.00    --   78.01-125.00-150.00   54
 46  \w     49.00 103.00   0.50    1.00    --   78.01  15.00 -60.00  108
 47  \w     45.00  71.00   0.50    1.00    --   78.01-125.00-150.00   52
 48  \w     80.00 105.00   0.50    1.00    --   78.01-125.00  30.00   50
 49  \w     52.00 123.00   0.50    1.00    --   78.01  15.00-150.00  142
 50  \w     80.00 105.00   0.50    1.00    --   78.01-125.00 120.00   50
 51  \w     80.00 105.00   0.50    1.00    --   78.01-125.00   0.00   50
 52  \w     70.00 121.00   0.50    1.00    --   78.01  15.00  60.00  102
;
_diffrn_measurement_device       'four-circle diffractometer'
_diffrn_measurement_device_type  'XtaLAB Synergy R, DW system, HyPix-Arc 150'
_diffrn_measurement_method       '\w scans'
_diffrn_orient_matrix_type       
'CrysAlisPro convention (1999,Acta A55,543-557)'
_diffrn_orient_matrix_UB_11      0.0400917000
_diffrn_orient_matrix_UB_12      -0.0976301000
_diffrn_orient_matrix_UB_13      -0.0014640000
_diffrn_orient_matrix_UB_21      -0.0003755000
_diffrn_orient_matrix_UB_22      0.0016802000
_diffrn_orient_matrix_UB_23      -0.0760334000
_diffrn_orient_matrix_UB_31      0.0984792000
_diffrn_orient_matrix_UB_32      0.0385105000
_diffrn_orient_matrix_UB_33      -0.0014749000
_diffrn_radiation_monochromator  mirror
_diffrn_radiation_probe          x-ray
_diffrn_radiation_type           'Cu K\a'
_diffrn_radiation_wavelength     1.54184
_diffrn_source                   'Rotating-anode X-ray tube'
_diffrn_source_type              'Rigaku (Cu) X-ray Source'
_reflns_Friedel_coverage         0.000
_reflns_Friedel_fraction_full    .
_reflns_Friedel_fraction_max     .
_reflns_number_gt                15368
_reflns_number_total             16949
_reflns_special_details          
;
 Reflections were merged by SHELXL according to the crystal
 class for the calculation of statistics and refinement.
 
 _reflns_Friedel_fraction is defined as the number of unique
 Friedel pairs measured divided by the number that would be
 possible theoretically, ignoring centric projections and
 systematic absences.
;
_reflns_threshold_expression     'I > 2\s(I)'
_computing_cell_refinement       'CrysAlisPro 1.171.42.75a (Rigaku OD, 2022)'
_computing_data_collection       'CrysAlisPro 1.171.42.75a (Rigaku OD, 2022)'
_computing_data_reduction        'CrysAlisPro 1.171.42.75a (Rigaku OD, 2022)'
_computing_molecular_graphics    'Olex2 1.5 (Dolomanov et al., 2009)'
_computing_publication_material  'Olex2 1.5 (Dolomanov et al., 2009)'
_computing_structure_refinement  'ShelXL 2019/3 (Sheldrick, 2015)'
_computing_structure_solution    'ShelXT 2018/2 (Sheldrick, 2015)'
_refine_diff_density_max         0.753
_refine_diff_density_min         -0.590
_refine_diff_density_rms         0.059
_refine_ls_extinction_coef       .
_refine_ls_extinction_method     none
_refine_ls_goodness_of_fit_ref   1.022
_refine_ls_hydrogen_treatment    constr
_refine_ls_matrix_type           full
_refine_ls_number_parameters     1146
_refine_ls_number_reflns         16949
_refine_ls_number_restraints     1139
_refine_ls_R_factor_all          0.0408
_refine_ls_R_factor_gt           0.0354
_refine_ls_restrained_S_all      1.050
_refine_ls_shift/su_max          0.003
_refine_ls_shift/su_mean         0.000
_refine_ls_structure_factor_coef Fsqd
_refine_ls_weighting_details     
'w=1/[\s^2^(Fo^2^)+(0.0483P)^2^+3.1838P] where P=(Fo^2^+2Fc^2^)/3'
_refine_ls_weighting_scheme      calc
_refine_ls_wR_factor_gt          0.0863
_refine_ls_wR_factor_ref         0.0887
_refine_special_details          ?
_olex2_refinement_description    
;
1. Fixed Uiso
 At 1.2 times of:
  All C(H) groups
 At 1.5 times of:
  All C(H,H,H) groups
2. Restrained distances
 C94A-C88A
 1.5 with sigma of 0.02
 C74B-C80B
 1.5 with sigma of 0.02
 C81B-C87B
 1.5 with sigma of 0.02
 C74A-C80A
 1.5 with sigma of 0.02
 C88B-C94B
 1.5 with sigma of 0.02
 C81A-C87A
 1.5 with sigma of 0.02
 C73-C67
 1.5 with sigma of 0.02
 C86A-C87A \\sim C87A-C82A
 with sigma of 0.02
 C38A-C37 \\sim C39B-C37 \\sim C40A-C37 \\sim C38B-C37 \\sim C39A-C37 \\sim
C40B-C37
 with sigma of 0.02
3. Uiso/Uaniso restraints and constraints
C1 \\sim C2 \\sim C3 \\sim C4 \\sim C5 \\sim C6 \\sim C7 \\sim C8 \\sim C9
\\sim C10 \\sim C11 \\sim C12 \\sim C13 \\sim C14 \\sim C15 \\sim C16 \\sim C17
\\sim C18 \\sim C19 \\sim C20 \\sim C21 \\sim C22 \\sim C23 \\sim C24 \\sim C25
\\sim C26 \\sim C27 \\sim C28 \\sim C29 \\sim C30 \\sim C31 \\sim C32 \\sim C33
\\sim C34 \\sim C35 \\sim C36 \\sim C37 \\sim C38A \\sim C38B \\sim C39A \\sim
C39B \\sim C40A \\sim C40B \\sim C41 \\sim C42 \\sim C43 \\sim C44 \\sim C45
\\sim C46 \\sim C47 \\sim C48 \\sim C49 \\sim C50 \\sim C51 \\sim C52 \\sim C53
\\sim C54 \\sim C55 \\sim C56 \\sim C57 \\sim C58 \\sim C59 \\sim C60 \\sim C61
\\sim C62 \\sim C63 \\sim C64 \\sim C65 \\sim C66 \\sim C67 \\sim C68 \\sim C69
\\sim C70 \\sim C71 \\sim C72 \\sim C73 \\sim C74A \\sim C75A \\sim C76A \\sim
C77A \\sim C78A \\sim C79A \\sim C80A \\sim C74B \\sim C79B \\sim C78B \\sim
C77B \\sim C76B \\sim C75B \\sim C80B \\sim C81A \\sim C82A \\sim C83A \\sim
C84A \\sim C85A \\sim C86A \\sim C87A \\sim C81B \\sim C86B \\sim C85B \\sim
C84B \\sim C83B \\sim C82B \\sim C87B \\sim C88A \\sim C93A \\sim C92A \\sim
C91A \\sim C90A \\sim C89A \\sim C94A \\sim C89B \\sim C88B \\sim C93B \\sim
C92B \\sim C91B \\sim C90B \\sim C94B: within 2A with sigma of 0.005 and sigma
for terminal atoms of 0.01 within 2A
4. Others
 Sof(C74B)=Sof(C79B)=Sof(H79B)=Sof(C78B)=Sof(H78B)=Sof(C77B)=Sof(H77B)=
 Sof(C76B)=Sof(H76B)=Sof(C75B)=Sof(H75B)=Sof(C80B)=Sof(H80D)=Sof(H80E)=
 Sof(H80F)=1-FVAR(1)
 Sof(C74A)=Sof(C75A)=Sof(H75A)=Sof(C76A)=Sof(H76A)=Sof(C77A)=Sof(H77A)=
 Sof(C78A)=Sof(H78A)=Sof(C79A)=Sof(H79A)=Sof(C80A)=Sof(H80A)=Sof(H80B)=
 Sof(H80C)=FVAR(1)
 Sof(C81B)=Sof(C86B)=Sof(H86B)=Sof(C85B)=Sof(H85B)=Sof(C84B)=Sof(H84B)=
 Sof(C83B)=Sof(H83B)=Sof(C82B)=Sof(H82B)=Sof(C87B)=Sof(H87D)=Sof(H87E)=
 Sof(H87F)=1-FVAR(2)
 Sof(C81A)=Sof(C82A)=Sof(H82A)=Sof(C83A)=Sof(H83A)=Sof(C84A)=Sof(H84A)=
 Sof(C85A)=Sof(H85A)=Sof(C86A)=Sof(H86A)=Sof(C87A)=Sof(H87A)=Sof(H87B)=
 Sof(H87C)=FVAR(2)
 Sof(C89B)=Sof(H89B)=Sof(C88B)=Sof(C93B)=Sof(H93B)=Sof(C92B)=Sof(H92B)=
 Sof(C91B)=Sof(H91B)=Sof(C90B)=Sof(H90B)=Sof(C94B)=Sof(H94D)=Sof(H94E)=
 Sof(H94F)=1-FVAR(3)
 Sof(C88A)=Sof(C93A)=Sof(H93A)=Sof(C92A)=Sof(H92A)=Sof(C91A)=Sof(H91A)=
 Sof(C90A)=Sof(H90A)=Sof(C89A)=Sof(H89A)=Sof(C94A)=Sof(H94A)=Sof(H94B)=
 Sof(H94C)=FVAR(3)
 Sof(C38B)=Sof(H38D)=Sof(H38E)=Sof(H38F)=Sof(C39B)=Sof(H39D)=Sof(H39E)=
 Sof(H39F)=Sof(C40B)=Sof(H40D)=Sof(H40E)=Sof(H40F)=1-FVAR(4)
 Sof(C38A)=Sof(H38A)=Sof(H38B)=Sof(H38C)=Sof(C39A)=Sof(H39A)=Sof(H39B)=
 Sof(H39C)=Sof(C40A)=Sof(H40A)=Sof(H40B)=Sof(H40C)=FVAR(4)
 Fixed Sof: C67(0.5) C68(0.5) H68(0.5) C69(0.5) H69(0.5) C70(0.5) H70(0.5)
 C71(0.5) H71(0.5) C72(0.5) H72(0.5) C73(0.5) H73A(0.5) H73B(0.5) H73C(0.5)
5.a Aromatic/amide H refined with riding coordinates:
 C2(H2), C3(H3), C4(H4), C5(H5), C8(H8), C10(H10), C12(H12), C15(H15),
 C16(H16), C17(H17), C18(H18), C20(H20), C21(H21), C22(H22), C23(H23), C50(H50),
  C51(H51), C52(H52), C53(H53), C54(H54), C56(H56), C57(H57), C58(H58),
 C59(H59), C60(H60), C62(H62), C63(H63), C64(H64), C65(H65), C66(H66), C68(H68),
  C69(H69), C70(H70), C71(H71), C72(H72), C75A(H75A), C76A(H76A), C77A(H77A),
 C78A(H78A), C79A(H79A), C79B(H79B), C78B(H78B), C77B(H77B), C76B(H76B),
 C75B(H75B), C82A(H82A), C83A(H83A), C84A(H84A), C85A(H85A), C86A(H86A),
 C86B(H86B), C85B(H85B), C84B(H84B), C83B(H83B), C82B(H82B), C93A(H93A),
 C92A(H92A), C91A(H91A), C90A(H90A), C89A(H89A), C89B(H89B), C93B(H93B),
 C92B(H92B), C91B(H91B), C90B(H90B)
5.b Fitted hexagon refined as free rotating group:
 C67(C68,C69,C70,C71,C72), C74A(C75A,C76A,C77A,C78A,C79A), C74B(C79B,C78B,C77B,
 C76B,C75B), C81A(C82A,C83A,C84A,C85A,C86A), C81B(C86B,C85B,C84B,C83B,C82B),
 C88A(C93A,C92A,C91A,C90A,C89A), C89B(C88B,C93B,C92B,C91B,C90B)
5.c Idealised Me refined as rotating group:
 C26(H26A,H26B,H26C), C27(H27A,H27B,H27C), C28(H28A,H28B,H28C), C30(H30A,H30B,
 H30C), C31(H31A,H31B,H31C), C32(H32A,H32B,H32C), C34(H34A,H34B,H34C), C35(H35A,
 H35B,H35C), C36(H36A,H36B,H36C), C38A(H38A,H38B,H38C), C38B(H38D,H38E,H38F),
 C39A(H39A,H39B,H39C), C39B(H39D,H39E,H39F), C40A(H40A,H40B,H40C), C40B(H40D,
 H40E,H40F), C42(H42A,H42B,H42C), C43(H43A,H43B,H43C), C44(H44A,H44B,H44C),
 C46(H46A,H46B,H46C), C47(H47A,H47B,H47C), C48(H48A,H48B,H48C), C73(H73A,H73B,
 H73C), C80A(H80A,H80B,H80C), C80B(H80D,H80E,H80F), C87A(H87A,H87B,H87C),
 C87B(H87D,H87E,H87F), C94A(H94A,H94B,H94C), C94B(H94D,H94E,H94F)
;
_atom_sites_solution_hydrogens   geom
_atom_sites_solution_primary     dual
_atom_sites_solution_secondary   difmap
loop_
_atom_site_label
_atom_site_type_symbol
_atom_site_fract_x
_atom_site_fract_y
_atom_site_fract_z
_atom_site_U_iso_or_equiv
_atom_site_adp_type
_atom_site_occupancy
_atom_site_site_symmetry_order
_atom_site_calc_flag
_atom_site_refinement_flags_posn
_atom_site_refinement_flags_adp
_atom_site_refinement_flags_occupancy
_atom_site_disorder_assembly
_atom_site_disorder_group
Ce1 Ce 0.24689(2) 0.26189(2) 0.71253(2) 0.02237(5) Uani 1 1 d . . . . .
Si1 Si 0.17872(5) 0.16964(5) 0.87388(3) 0.02782(15) Uani 1 1 d . . . . .
Si2 Si 0.48744(5) 0.22562(5) 0.65998(4) 0.03043(16) Uani 1 1 d . . . . .
Si3 Si 0.16327(5) 0.49358(4) 0.68511(3) 0.02497(14) Uani 1 1 d . . . . .
Si4 Si 0.11529(5) 0.12205(5) 0.59602(4) 0.02830(15) Uani 1 1 d . . . . .
O1 O 0.19920(13) 0.18981(13) 0.79607(9) 0.0311(4) Uani 1 1 d . . . . .
O2 O 0.12563(14) 0.07456(13) 0.88696(9) 0.0355(4) Uani 1 1 d . . . . .
O3 O 0.11731(12) 0.24996(13) 0.90890(10) 0.0327(4) Uani 1 1 d . . . . .
O4 O 0.37643(12) 0.23780(13) 0.66543(10) 0.0335(4) Uani 1 1 d . . . . .
O5 O 0.52359(13) 0.18479(13) 0.58976(10) 0.0358(4) Uani 1 1 d . . . . .
O6 O 0.52773(14) 0.15976(13) 0.71721(11) 0.0394(5) Uani 1 1 d . . . . .
O7 O 0.17594(12) 0.38437(12) 0.69227(9) 0.0284(4) Uani 1 1 d . . . . .
O8 O 0.24957(12) 0.54017(13) 0.64536(9) 0.0306(4) Uani 1 1 d . . . . .
O9 O 0.07090(12) 0.52204(12) 0.64586(9) 0.0295(4) Uani 1 1 d . . . . .
O10 O 0.17562(13) 0.18385(13) 0.64560(9) 0.0339(4) Uani 1 1 d . . . . .
C1 C 0.29117(19) 0.16681(19) 0.91740(14) 0.0319(6) Uani 1 1 d . U . . .
C2 C 0.3055(2) 0.0986(2) 0.96437(16) 0.0422(7) Uani 1 1 d . U . . .
H2 H 0.255966 0.059134 0.975686 0.051 Uiso 1 1 calc R U . . .
C3 C 0.3891(2) 0.0861(2) 0.99512(18) 0.0516(8) Uani 1 1 d . U . . .
H3 H 0.396245 0.039013 1.027004 0.062 Uiso 1 1 calc R U . . .
C4 C 0.4618(2) 0.1424(3) 0.97924(18) 0.0511(8) Uani 1 1 d . U . . .
H4 H 0.519476 0.134016 1.000004 0.061 Uiso 1 1 calc R U . . .
C5 C 0.4509(2) 0.2111(2) 0.93314(16) 0.0409(7) Uani 1 1 d . U . . .
H5 H 0.501218 0.249713 0.922364 0.049 Uiso 1 1 calc R U . . .
C6 C 0.36641(18) 0.22454(19) 0.90209(14) 0.0317(5) Uani 1 1 d . U . . .
C7 C 0.35991(17) 0.30090(18) 0.85349(13) 0.0273(5) Uani 1 1 d . U . . .
C8 C 0.28686(17) 0.36541(17) 0.85688(13) 0.0256(5) Uani 1 1 d . U . . .
H8 H 0.238311 0.357456 0.888578 0.031 Uiso 1 1 calc R U . . .
C9 C 0.28485(17) 0.44055(17) 0.81449(12) 0.0252(5) Uani 1 1 d . U . . .
C10 C 0.35660(17) 0.45142(17) 0.76792(13) 0.0262(5) Uani 1 1 d . U . . .
H10 H 0.355534 0.502186 0.738649 0.031 Uiso 1 1 calc R U . . .
C11 C 0.42972(17) 0.38892(17) 0.76374(13) 0.0265(5) Uani 1 1 d . U . . .
C12 C 0.43039(17) 0.31347(18) 0.80659(13) 0.0285(5) Uani 1 1 d . U . . .
H12 H 0.479634 0.270342 0.803563 0.034 Uiso 1 1 calc R U . . .
C13 C 0.50865(17) 0.40571(18) 0.71695(14) 0.0282(5) Uani 1 1 d . U . . .
C14 C 0.54163(17) 0.33935(18) 0.67211(14) 0.0299(5) Uani 1 1 d . U . . .
C15 C 0.61753(18) 0.3628(2) 0.63154(15) 0.0357(6) Uani 1 1 d . U . . .
H15 H 0.640364 0.319844 0.600120 0.043 Uiso 1 1 calc R U . . .
C16 C 0.6603(2) 0.4466(2) 0.63580(16) 0.0403(6) Uani 1 1 d . U . . .
H16 H 0.712506 0.459810 0.608354 0.048 Uiso 1 1 calc R U . . .
C17 C 0.6268(2) 0.5107(2) 0.68004(16) 0.0402(6) Uani 1 1 d . U . . .
H17 H 0.655627 0.568346 0.682984 0.048 Uiso 1 1 calc R U . . .
C18 C 0.55098(19) 0.49079(19) 0.72014(15) 0.0336(6) Uani 1 1 d . U . . .
H18 H 0.527461 0.535310 0.750122 0.040 Uiso 1 1 calc R U . . .
C19 C 0.21181(17) 0.51212(17) 0.82282(13) 0.0265(5) Uani 1 1 d . U . . .
C20 C 0.19809(19) 0.54874(19) 0.88596(14) 0.0333(6) Uani 1 1 d . U . . .
H20 H 0.233079 0.525813 0.921647 0.040 Uiso 1 1 calc R U . . .
C21 C 0.1339(2) 0.6182(2) 0.89702(15) 0.0383(6) Uani 1 1 d . U . . .
H21 H 0.125344 0.642932 0.940004 0.046 Uiso 1 1 calc R U . . .
C22 C 0.0824(2) 0.6514(2) 0.84533(16) 0.0384(6) Uani 1 1 d . U . . .
H22 H 0.038405 0.698914 0.852598 0.046 Uiso 1 1 calc R U . . .
C23 C 0.09541(18) 0.61486(18) 0.78275(15) 0.0325(6) Uani 1 1 d . U . . .
H23 H 0.059541 0.638071 0.747611 0.039 Uiso 1 1 calc R U . . .
C24 C 0.15969(17) 0.54485(17) 0.76962(13) 0.0264(5) Uani 1 1 d . U . . .
C25 C 0.1273(3) -0.0125(2) 0.85322(16) 0.0502(8) Uani 1 1 d . U . . .
C26 C 0.2240(3) -0.0354(3) 0.8270(2) 0.0772(13) Uani 1 1 d . U . . .
H26A H 0.243589 0.011294 0.795072 0.116 Uiso 1 1 calc R U . . .
H26B H 0.223779 -0.094931 0.805411 0.116 Uiso 1 1 calc R U . . .
H26C H 0.266911 -0.037185 0.863755 0.116 Uiso 1 1 calc R U . . .
C27 C 0.0592(4) -0.0066(3) 0.7984(2) 0.0805(14) Uani 1 1 d . U . . .
H27A H -0.001955 0.009479 0.816680 0.121 Uiso 1 1 calc R U . . .
H27B H 0.056332 -0.065564 0.776122 0.121 Uiso 1 1 calc R U . . .
H27C H 0.078813 0.040245 0.766539 0.121 Uiso 1 1 calc R U . . .
C28 C 0.0973(3) -0.0808(2) 0.90538(19) 0.0662(11) Uani 1 1 d . U . . .
H28A H 0.141706 -0.081527 0.941166 0.099 Uiso 1 1 calc R U . . .
H28B H 0.094615 -0.141533 0.885714 0.099 Uiso 1 1 calc R U . . .
H28C H 0.036110 -0.063551 0.923041 0.099 Uiso 1 1 calc R U . . .
C29 C 0.0194(2) 0.2709(2) 0.90771(16) 0.0399(7) Uani 1 1 d . U . . .
C30 C -0.0272(2) 0.2165(3) 0.96257(17) 0.0489(8) Uani 1 1 d . U . . .
H30A H -0.093336 0.231284 0.964195 0.073 Uiso 1 1 calc R U . . .
H30B H 0.000076 0.231817 1.004878 0.073 Uiso 1 1 calc R U . . .
H30C H -0.018530 0.151280 0.954094 0.073 Uiso 1 1 calc R U . . .
C31 C 0.0102(3) 0.3724(3) 0.9209(2) 0.0661(11) Uani 1 1 d . U . . .
H31A H -0.055244 0.389755 0.923006 0.099 Uiso 1 1 calc R U . . .
H31B H 0.041219 0.406361 0.885147 0.099 Uiso 1 1 calc R U . . .
H31C H 0.038825 0.386601 0.962925 0.099 Uiso 1 1 calc R U . . .
C32 C -0.0198(2) 0.2470(3) 0.84115(18) 0.0559(9) Uani 1 1 d . U . . .
H32A H -0.012790 0.181296 0.833739 0.084 Uiso 1 1 calc R U . . .
H32B H 0.013598 0.280239 0.806190 0.084 Uiso 1 1 calc R U . . .
H32C H -0.085333 0.263877 0.840573 0.084 Uiso 1 1 calc R U . . .
C33 C 0.4891(2) 0.1882(2) 0.52331(15) 0.0367(6) Uani 1 1 d . U . . .
C34 C 0.5720(2) 0.1662(2) 0.47855(18) 0.0499(8) Uani 1 1 d . U . . .
H34A H 0.618973 0.213111 0.483506 0.075 Uiso 1 1 calc R U . . .
H34B H 0.552627 0.164757 0.432533 0.075 Uiso 1 1 calc R U . . .
H34C H 0.597923 0.106688 0.490796 0.075 Uiso 1 1 calc R U . . .
C35 C 0.4501(2) 0.2826(2) 0.50780(17) 0.0459(7) Uani 1 1 d . U . . .
H35A H 0.498229 0.328179 0.513249 0.069 Uiso 1 1 calc R U . . .
H35B H 0.398053 0.296158 0.537995 0.069 Uiso 1 1 calc R U . . .
H35C H 0.428940 0.284259 0.462184 0.069 Uiso 1 1 calc R U . . .
C36 C 0.4149(2) 0.1164(2) 0.51752(19) 0.0483(8) Uani 1 1 d . U . . .
H36A H 0.392300 0.115980 0.472273 0.072 Uiso 1 1 calc R U . . .
H36B H 0.363597 0.130553 0.548238 0.072 Uiso 1 1 calc R U . . .
H36C H 0.440864 0.056355 0.528323 0.072 Uiso 1 1 calc R U . . .
C37 C 0.5216(2) 0.0623(2) 0.72950(18) 0.0462(7) Uani 1 1 d D U . . .
C38A C 0.6089(4) 0.0212(3) 0.7003(3) 0.0680(14) Uani 0.806(4) 1 d D U P A 1
H38A H 0.611821 0.033517 0.652754 0.102 Uiso 0.806(4) 1 calc R U P A 1
H38B H 0.609273 -0.044753 0.708046 0.102 Uiso 0.806(4) 1 calc R U P A 1
H38C H 0.662413 0.048163 0.721261 0.102 Uiso 0.806(4) 1 calc R U P A 1
C38B C 0.4241(10) 0.0493(13) 0.7548(11) 0.061(3) Uani 0.194(4) 1 d D U P A 2
H38D H 0.380856 0.067280 0.720443 0.091 Uiso 0.194(4) 1 calc R U P A 2
H38E H 0.413149 0.087104 0.793977 0.091 Uiso 0.194(4) 1 calc R U P A 2
H38F H 0.414939 -0.014890 0.766426 0.091 Uiso 0.194(4) 1 calc R U P A 2
C39A C 0.4367(3) 0.0224(3) 0.6988(3) 0.0608(12) Uani 0.806(4) 1 d D U P A 1
H39A H 0.381297 0.052285 0.717369 0.091 Uiso 0.806(4) 1 calc R U P A 1
H39B H 0.434503 -0.043094 0.708296 0.091 Uiso 0.806(4) 1 calc R U P A 1
H39C H 0.439542 0.032179 0.650925 0.091 Uiso 0.806(4) 1 calc R U P A 1
C39B C 0.5951(13) 0.0404(13) 0.7787(10) 0.066(3) Uani 0.194(4) 1 d D U P A 2
H39D H 0.584352 -0.020293 0.797595 0.098 Uiso 0.194(4) 1 calc R U P A 2
H39E H 0.593040 0.085756 0.813996 0.098 Uiso 0.194(4) 1 calc R U P A 2
H39F H 0.655877 0.041323 0.756488 0.098 Uiso 0.194(4) 1 calc R U P A 2
C40A C 0.5145(4) 0.0500(3) 0.8043(2) 0.0593(12) Uani 0.806(4) 1 d D U P A 1
H40A H 0.568209 0.077428 0.824627 0.089 Uiso 0.806(4) 1 calc R U P A 1
H40B H 0.512757 -0.015084 0.815071 0.089 Uiso 0.806(4) 1 calc R U P A 1
H40C H 0.458007 0.079893 0.821086 0.089 Uiso 0.806(4) 1 calc R U P A 1
C40B C 0.5334(16) 0.0069(12) 0.6652(8) 0.062(3) Uani 0.194(4) 1 d D U P A 2
H40D H 0.584301 0.031954 0.638455 0.093 Uiso 0.194(4) 1 calc R U P A 2
H40E H 0.476254 0.010490 0.640302 0.093 Uiso 0.194(4) 1 calc R U P A 2
H40F H 0.547081 -0.056873 0.676156 0.093 Uiso 0.194(4) 1 calc R U P A 2
C41 C 0.27681(19) 0.53686(19) 0.57585(14) 0.0327(6) Uani 1 1 d . U . . .
C42 C 0.2417(2) 0.4507(2) 0.54367(15) 0.0417(7) Uani 1 1 d . U . . .
H42A H 0.265373 0.397125 0.567258 0.063 Uiso 1 1 calc R U . . .
H42B H 0.263190 0.448656 0.497482 0.063 Uiso 1 1 calc R U . . .
H42C H 0.174120 0.450789 0.545566 0.063 Uiso 1 1 calc R U . . .
C43 C 0.2360(3) 0.6208(2) 0.54337(16) 0.0507(8) Uani 1 1 d . U . . .
H43A H 0.168496 0.618454 0.546571 0.076 Uiso 1 1 calc R U . . .
H43B H 0.255611 0.622794 0.496786 0.076 Uiso 1 1 calc R U . . .
H43C H 0.257466 0.675406 0.565717 0.076 Uiso 1 1 calc R U . . .
C44 C 0.3814(2) 0.5362(3) 0.57340(18) 0.0533(9) Uani 1 1 d . U . . .
H44A H 0.404024 0.592125 0.593458 0.080 Uiso 1 1 calc R U . . .
H44B H 0.403305 0.532979 0.527348 0.080 Uiso 1 1 calc R U . . .
H44C H 0.404633 0.483225 0.597812 0.080 Uiso 1 1 calc R U . . .
C45 C -0.02076(19) 0.4834(2) 0.64277(15) 0.0341(6) Uani 1 1 d . U . . .
C46 C -0.0507(2) 0.4441(2) 0.70871(17) 0.0461(8) Uani 1 1 d . U . . .
H46A H -0.008939 0.393998 0.720661 0.069 Uiso 1 1 calc R U . . .
H46B H -0.113751 0.421107 0.705847 0.069 Uiso 1 1 calc R U . . .
H46C H -0.048985 0.491601 0.742427 0.069 Uiso 1 1 calc R U . . .
C47 C -0.0184(2) 0.4101(2) 0.59032(17) 0.0465(8) Uani 1 1 d . U . . .
H47A H 0.001271 0.436650 0.547906 0.070 Uiso 1 1 calc R U . . .
H47B H -0.080205 0.384418 0.586310 0.070 Uiso 1 1 calc R U . . .
H47C H 0.025083 0.361748 0.602833 0.070 Uiso 1 1 calc R U . . .
C48 C -0.0824(2) 0.5629(2) 0.62294(19) 0.0485(8) Uani 1 1 d . U . . .
H48A H -0.081746 0.609667 0.657275 0.073 Uiso 1 1 calc R U . . .
H48B H -0.145614 0.541554 0.617688 0.073 Uiso 1 1 calc R U . . .
H48C H -0.059524 0.588813 0.581089 0.073 Uiso 1 1 calc R U . . .
C49 C 0.1276(2) -0.00100(18) 0.61822(13) 0.0321(6) Uani 1 1 d . U . . .
C50 C 0.0518(2) -0.0584(2) 0.62380(15) 0.0400(6) Uani 1 1 d . U . . .
H50 H -0.008289 -0.034352 0.616600 0.048 Uiso 1 1 calc R U . . .
C51 C 0.0625(3) -0.1506(2) 0.63976(17) 0.0507(8) Uani 1 1 d . U . . .
H51 H 0.009961 -0.188645 0.642818 0.061 Uiso 1 1 calc R U . . .
C52 C 0.1484(3) -0.1860(2) 0.65099(18) 0.0546(8) Uani 1 1 d . U . . .
H52 H 0.155485 -0.248537 0.662451 0.065 Uiso 1 1 calc R U . . .
C53 C 0.2254(3) -0.1307(2) 0.64566(19) 0.0556(8) Uani 1 1 d . U . . .
H53 H 0.285206 -0.155247 0.653209 0.067 Uiso 1 1 calc R U . . .
C54 C 0.2143(2) -0.0394(2) 0.62922(17) 0.0444(7) Uani 1 1 d . U . . .
H54 H 0.267319 -0.002055 0.625362 0.053 Uiso 1 1 calc R U . . .
C55 C -0.0093(2) 0.15484(18) 0.60394(15) 0.0344(6) Uani 1 1 d . U . . .
C56 C -0.0660(2) 0.16339(19) 0.54955(17) 0.0413(7) Uani 1 1 d . U . . .
H56 H -0.039862 0.158140 0.506303 0.050 Uiso 1 1 calc R U . . .
C57 C -0.1602(2) 0.1795(2) 0.5577(2) 0.0567(9) Uani 1 1 d . U . . .
H57 H -0.197840 0.185271 0.520063 0.068 Uiso 1 1 calc R U . . .
C58 C -0.1988(3) 0.1871(3) 0.6194(3) 0.0693(10) Uani 1 1 d . U . . .
H58 H -0.263551 0.195919 0.624685 0.083 Uiso 1 1 calc R U . . .
C59 C -0.1443(3) 0.1819(3) 0.6737(3) 0.0749(11) Uani 1 1 d . U . . .
H59 H -0.170919 0.189565 0.716637 0.090 Uiso 1 1 calc R U . . .
C60 C -0.0497(3) 0.1653(3) 0.66601(19) 0.0560(8) Uani 1 1 d . U . . .
H60 H -0.012434 0.161096 0.703935 0.067 Uiso 1 1 calc R U . . .
C61 C 0.15851(18) 0.13833(18) 0.50913(14) 0.0308(5) Uani 1 1 d . U . . .
C62 C 0.1788(2) 0.2248(2) 0.48380(16) 0.0414(7) Uani 1 1 d . U . . .
H62 H 0.168598 0.276852 0.510801 0.050 Uiso 1 1 calc R U . . .
C63 C 0.2134(2) 0.2360(2) 0.42000(18) 0.0509(8) Uani 1 1 d . U . . .
H63 H 0.227629 0.295264 0.403936 0.061 Uiso 1 1 calc R U . . .
C64 C 0.2273(2) 0.1615(3) 0.37981(17) 0.0497(8) Uani 1 1 d . U . . .
H64 H 0.251246 0.169437 0.336150 0.060 Uiso 1 1 calc R U . . .
C65 C 0.2065(2) 0.0753(2) 0.40303(16) 0.0452(7) Uani 1 1 d . U . . .
H65 H 0.214745 0.023846 0.375150 0.054 Uiso 1 1 calc R U . . .
C66 C 0.1734(2) 0.0643(2) 0.46719(15) 0.0371(6) Uani 1 1 d . U . . .
H66 H 0.160528 0.004682 0.483101 0.044 Uiso 1 1 calc R U . . .
C67 C 0.5215(4) 0.5383(4) 0.9636(2) 0.0584(17) Uani 0.5 1 d DG U P B -1
C68 C 0.4493(4) 0.4795(4) 0.9517(2) 0.059(2) Uani 0.5 1 d G U P B -1
H68 H 0.421222 0.479552 0.909742 0.071 Uiso 0.5 1 calc R U P B -1
C69 C 0.4183(4) 0.4206(4) 1.0011(3) 0.0664(19) Uani 0.5 1 d G U P B -1
H69 H 0.368981 0.380337 0.992916 0.080 Uiso 0.5 1 calc R U P B -1
C70 C 0.4595(5) 0.4205(4) 1.0624(3) 0.071(2) Uani 0.5 1 d G U P B -1
H70 H 0.438241 0.380193 1.096181 0.085 Uiso 0.5 1 calc R U P B -1
C71 C 0.5316(4) 0.4793(4) 1.0743(2) 0.067(2) Uani 0.5 1 d G U P B -1
H71 H 0.559743 0.479264 1.116273 0.080 Uiso 0.5 1 calc R U P B -1
C72 C 0.5627(4) 0.5383(4) 1.0249(3) 0.059(2) Uani 0.5 1 d G U P B -1
H72 H 0.611986 0.578480 1.033099 0.070 Uiso 0.5 1 calc R U P B -1
C73 C 0.5565(8) 0.5996(8) 0.9089(5) 0.085(3) Uani 0.5 1 d D U P B -1
H73A H 0.606836 0.568711 0.884483 0.128 Uiso 0.5 1 calc R U P B -1
H73B H 0.579313 0.656205 0.927710 0.128 Uiso 0.5 1 calc R U P B -1
H73C H 0.506215 0.613694 0.878788 0.128 Uiso 0.5 1 calc R U P B -1
C74A C 0.7250(3) 0.1854(3) 0.8942(3) 0.0628(12) Uani 0.539(4) 1 d DG U P C 1
C75A C 0.7079(3) 0.2242(4) 0.8328(2) 0.0649(13) Uani 0.539(4) 1 d G U P C 1
H75A H 0.714567 0.188608 0.793995 0.078 Uiso 0.539(4) 1 calc R U P C 1
C76A C 0.6809(4) 0.3152(4) 0.8284(3) 0.0802(16) Uani 0.539(4) 1 d G U P C 1
H76A H 0.669251 0.341752 0.786445 0.096 Uiso 0.539(4) 1 calc R U P C 1
C77A C 0.6711(4) 0.3674(3) 0.8852(4) 0.0860(15) Uani 0.539(4) 1 d G U P C 1
H77A H 0.652717 0.429537 0.882129 0.103 Uiso 0.539(4) 1 calc R U P C 1
C78A C 0.6882(4) 0.3285(4) 0.9465(3) 0.0811(13) Uani 0.539(4) 1 d G U P C 1
H78A H 0.681500 0.364179 0.985362 0.097 Uiso 0.539(4) 1 calc R U P C 1
C79A C 0.7151(4) 0.2376(4) 0.9510(2) 0.0764(12) Uani 0.539(4) 1 d G U P C 1
H79A H 0.726816 0.211035 0.992913 0.092 Uiso 0.539(4) 1 calc R U P C 1
C80A C 0.7587(5) 0.0860(5) 0.8906(5) 0.0728(19) Uani 0.539(4) 1 d D U P C 1
H80A H 0.706796 0.046556 0.880449 0.109 Uiso 0.539(4) 1 calc R U P C 1
H80B H 0.784322 0.067850 0.933091 0.109 Uiso 0.539(4) 1 calc R U P C 1
H80C H 0.806508 0.080101 0.855845 0.109 Uiso 0.539(4) 1 calc R U P C 1
C74B C 0.7032(5) 0.2903(5) 0.8753(3) 0.0758(12) Uani 0.461(4) 1 d DG U P C 2
C79B C 0.6824(5) 0.3358(4) 0.9338(4) 0.0773(14) Uani 0.461(4) 1 d G U P C 2
H79B H 0.668260 0.399175 0.932990 0.093 Uiso 0.461(4) 1 calc R U P C 2
C78B C 0.6825(4) 0.2887(5) 0.9935(3) 0.0713(15) Uani 0.461(4) 1 d G U P C 2
H78B H 0.668310 0.319874 1.033502 0.086 Uiso 0.461(4) 1 calc R U P C 2
C77B C 0.7032(4) 0.1961(5) 0.9947(3) 0.0772(16) Uani 0.461(4) 1 d G U P C 2
H77B H 0.703244 0.163869 1.035487 0.093 Uiso 0.461(4) 1 calc R U P C 2
C76B C 0.7239(4) 0.1505(4) 0.9362(4) 0.0754(14) Uani 0.461(4) 1 d G U P C 2
H76B H 0.738127 0.087165 0.936959 0.091 Uiso 0.461(4) 1 calc R U P C 2
C75B C 0.7239(4) 0.1976(5) 0.8764(3) 0.0713(13) Uani 0.461(4) 1 d G U P C 2
H75B H 0.738076 0.166465 0.836446 0.086 Uiso 0.461(4) 1 calc R U P C 2
C80B C 0.7103(7) 0.3449(9) 0.8150(6) 0.093(2) Uani 0.461(4) 1 d D U P C 2
H80D H 0.672575 0.400353 0.820016 0.139 Uiso 0.461(4) 1 calc R U P C 2
H80E H 0.688276 0.309546 0.777684 0.139 Uiso 0.461(4) 1 calc R U P C 2
H80F H 0.774866 0.361500 0.806735 0.139 Uiso 0.461(4) 1 calc R U P C 2
C81A C 0.5192(4) 0.7814(4) 0.8024(3) 0.0860(14) Uani 0.656(5) 1 d DG U P D 1
C82A C 0.5338(3) 0.7532(4) 0.7376(3) 0.0884(14) Uani 0.656(5) 1 d DG U P D 1
H82A H 0.592996 0.759185 0.717053 0.106 Uiso 0.656(5) 1 calc R U P D 1
C83A C 0.4617(5) 0.7161(4) 0.7027(2) 0.0857(14) Uani 0.656(5) 1 d G U P D 1
H83A H 0.471694 0.696850 0.658452 0.103 Uiso 0.656(5) 1 calc R U P D 1
C84A C 0.3751(4) 0.7073(4) 0.7327(3) 0.0810(15) Uani 0.656(5) 1 d G U P D 1
H84A H 0.325847 0.682042 0.708950 0.097 Uiso 0.656(5) 1 calc R U P D 1
C85A C 0.3605(3) 0.7356(4) 0.7975(3) 0.0924(15) Uani 0.656(5) 1 d G U P D 1
H85A H 0.301302 0.729568 0.818049 0.111 Uiso 0.656(5) 1 calc R U P D 1
C86A C 0.4326(4) 0.7726(4) 0.8324(2) 0.0915(14) Uani 0.656(5) 1 d DG U P D 1
H86A H 0.422604 0.791903 0.876651 0.110 Uiso 0.656(5) 1 calc R U P D 1
C87A C 0.6051(6) 0.8080(6) 0.8364(5) 0.112(2) Uani 0.656(5) 1 d D U P D 1
H87A H 0.655528 0.766161 0.823657 0.168 Uiso 0.656(5) 1 calc R U P D 1
H87B H 0.594668 0.804866 0.884330 0.168 Uiso 0.656(5) 1 calc R U P D 1
H87C H 0.621586 0.870282 0.823628 0.168 Uiso 0.656(5) 1 calc R U P D 1
C81B C 0.4215(9) 0.7493(9) 0.8242(5) 0.0894(16) Uani 0.344(5) 1 d DG U P D 2
C86B C 0.5150(9) 0.7696(8) 0.8216(5) 0.0898(16) Uani 0.344(5) 1 d G U P D 2
H86B H 0.545617 0.785899 0.860754 0.108 Uiso 0.344(5) 1 calc R U P D 2
C85B C 0.5636(6) 0.7662(8) 0.7618(6) 0.0913(17) Uani 0.344(5) 1 d G U P D 2
H85B H 0.627499 0.780169 0.760007 0.110 Uiso 0.344(5) 1 calc R U P D 2
C84B C 0.5188(9) 0.7425(8) 0.7045(4) 0.0894(17) Uani 0.344(5) 1 d G U P D 2
H84B H 0.552066 0.740146 0.663588 0.107 Uiso 0.344(5) 1 calc R U P D 2
C83B C 0.4254(9) 0.7221(8) 0.7071(5) 0.0882(16) Uani 0.344(5) 1 d G U P D 2
H83B H 0.394752 0.705851 0.667915 0.106 Uiso 0.344(5) 1 calc R U P D 2
C82B C 0.3767(6) 0.7255(8) 0.7669(6) 0.0880(15) Uani 0.344(5) 1 d G U P D 2
H82B H 0.312869 0.711579 0.768662 0.106 Uiso 0.344(5) 1 calc R U P D 2
C87B C 0.3665(12) 0.7638(11) 0.8853(8) 0.102(3) Uani 0.344(5) 1 d D U P D 2
H87D H 0.396953 0.733512 0.922249 0.153 Uiso 0.344(5) 1 calc R U P D 2
H87E H 0.304834 0.738405 0.880170 0.153 Uiso 0.344(5) 1 calc R U P D 2
H87F H 0.361056 0.829292 0.894067 0.153 Uiso 0.344(5) 1 calc R U P D 2
C88A C 0.1764(5) 0.3386(4) 0.1122(3) 0.0909(14) Uani 0.680(9) 1 d DG U P E 1
C93A C 0.1725(5) 0.3512(4) 0.1802(3) 0.0904(15) Uani 0.680(9) 1 d G U P E 1
H93A H 0.179998 0.410295 0.198008 0.109 Uiso 0.680(9) 1 calc R U P E 1
C92A C 0.1578(5) 0.2772(6) 0.2221(2) 0.0939(15) Uani 0.680(9) 1 d G U P E 1
H92A H 0.155159 0.285797 0.268558 0.113 Uiso 0.680(9) 1 calc R U P E 1
C91A C 0.1469(5) 0.1907(5) 0.1961(3) 0.0973(15) Uani 0.680(9) 1 d G U P E 1
H91A H 0.136808 0.140128 0.224699 0.117 Uiso 0.680(9) 1 calc R U P E 1
C90A C 0.1507(5) 0.1781(4) 0.1281(4) 0.0975(15) Uani 0.680(9) 1 d G U P E 1
H90A H 0.143294 0.118955 0.110289 0.117 Uiso 0.680(9) 1 calc R U P E 1
C89A C 0.1655(5) 0.2520(5) 0.0862(2) 0.0897(15) Uani 0.680(9) 1 d G U P E 1
H89A H 0.168133 0.243452 0.039737 0.108 Uiso 0.680(9) 1 calc R U P E 1
C94A C 0.1820(6) 0.4189(7) 0.0710(5) 0.108(2) Uani 0.680(9) 1 d D U P E 1
H94A H 0.122161 0.450796 0.071809 0.162 Uiso 0.680(9) 1 calc R U P E 1
H94B H 0.198103 0.401199 0.025641 0.162 Uiso 0.680(9) 1 calc R U P E 1
H94C H 0.229386 0.459411 0.087693 0.162 Uiso 0.680(9) 1 calc R U P E 1
C89B C 0.1891(11) 0.2718(11) 0.0857(5) 0.0928(16) Uani 0.320(9) 1 d G U P E 2
H89B H 0.204046 0.283237 0.040513 0.111 Uiso 0.320(9) 1 calc R U P E 2
C88B C 0.1787(11) 0.3440(8) 0.1294(8) 0.0925(16) Uani 0.320(9) 1 d DG U P E 2
C93B C 0.1569(12) 0.3272(10) 0.1955(7) 0.0903(16) Uani 0.320(9) 1 d G U P E 2
H93B H 0.149732 0.376537 0.225386 0.108 Uiso 0.320(9) 1 calc R U P E 2
C92B C 0.1454(11) 0.2382(13) 0.2178(5) 0.0918(17) Uani 0.320(9) 1 d G U P E 2
H92B H 0.130503 0.226773 0.262961 0.110 Uiso 0.320(9) 1 calc R U P E 2
C91B C 0.1559(10) 0.1660(8) 0.1741(8) 0.0972(17) Uani 0.320(9) 1 d G U P E 2
H91B H 0.148046 0.105240 0.189313 0.117 Uiso 0.320(9) 1 calc R U P E 2
C90B C 0.1777(11) 0.1828(9) 0.1080(7) 0.0967(17) Uani 0.320(9) 1 d G U P E 2
H90B H 0.184817 0.133470 0.078089 0.116 Uiso 0.320(9) 1 calc R U P E 2
C94B C 0.1923(13) 0.4424(11) 0.1226(12) 0.106(3) Uani 0.320(9) 1 d D U P E 2
H94D H 0.226850 0.455088 0.081503 0.160 Uiso 0.320(9) 1 calc R U P E 2
H94E H 0.226962 0.464547 0.160159 0.160 Uiso 0.320(9) 1 calc R U P E 2
H94F H 0.132117 0.473480 0.121524 0.160 Uiso 0.320(9) 1 calc R U P E 2

loop_
_atom_site_aniso_label
_atom_site_aniso_U_11
_atom_site_aniso_U_22
_atom_site_aniso_U_33
_atom_site_aniso_U_23
_atom_site_aniso_U_13
_atom_site_aniso_U_12
Ce1 0.02261(7) 0.02029(7) 0.02404(7) 0.00124(5) 0.00298(5) 0.00061(5)
Si1 0.0297(3) 0.0279(4) 0.0257(3) 0.0026(3) 0.0036(3) -0.0041(3)
Si2 0.0252(3) 0.0245(3) 0.0413(4) -0.0021(3) 0.0067(3) -0.0010(3)
Si3 0.0267(3) 0.0208(3) 0.0274(3) -0.0004(3) -0.0015(3) 0.0012(3)
Si4 0.0313(4) 0.0241(3) 0.0296(4) -0.0032(3) -0.0008(3) 0.0000(3)
O1 0.0349(10) 0.0310(10) 0.0274(9) 0.0012(8) 0.0035(8) -0.0079(8)
O2 0.0443(11) 0.0312(10) 0.0309(10) 0.0024(8) 0.0053(8) -0.0110(8)
O3 0.0273(9) 0.0340(10) 0.0366(10) -0.0008(8) 0.0039(8) -0.0022(8)
O4 0.0274(9) 0.0324(10) 0.0407(11) -0.0074(8) 0.0064(8) -0.0036(8)
O5 0.0297(10) 0.0320(10) 0.0455(12) -0.0072(9) 0.0084(8) 0.0011(8)
O6 0.0416(11) 0.0242(10) 0.0523(13) 0.0024(9) -0.0014(9) -0.0010(8)
O7 0.0328(9) 0.0224(9) 0.0302(9) -0.0014(7) -0.0047(7) 0.0017(7)
O8 0.0315(9) 0.0313(10) 0.0291(10) -0.0008(8) 0.0009(7) -0.0038(8)
O9 0.0284(9) 0.0268(9) 0.0334(10) 0.0014(8) -0.0043(7) 0.0006(7)
O10 0.0374(10) 0.0307(10) 0.0338(10) -0.0054(8) -0.0037(8) -0.0028(8)
C1 0.0335(13) 0.0300(13) 0.0320(13) 0.0050(11) 0.0028(11) 0.0010(11)
C2 0.0440(15) 0.0391(15) 0.0432(15) 0.0125(13) 0.0016(13) -0.0013(12)
C3 0.0503(17) 0.0508(18) 0.0532(18) 0.0242(15) -0.0039(14) 0.0051(14)
C4 0.0403(15) 0.0584(18) 0.0547(18) 0.0206(15) -0.0081(14) 0.0088(14)
C5 0.0317(13) 0.0455(16) 0.0454(16) 0.0111(13) -0.0036(12) 0.0016(12)
C6 0.0292(12) 0.0305(12) 0.0353(13) 0.0041(11) -0.0005(10) 0.0020(10)
C7 0.0253(11) 0.0267(12) 0.0299(12) 0.0000(10) -0.0026(10) -0.0021(9)
C8 0.0235(11) 0.0261(12) 0.0271(12) -0.0014(10) -0.0011(9) -0.0024(9)
C9 0.0237(11) 0.0254(11) 0.0265(11) -0.0036(9) -0.0024(9) -0.0030(9)
C10 0.0252(11) 0.0235(12) 0.0301(12) 0.0002(10) -0.0015(10) -0.0027(9)
C11 0.0242(11) 0.0243(11) 0.0310(12) -0.0013(10) -0.0005(10) -0.0018(9)
C12 0.0254(12) 0.0257(12) 0.0345(13) -0.0001(10) -0.0003(10) 0.0001(10)
C13 0.0232(11) 0.0255(12) 0.0360(13) 0.0036(10) -0.0010(10) 0.0004(9)
C14 0.0221(11) 0.0284(12) 0.0391(14) 0.0009(11) 0.0032(10) 0.0001(10)
C15 0.0291(13) 0.0342(14) 0.0436(15) -0.0027(12) 0.0078(11) -0.0020(11)
C16 0.0319(13) 0.0402(15) 0.0486(16) 0.0016(13) 0.0102(12) -0.0089(12)
C17 0.0375(14) 0.0335(14) 0.0496(16) 0.0005(12) 0.0054(12) -0.0125(12)
C18 0.0318(13) 0.0277(13) 0.0412(14) -0.0015(11) 0.0030(11) -0.0031(10)
C19 0.0252(11) 0.0239(11) 0.0304(12) -0.0020(10) 0.0021(9) -0.0025(9)
C20 0.0353(13) 0.0335(13) 0.0312(13) -0.0054(11) -0.0003(11) 0.0004(11)
C21 0.0390(14) 0.0383(15) 0.0375(14) -0.0147(12) 0.0027(12) 0.0031(12)
C22 0.0347(14) 0.0329(14) 0.0476(16) -0.0112(12) 0.0019(12) 0.0055(11)
C23 0.0299(12) 0.0268(12) 0.0408(14) -0.0046(11) -0.0028(11) 0.0032(10)
C24 0.0246(11) 0.0219(11) 0.0326(13) -0.0018(10) 0.0017(10) -0.0024(9)
C25 0.082(2) 0.0301(15) 0.0385(16) -0.0006(13) 0.0030(16) -0.0162(15)
C26 0.107(3) 0.042(2) 0.080(3) -0.011(2) 0.035(3) 0.000(2)
C27 0.130(4) 0.060(3) 0.053(2) -0.0086(19) -0.026(2) -0.024(3)
C28 0.109(3) 0.0372(18) 0.053(2) 0.0085(16) -0.001(2) -0.026(2)
C29 0.0297(14) 0.0418(16) 0.0476(17) 0.0061(13) 0.0067(12) 0.0023(12)
C30 0.0402(17) 0.060(2) 0.0461(18) 0.0017(16) 0.0142(14) -0.0074(15)
C31 0.0440(19) 0.046(2) 0.107(3) -0.003(2) 0.016(2) 0.0071(16)
C32 0.0342(16) 0.083(3) 0.051(2) 0.0147(19) -0.0035(14) 0.0036(16)
C33 0.0355(14) 0.0310(14) 0.0434(16) -0.0077(12) 0.0076(12) -0.0014(11)
C34 0.0453(18) 0.0508(19) 0.053(2) -0.0148(16) 0.0183(15) -0.0029(15)
C35 0.0514(18) 0.0361(16) 0.0496(19) -0.0024(14) 0.0064(15) 0.0027(14)
C36 0.0426(17) 0.0412(17) 0.061(2) -0.0055(15) 0.0025(15) -0.0079(14)
C37 0.0530(17) 0.0257(14) 0.0595(19) 0.0030(13) 0.0091(15) 0.0001(13)
C38A 0.069(3) 0.036(2) 0.097(4) 0.004(2) 0.028(3) 0.017(2)
C38B 0.074(6) 0.038(5) 0.069(6) 0.007(5) 0.015(5) -0.008(5)
C39A 0.070(3) 0.034(2) 0.078(3) 0.005(2) 0.006(2) -0.015(2)
C39B 0.076(6) 0.041(5) 0.080(6) 0.012(5) -0.003(5) -0.001(5)
C40A 0.080(3) 0.034(2) 0.064(3) 0.0115(19) 0.004(2) -0.001(2)
C40B 0.073(6) 0.033(5) 0.079(6) 0.001(5) 0.013(5) 0.001(5)
C41 0.0382(14) 0.0298(13) 0.0298(13) 0.0007(11) 0.0054(11) -0.0015(11)
C42 0.0518(18) 0.0380(16) 0.0352(15) -0.0084(13) 0.0066(13) -0.0024(13)
C43 0.080(2) 0.0347(16) 0.0371(17) 0.0055(13) 0.0048(16) 0.0101(16)
C44 0.0430(18) 0.067(2) 0.049(2) -0.0052(17) 0.0106(15) -0.0083(16)
C45 0.0292(13) 0.0333(14) 0.0402(15) -0.0004(12) -0.0056(11) -0.0020(11)
C46 0.0375(16) 0.054(2) 0.0468(18) 0.0064(15) 0.0010(14) -0.0099(14)
C47 0.0524(18) 0.0421(17) 0.0454(18) -0.0078(14) -0.0057(15) -0.0100(14)
C48 0.0332(15) 0.0457(18) 0.067(2) 0.0035(16) -0.0129(15) 0.0055(13)
C49 0.0409(14) 0.0275(13) 0.0279(12) -0.0037(10) 0.0024(11) 0.0002(11)
C50 0.0487(16) 0.0330(14) 0.0384(15) -0.0004(12) -0.0007(13) -0.0050(12)
C51 0.072(2) 0.0338(15) 0.0462(17) 0.0010(13) 0.0071(15) -0.0089(14)
C52 0.083(2) 0.0297(15) 0.0501(17) 0.0046(13) 0.0173(17) 0.0099(15)
C53 0.0637(19) 0.0415(17) 0.0603(19) 0.0112(15) 0.0126(16) 0.0196(15)
C54 0.0448(15) 0.0370(15) 0.0508(17) 0.0072(13) 0.0066(13) 0.0076(12)
C55 0.0371(14) 0.0253(12) 0.0408(14) -0.0028(11) 0.0009(11) 0.0025(11)
C56 0.0417(15) 0.0266(13) 0.0560(17) -0.0034(12) -0.0073(13) 0.0007(11)
C57 0.0428(16) 0.0348(15) 0.093(2) 0.0076(16) -0.0175(17) 0.0036(13)
C58 0.0423(18) 0.0545(19) 0.110(3) 0.017(2) 0.0131(19) 0.0165(15)
C59 0.062(2) 0.076(2) 0.084(2) 0.013(2) 0.0324(19) 0.0232(18)
C60 0.0542(18) 0.062(2) 0.0512(18) 0.0034(16) 0.0116(15) 0.0175(16)
C61 0.0306(12) 0.0281(13) 0.0337(13) -0.0004(11) -0.0010(10) 0.0014(10)
C62 0.0479(16) 0.0311(14) 0.0450(16) 0.0038(12) 0.0036(13) 0.0038(12)
C63 0.0548(17) 0.0450(17) 0.0521(18) 0.0159(14) 0.0074(15) 0.0060(14)
C64 0.0486(16) 0.0623(19) 0.0377(15) 0.0091(14) 0.0074(13) 0.0070(15)
C65 0.0452(16) 0.0512(17) 0.0390(15) -0.0070(13) 0.0054(13) 0.0016(13)
C66 0.0402(14) 0.0350(14) 0.0360(14) -0.0050(12) 0.0019(12) -0.0035(12)
C67 0.057(3) 0.058(4) 0.061(4) -0.020(3) -0.020(3) 0.011(3)
C68 0.055(3) 0.062(4) 0.060(5) -0.017(3) -0.020(3) 0.007(3)
C69 0.067(4) 0.069(4) 0.064(4) -0.017(3) -0.015(3) 0.008(3)
C70 0.073(4) 0.073(5) 0.066(5) -0.015(4) -0.011(4) 0.011(4)
C71 0.065(4) 0.073(4) 0.064(4) -0.019(3) -0.024(3) 0.008(3)
C72 0.056(4) 0.062(4) 0.059(5) -0.026(3) -0.027(3) 0.007(3)
C73 0.094(6) 0.080(6) 0.082(6) -0.002(5) -0.009(5) 0.013(5)
C74A 0.0294(19) 0.080(3) 0.079(3) 0.005(2) -0.004(2) -0.012(2)
C75A 0.029(2) 0.077(3) 0.089(3) 0.016(3) -0.007(2) -0.008(2)
C76A 0.041(3) 0.093(3) 0.107(3) 0.017(3) -0.015(3) -0.013(3)
C77A 0.051(2) 0.099(3) 0.108(3) 0.002(3) -0.010(3) -0.005(2)
C78A 0.051(2) 0.097(3) 0.096(3) -0.011(3) -0.002(2) -0.010(2)
C79A 0.0417(18) 0.096(2) 0.092(3) -0.002(2) -0.004(2) -0.011(2)
C80A 0.053(3) 0.069(4) 0.096(5) 0.017(4) -0.006(3) -0.011(3)
C74B 0.0423(19) 0.093(2) 0.093(3) 0.006(2) -0.004(2) -0.012(2)
C79B 0.048(2) 0.093(3) 0.091(3) -0.006(3) -0.003(2) -0.010(2)
C78B 0.040(2) 0.086(3) 0.088(3) -0.005(3) -0.001(3) -0.011(2)
C77B 0.042(3) 0.093(3) 0.097(4) 0.007(3) -0.004(3) -0.011(3)
C76B 0.041(2) 0.090(3) 0.096(3) 0.006(3) 0.000(3) -0.012(2)
C75B 0.037(2) 0.087(3) 0.090(3) -0.005(3) 0.000(2) -0.014(2)
C80B 0.056(4) 0.115(5) 0.107(5) 0.029(4) -0.008(4) -0.004(4)
C81A 0.113(3) 0.050(2) 0.096(3) 0.018(2) -0.032(3) -0.010(2)
C82A 0.119(3) 0.047(2) 0.100(3) 0.010(2) -0.033(3) -0.003(2)
C83A 0.114(3) 0.045(2) 0.099(3) 0.006(2) -0.034(3) -0.004(2)
C84A 0.110(3) 0.039(2) 0.095(3) 0.012(2) -0.039(3) -0.005(2)
C85A 0.119(3) 0.058(2) 0.101(3) 0.014(3) -0.026(3) -0.004(3)
C86A 0.118(3) 0.061(3) 0.096(3) 0.012(2) -0.022(3) -0.004(2)
C87A 0.120(5) 0.085(4) 0.133(5) 0.020(4) -0.034(4) -0.008(4)
C81B 0.117(3) 0.055(3) 0.097(3) 0.011(3) -0.025(3) -0.007(3)
C86B 0.117(3) 0.053(3) 0.100(3) 0.014(3) -0.030(3) -0.010(3)
C85B 0.124(3) 0.051(3) 0.100(4) 0.014(3) -0.032(3) -0.004(3)
C84B 0.122(4) 0.049(3) 0.099(4) 0.009(3) -0.032(3) 0.003(3)
C83B 0.120(3) 0.046(3) 0.100(3) 0.006(3) -0.032(3) 0.002(3)
C82B 0.118(3) 0.050(2) 0.097(3) 0.010(3) -0.031(3) -0.002(2)
C87B 0.117(6) 0.080(5) 0.108(6) 0.008(5) -0.006(5) -0.002(5)
C88A 0.065(2) 0.131(3) 0.076(3) -0.020(2) -0.004(2) 0.014(2)
C93A 0.068(2) 0.130(3) 0.073(3) -0.025(2) -0.005(2) 0.020(3)
C92A 0.078(3) 0.133(4) 0.071(3) -0.025(3) -0.009(2) 0.023(3)
C91A 0.081(3) 0.135(4) 0.076(3) -0.026(3) -0.005(2) 0.015(3)
C90A 0.079(3) 0.135(3) 0.079(3) -0.028(3) -0.005(3) 0.010(3)
C89A 0.066(3) 0.132(3) 0.071(3) -0.025(2) -0.002(2) 0.013(3)
C94A 0.083(4) 0.139(5) 0.103(5) 0.006(5) -0.005(4) 0.007(4)
C89B 0.072(3) 0.132(4) 0.074(3) -0.027(3) -0.003(3) 0.010(3)
C88B 0.068(3) 0.132(3) 0.078(3) -0.021(3) -0.001(3) 0.014(3)
C93B 0.069(3) 0.130(4) 0.072(3) -0.024(3) -0.004(3) 0.019(3)
C92B 0.074(3) 0.132(4) 0.070(3) -0.027(3) -0.008(3) 0.019(3)
C91B 0.082(3) 0.135(4) 0.075(3) -0.027(3) -0.004(3) 0.014(3)
C90B 0.079(3) 0.135(4) 0.076(3) -0.026(3) 0.001(3) 0.011(3)
C94B 0.080(5) 0.139(6) 0.101(5) -0.012(5) -0.002(5) 0.011(5)

_geom_special_details            
;
 All esds (except the esd in the dihedral angle between two l.s. planes)
 are estimated using the full covariance matrix.  The cell esds are taken
 into account individually in the estimation of esds in distances, angles
 and torsion angles; correlations between esds in cell parameters are only
 used when they are defined by crystal symmetry.  An approximate (isotropic)
 treatment of cell esds is used for estimating esds involving l.s. planes.
;
loop_
_geom_bond_atom_site_label_1
_geom_bond_atom_site_label_2
_geom_bond_distance
_geom_bond_site_symmetry_2
_geom_bond_publ_flag
Ce1 O1 2.0995(18) . ?
Ce1 O4 2.1145(18) . ?
Ce1 O7 2.1041(17) . ?
Ce1 O10 2.0789(18) . ?
Si1 O1 1.6239(19) . ?
Si1 O2 1.6188(19) . ?
Si1 O3 1.626(2) . ?
Si1 C1 1.870(3) . ?
Si2 O4 1.6184(19) . ?
Si2 O5 1.621(2) . ?
Si2 O6 1.620(2) . ?
Si2 C14 1.872(3) . ?
Si3 O7 1.6176(18) . ?
Si3 O8 1.6278(19) . ?
Si3 O9 1.6215(19) . ?
Si3 C24 1.873(3) . ?
Si4 O10 1.6316(19) . ?
Si4 C49 1.866(3) . ?
Si4 C55 1.868(3) . ?
Si4 C61 1.871(3) . ?
O2 C25 1.452(4) . ?
O3 C29 1.449(3) . ?
O5 C33 1.447(4) . ?
O6 C37 1.454(3) . ?
O8 C41 1.455(3) . ?
O9 C45 1.453(3) . ?
C1 C2 1.395(4) . ?
C1 C6 1.416(4) . ?
C2 H2 0.9500 . ?
C2 C3 1.384(5) . ?
C3 H3 0.9500 . ?
C3 C4 1.379(5) . ?
C4 H4 0.9500 . ?
C4 C5 1.381(4) . ?
C5 H5 0.9500 . ?
C5 C6 1.400(4) . ?
C6 C7 1.491(4) . ?
C7 C8 1.413(4) . ?
C7 C12 1.393(4) . ?
C8 H8 0.9500 . ?
C8 C9 1.395(4) . ?
C9 C10 1.399(3) . ?
C9 C19 1.491(3) . ?
C10 H10 0.9500 . ?
C10 C11 1.396(3) . ?
C11 C12 1.403(4) . ?
C11 C13 1.492(4) . ?
C12 H12 0.9500 . ?
C13 C14 1.408(4) . ?
C13 C18 1.400(4) . ?
C14 C15 1.404(4) . ?
C15 H15 0.9500 . ?
C15 C16 1.388(4) . ?
C16 H16 0.9500 . ?
C16 C17 1.380(4) . ?
C17 H17 0.9500 . ?
C17 C18 1.385(4) . ?
C18 H18 0.9500 . ?
C19 C20 1.400(4) . ?
C19 C24 1.409(4) . ?
C20 H20 0.9500 . ?
C20 C21 1.389(4) . ?
C21 H21 0.9500 . ?
C21 C22 1.382(4) . ?
C22 H22 0.9500 . ?
C22 C23 1.387(4) . ?
C23 H23 0.9500 . ?
C23 C24 1.402(4) . ?
C25 C26 1.523(6) . ?
C25 C27 1.504(6) . ?
C25 C28 1.512(4) . ?
C26 H26A 0.9800 . ?
C26 H26B 0.9800 . ?
C26 H26C 0.9800 . ?
C27 H27A 0.9800 . ?
C27 H27B 0.9800 . ?
C27 H27C 0.9800 . ?
C28 H28A 0.9800 . ?
C28 H28B 0.9800 . ?
C28 H28C 0.9800 . ?
C29 C30 1.516(4) . ?
C29 C31 1.518(5) . ?
C29 C32 1.519(5) . ?
C30 H30A 0.9800 . ?
C30 H30B 0.9800 . ?
C30 H30C 0.9800 . ?
C31 H31A 0.9800 . ?
C31 H31B 0.9800 . ?
C31 H31C 0.9800 . ?
C32 H32A 0.9800 . ?
C32 H32B 0.9800 . ?
C32 H32C 0.9800 . ?
C33 C34 1.523(4) . ?
C33 C35 1.525(4) . ?
C33 C36 1.521(4) . ?
C34 H34A 0.9800 . ?
C34 H34B 0.9800 . ?
C34 H34C 0.9800 . ?
C35 H35A 0.9800 . ?
C35 H35B 0.9800 . ?
C35 H35C 0.9800 . ?
C36 H36A 0.9800 . ?
C36 H36B 0.9800 . ?
C36 H36C 0.9800 . ?
C37 C38A 1.506(5) . ?
C37 C38B 1.506(13) . ?
C37 C39A 1.515(6) . ?
C37 C39B 1.506(13) . ?
C37 C40A 1.526(5) . ?
C37 C40B 1.544(13) . ?
C38A H38A 0.9800 . ?
C38A H38B 0.9800 . ?
C38A H38C 0.9800 . ?
C38B H38D 0.9800 . ?
C38B H38E 0.9800 . ?
C38B H38F 0.9800 . ?
C39A H39A 0.9800 . ?
C39A H39B 0.9800 . ?
C39A H39C 0.9800 . ?
C39B H39D 0.9800 . ?
C39B H39E 0.9800 . ?
C39B H39F 0.9800 . ?
C40A H40A 0.9800 . ?
C40A H40B 0.9800 . ?
C40A H40C 0.9800 . ?
C40B H40D 0.9800 . ?
C40B H40E 0.9800 . ?
C40B H40F 0.9800 . ?
C41 C42 1.524(4) . ?
C41 C43 1.514(4) . ?
C41 C44 1.516(4) . ?
C42 H42A 0.9800 . ?
C42 H42B 0.9800 . ?
C42 H42C 0.9800 . ?
C43 H43A 0.9800 . ?
C43 H43B 0.9800 . ?
C43 H43C 0.9800 . ?
C44 H44A 0.9800 . ?
C44 H44B 0.9800 . ?
C44 H44C 0.9800 . ?
C45 C46 1.509(4) . ?
C45 C47 1.516(4) . ?
C45 C48 1.520(4) . ?
C46 H46A 0.9800 . ?
C46 H46B 0.9800 . ?
C46 H46C 0.9800 . ?
C47 H47A 0.9800 . ?
C47 H47B 0.9800 . ?
C47 H47C 0.9800 . ?
C48 H48A 0.9800 . ?
C48 H48B 0.9800 . ?
C48 H48C 0.9800 . ?
C49 C50 1.394(4) . ?
C49 C54 1.394(4) . ?
C50 H50 0.9500 . ?
C50 C51 1.397(4) . ?
C51 H51 0.9500 . ?
C51 C52 1.368(5) . ?
C52 H52 0.9500 . ?
C52 C53 1.389(5) . ?
C53 H53 0.9500 . ?
C53 C54 1.388(4) . ?
C54 H54 0.9500 . ?
C55 C56 1.393(4) . ?
C55 C60 1.384(4) . ?
C56 H56 0.9500 . ?
C56 C57 1.389(5) . ?
C57 H57 0.9500 . ?
C57 C58 1.363(6) . ?
C58 H58 0.9500 . ?
C58 C59 1.370(7) . ?
C59 H59 0.9500 . ?
C59 C60 1.396(5) . ?
C60 H60 0.9500 . ?
C61 C62 1.399(4) . ?
C61 C66 1.395(4) . ?
C62 H62 0.9500 . ?
C62 C63 1.386(5) . ?
C63 H63 0.9500 . ?
C63 C64 1.377(5) . ?
C64 H64 0.9500 . ?
C64 C65 1.383(5) . ?
C65 H65 0.9500 . ?
C65 C66 1.385(4) . ?
C66 H66 0.9500 . ?
C67 C68 1.3900 . ?
C67 C72 1.3900 . ?
C67 C73 1.507(10) . ?
C68 H68 0.9500 . ?
C68 C69 1.3900 . ?
C69 H69 0.9500 . ?
C69 C70 1.3900 . ?
C70 H70 0.9500 . ?
C70 C71 1.3900 . ?
C71 H71 0.9500 . ?
C71 C72 1.3900 . ?
C72 H72 0.9500 . ?
C73 H73A 0.9800 . ?
C73 H73B 0.9800 . ?
C73 H73C 0.9800 . ?
C74A C75A 1.3900 . ?
C74A C79A 1.3900 . ?
C74A C80A 1.536(9) . ?
C75A H75A 0.9500 . ?
C75A C76A 1.3900 . ?
C76A H76A 0.9500 . ?
C76A C77A 1.3900 . ?
C77A H77A 0.9500 . ?
C77A C78A 1.3900 . ?
C78A H78A 0.9500 . ?
C78A C79A 1.3900 . ?
C79A H79A 0.9500 . ?
C80A H80A 0.9800 . ?
C80A H80B 0.9800 . ?
C80A H80C 0.9800 . ?
C74B C79B 1.3900 . ?
C74B C75B 1.3900 . ?
C74B C80B 1.460(11) . ?
C79B H79B 0.9500 . ?
C79B C78B 1.3900 . ?
C78B H78B 0.9500 . ?
C78B C77B 1.3900 . ?
C77B H77B 0.9500 . ?
C77B C76B 1.3900 . ?
C76B H76B 0.9500 . ?
C76B C75B 1.3900 . ?
C75B H75B 0.9500 . ?
C80B H80D 0.9800 . ?
C80B H80E 0.9800 . ?
C80B H80F 0.9800 . ?
C81A C82A 1.3900 . ?
C81A C86A 1.3900 . ?
C81A C87A 1.493(9) . ?
C82A H82A 0.9500 . ?
C82A C83A 1.3900 . ?
C83A H83A 0.9500 . ?
C83A C84A 1.3900 . ?
C84A H84A 0.9500 . ?
C84A C85A 1.3900 . ?
C85A H85A 0.9500 . ?
C85A C86A 1.3900 . ?
C86A H86A 0.9500 . ?
C87A H87A 0.9800 . ?
C87A H87B 0.9800 . ?
C87A H87C 0.9800 . ?
C81B C86B 1.3900 . ?
C81B C82B 1.3900 . ?
C81B C87B 1.473(14) . ?
C86B H86B 0.9500 . ?
C86B C85B 1.3900 . ?
C85B H85B 0.9500 . ?
C85B C84B 1.3900 . ?
C84B H84B 0.9500 . ?
C84B C83B 1.3900 . ?
C83B H83B 0.9500 . ?
C83B C82B 1.3900 . ?
C82B H82B 0.9500 . ?
C87B H87D 0.9800 . ?
C87B H87E 0.9800 . ?
C87B H87F 0.9800 . ?
C88A C93A 1.3900 . ?
C88A C89A 1.3900 . ?
C88A C94A 1.443(9) . ?
C93A H93A 0.9500 . ?
C93A C92A 1.3900 . ?
C92A H92A 0.9500 . ?
C92A C91A 1.3900 . ?
C91A H91A 0.9500 . ?
C91A C90A 1.3900 . ?
C90A H90A 0.9500 . ?
C90A C89A 1.3900 . ?
C89A H89A 0.9500 . ?
C94A H94A 0.9800 . ?
C94A H94B 0.9800 . ?
C94A H94C 0.9800 . ?
C89B H89B 0.9500 . ?
C89B C88B 1.3900 . ?
C89B C90B 1.3900 . ?
C88B C93B 1.3900 . ?
C88B C94B 1.466(16) . ?
C93B H93B 0.9500 . ?
C93B C92B 1.3900 . ?
C92B H92B 0.9500 . ?
C92B C91B 1.3900 . ?
C91B H91B 0.9500 . ?
C91B C90B 1.3900 . ?
C90B H90B 0.9500 . ?
C94B H94D 0.9800 . ?
C94B H94E 0.9800 . ?
C94B H94F 0.9800 . ?

loop_
_geom_angle_atom_site_label_1
_geom_angle_atom_site_label_2
_geom_angle_atom_site_label_3
_geom_angle
_geom_angle_site_symmetry_1
_geom_angle_site_symmetry_3
_geom_angle_publ_flag
O1 Ce1 O4 123.84(8) . . ?
O1 Ce1 O7 115.48(7) . . ?
O7 Ce1 O4 118.71(7) . . ?
O10 Ce1 O1 94.84(7) . . ?
O10 Ce1 O4 93.73(7) . . ?
O10 Ce1 O7 95.50(7) . . ?
O1 Si1 O3 112.41(11) . . ?
O1 Si1 C1 108.46(11) . . ?
O2 Si1 O1 112.97(10) . . ?
O2 Si1 O3 107.46(10) . . ?
O2 Si1 C1 109.28(12) . . ?
O3 Si1 C1 106.01(12) . . ?
O4 Si2 O5 113.50(11) . . ?
O4 Si2 O6 112.53(11) . . ?
O4 Si2 C14 108.70(11) . . ?
O5 Si2 C14 108.63(11) . . ?
O6 Si2 O5 107.16(11) . . ?
O6 Si2 C14 105.99(12) . . ?
O7 Si3 O8 112.22(10) . . ?
O7 Si3 O9 112.56(10) . . ?
O7 Si3 C24 108.73(11) . . ?
O8 Si3 C24 106.55(10) . . ?
O9 Si3 O8 106.64(10) . . ?
O9 Si3 C24 109.97(11) . . ?
O10 Si4 C49 110.00(12) . . ?
O10 Si4 C55 109.71(12) . . ?
O10 Si4 C61 109.57(11) . . ?
C49 Si4 C55 108.39(13) . . ?
C49 Si4 C61 108.48(12) . . ?
C55 Si4 C61 110.67(13) . . ?
Si1 O1 Ce1 157.32(11) . . ?
C25 O2 Si1 133.22(19) . . ?
C29 O3 Si1 131.66(19) . . ?
Si2 O4 Ce1 156.68(12) . . ?
C33 O5 Si2 134.07(17) . . ?
C37 O6 Si2 132.8(2) . . ?
Si3 O7 Ce1 155.95(11) . . ?
C41 O8 Si3 130.77(17) . . ?
C45 O9 Si3 133.45(17) . . ?
Si4 O10 Ce1 176.95(12) . . ?
C2 C1 Si1 118.2(2) . . ?
C2 C1 C6 117.1(3) . . ?
C6 C1 Si1 124.4(2) . . ?
C1 C2 H2 118.8 . . ?
C3 C2 C1 122.5(3) . . ?
C3 C2 H2 118.8 . . ?
C2 C3 H3 120.2 . . ?
C4 C3 C2 119.7(3) . . ?
C4 C3 H3 120.2 . . ?
C3 C4 H4 120.0 . . ?
C3 C4 C5 119.9(3) . . ?
C5 C4 H4 120.0 . . ?
C4 C5 H5 119.6 . . ?
C4 C5 C6 120.8(3) . . ?
C6 C5 H5 119.6 . . ?
C1 C6 C7 122.5(2) . . ?
C5 C6 C1 120.0(3) . . ?
C5 C6 C7 117.5(2) . . ?
C8 C7 C6 121.4(2) . . ?
C12 C7 C6 119.8(2) . . ?
C12 C7 C8 118.7(2) . . ?
C7 C8 H8 119.4 . . ?
C9 C8 C7 121.1(2) . . ?
C9 C8 H8 119.4 . . ?
C8 C9 C10 118.9(2) . . ?
C8 C9 C19 120.2(2) . . ?
C10 C9 C19 120.6(2) . . ?
C9 C10 H10 119.5 . . ?
C11 C10 C9 121.1(2) . . ?
C11 C10 H10 119.5 . . ?
C10 C11 C12 119.2(2) . . ?
C10 C11 C13 119.9(2) . . ?
C12 C11 C13 120.8(2) . . ?
C7 C12 C11 121.0(2) . . ?
C7 C12 H12 119.5 . . ?
C11 C12 H12 119.5 . . ?
C14 C13 C11 122.5(2) . . ?
C18 C13 C11 117.0(2) . . ?
C18 C13 C14 120.5(2) . . ?
C13 C14 Si2 124.58(19) . . ?
C15 C14 Si2 118.3(2) . . ?
C15 C14 C13 117.1(2) . . ?
C14 C15 H15 118.9 . . ?
C16 C15 C14 122.2(3) . . ?
C16 C15 H15 118.9 . . ?
C15 C16 H16 120.1 . . ?
C17 C16 C15 119.8(3) . . ?
C17 C16 H16 120.1 . . ?
C16 C17 H17 120.1 . . ?
C16 C17 C18 119.8(3) . . ?
C18 C17 H17 120.1 . . ?
C13 C18 H18 119.7 . . ?
C17 C18 C13 120.7(3) . . ?
C17 C18 H18 119.7 . . ?
C20 C19 C9 117.4(2) . . ?
C20 C19 C24 120.2(2) . . ?
C24 C19 C9 122.4(2) . . ?
C19 C20 H20 119.6 . . ?
C21 C20 C19 120.7(3) . . ?
C21 C20 H20 119.6 . . ?
C20 C21 H21 120.1 . . ?
C22 C21 C20 119.8(3) . . ?
C22 C21 H21 120.1 . . ?
C21 C22 H22 120.2 . . ?
C21 C22 C23 119.6(3) . . ?
C23 C22 H22 120.2 . . ?
C22 C23 H23 118.9 . . ?
C22 C23 C24 122.2(3) . . ?
C24 C23 H23 118.9 . . ?
C19 C24 Si3 124.06(19) . . ?
C23 C24 Si3 118.3(2) . . ?
C23 C24 C19 117.4(2) . . ?
O2 C25 C26 110.9(3) . . ?
O2 C25 C27 107.6(3) . . ?
O2 C25 C28 104.7(3) . . ?
C27 C25 C26 111.5(4) . . ?
C27 C25 C28 111.4(3) . . ?
C28 C25 C26 110.6(3) . . ?
C25 C26 H26A 109.5 . . ?
C25 C26 H26B 109.5 . . ?
C25 C26 H26C 109.5 . . ?
H26A C26 H26B 109.5 . . ?
H26A C26 H26C 109.5 . . ?
H26B C26 H26C 109.5 . . ?
C25 C27 H27A 109.5 . . ?
C25 C27 H27B 109.5 . . ?
C25 C27 H27C 109.5 . . ?
H27A C27 H27B 109.5 . . ?
H27A C27 H27C 109.5 . . ?
H27B C27 H27C 109.5 . . ?
C25 C28 H28A 109.5 . . ?
C25 C28 H28B 109.5 . . ?
C25 C28 H28C 109.5 . . ?
H28A C28 H28B 109.5 . . ?
H28A C28 H28C 109.5 . . ?
H28B C28 H28C 109.5 . . ?
O3 C29 C30 107.6(3) . . ?
O3 C29 C31 106.1(3) . . ?
O3 C29 C32 110.6(3) . . ?
C30 C29 C31 110.7(3) . . ?
C30 C29 C32 110.8(3) . . ?
C31 C29 C32 111.0(3) . . ?
C29 C30 H30A 109.5 . . ?
C29 C30 H30B 109.5 . . ?
C29 C30 H30C 109.5 . . ?
H30A C30 H30B 109.5 . . ?
H30A C30 H30C 109.5 . . ?
H30B C30 H30C 109.5 . . ?
C29 C31 H31A 109.5 . . ?
C29 C31 H31B 109.5 . . ?
C29 C31 H31C 109.5 . . ?
H31A C31 H31B 109.5 . . ?
H31A C31 H31C 109.5 . . ?
H31B C31 H31C 109.5 . . ?
C29 C32 H32A 109.5 . . ?
C29 C32 H32B 109.5 . . ?
C29 C32 H32C 109.5 . . ?
H32A C32 H32B 109.5 . . ?
H32A C32 H32C 109.5 . . ?
H32B C32 H32C 109.5 . . ?
O5 C33 C34 105.3(2) . . ?
O5 C33 C35 110.6(2) . . ?
O5 C33 C36 108.3(3) . . ?
C34 C33 C35 110.8(3) . . ?
C36 C33 C34 111.1(3) . . ?
C36 C33 C35 110.6(3) . . ?
C33 C34 H34A 109.5 . . ?
C33 C34 H34B 109.5 . . ?
C33 C34 H34C 109.5 . . ?
H34A C34 H34B 109.5 . . ?
H34A C34 H34C 109.5 . . ?
H34B C34 H34C 109.5 . . ?
C33 C35 H35A 109.5 . . ?
C33 C35 H35B 109.5 . . ?
C33 C35 H35C 109.5 . . ?
H35A C35 H35B 109.5 . . ?
H35A C35 H35C 109.5 . . ?
H35B C35 H35C 109.5 . . ?
C33 C36 H36A 109.5 . . ?
C33 C36 H36B 109.5 . . ?
C33 C36 H36C 109.5 . . ?
H36A C36 H36B 109.5 . . ?
H36A C36 H36C 109.5 . . ?
H36B C36 H36C 109.5 . . ?
O6 C37 C38A 105.8(3) . . ?
O6 C37 C38B 104.2(8) . . ?
O6 C37 C39A 111.6(3) . . ?
O6 C37 C39B 105.7(8) . . ?
O6 C37 C40A 106.5(3) . . ?
O6 C37 C40B 111.8(8) . . ?
C38A C37 C39A 111.4(4) . . ?
C38A C37 C40A 112.5(4) . . ?
C38B C37 C40B 107.5(12) . . ?
C39A C37 C40A 108.9(3) . . ?
C39B C37 C38B 114.8(13) . . ?
C39B C37 C40B 112.6(13) . . ?
C37 C38A H38A 109.5 . . ?
C37 C38A H38B 109.5 . . ?
C37 C38A H38C 109.5 . . ?
H38A C38A H38B 109.5 . . ?
H38A C38A H38C 109.5 . . ?
H38B C38A H38C 109.5 . . ?
C37 C38B H38D 109.5 . . ?
C37 C38B H38E 109.5 . . ?
C37 C38B H38F 109.5 . . ?
H38D C38B H38E 109.5 . . ?
H38D C38B H38F 109.5 . . ?
H38E C38B H38F 109.5 . . ?
C37 C39A H39A 109.5 . . ?
C37 C39A H39B 109.5 . . ?
C37 C39A H39C 109.5 . . ?
H39A C39A H39B 109.5 . . ?
H39A C39A H39C 109.5 . . ?
H39B C39A H39C 109.5 . . ?
C37 C39B H39D 109.5 . . ?
C37 C39B H39E 109.5 . . ?
C37 C39B H39F 109.5 . . ?
H39D C39B H39E 109.5 . . ?
H39D C39B H39F 109.5 . . ?
H39E C39B H39F 109.5 . . ?
C37 C40A H40A 109.5 . . ?
C37 C40A H40B 109.5 . . ?
C37 C40A H40C 109.5 . . ?
H40A C40A H40B 109.5 . . ?
H40A C40A H40C 109.5 . . ?
H40B C40A H40C 109.5 . . ?
C37 C40B H40D 109.5 . . ?
C37 C40B H40E 109.5 . . ?
C37 C40B H40F 109.5 . . ?
H40D C40B H40E 109.5 . . ?
H40D C40B H40F 109.5 . . ?
H40E C40B H40F 109.5 . . ?
O8 C41 C42 111.0(2) . . ?
O8 C41 C43 106.9(2) . . ?
O8 C41 C44 106.4(2) . . ?
C43 C41 C42 110.6(3) . . ?
C43 C41 C44 112.4(3) . . ?
C44 C41 C42 109.4(3) . . ?
C41 C42 H42A 109.5 . . ?
C41 C42 H42B 109.5 . . ?
C41 C42 H42C 109.5 . . ?
H42A C42 H42B 109.5 . . ?
H42A C42 H42C 109.5 . . ?
H42B C42 H42C 109.5 . . ?
C41 C43 H43A 109.5 . . ?
C41 C43 H43B 109.5 . . ?
C41 C43 H43C 109.5 . . ?
H43A C43 H43B 109.5 . . ?
H43A C43 H43C 109.5 . . ?
H43B C43 H43C 109.5 . . ?
C41 C44 H44A 109.5 . . ?
C41 C44 H44B 109.5 . . ?
C41 C44 H44C 109.5 . . ?
H44A C44 H44B 109.5 . . ?
H44A C44 H44C 109.5 . . ?
H44B C44 H44C 109.5 . . ?
O9 C45 C46 111.1(2) . . ?
O9 C45 C47 108.1(2) . . ?
O9 C45 C48 104.4(2) . . ?
C46 C45 C47 110.5(3) . . ?
C46 C45 C48 111.3(3) . . ?
C47 C45 C48 111.2(3) . . ?
C45 C46 H46A 109.5 . . ?
C45 C46 H46B 109.5 . . ?
C45 C46 H46C 109.5 . . ?
H46A C46 H46B 109.5 . . ?
H46A C46 H46C 109.5 . . ?
H46B C46 H46C 109.5 . . ?
C45 C47 H47A 109.5 . . ?
C45 C47 H47B 109.5 . . ?
C45 C47 H47C 109.5 . . ?
H47A C47 H47B 109.5 . . ?
H47A C47 H47C 109.5 . . ?
H47B C47 H47C 109.5 . . ?
C45 C48 H48A 109.5 . . ?
C45 C48 H48B 109.5 . . ?
C45 C48 H48C 109.5 . . ?
H48A C48 H48B 109.5 . . ?
H48A C48 H48C 109.5 . . ?
H48B C48 H48C 109.5 . . ?
C50 C49 Si4 122.1(2) . . ?
C54 C49 Si4 120.6(2) . . ?
C54 C49 C50 117.2(3) . . ?
C49 C50 H50 119.3 . . ?
C49 C50 C51 121.3(3) . . ?
C51 C50 H50 119.3 . . ?
C50 C51 H51 120.0 . . ?
C52 C51 C50 120.1(3) . . ?
C52 C51 H51 120.0 . . ?
C51 C52 H52 120.0 . . ?
C51 C52 C53 120.0(3) . . ?
C53 C52 H52 120.0 . . ?
C52 C53 H53 120.2 . . ?
C54 C53 C52 119.6(3) . . ?
C54 C53 H53 120.2 . . ?
C49 C54 H54 119.1 . . ?
C53 C54 C49 121.8(3) . . ?
C53 C54 H54 119.1 . . ?
C56 C55 Si4 122.5(2) . . ?
C60 C55 Si4 119.6(2) . . ?
C60 C55 C56 117.7(3) . . ?
C55 C56 H56 119.6 . . ?
C57 C56 C55 120.9(3) . . ?
C57 C56 H56 119.6 . . ?
C56 C57 H57 119.8 . . ?
C58 C57 C56 120.3(4) . . ?
C58 C57 H57 119.8 . . ?
C57 C58 H58 120.0 . . ?
C57 C58 C59 120.1(4) . . ?
C59 C58 H58 120.0 . . ?
C58 C59 H59 120.0 . . ?
C58 C59 C60 119.9(4) . . ?
C60 C59 H59 120.0 . . ?
C55 C60 C59 121.0(4) . . ?
C55 C60 H60 119.5 . . ?
C59 C60 H60 119.5 . . ?
C62 C61 Si4 121.6(2) . . ?
C66 C61 Si4 121.2(2) . . ?
C66 C61 C62 117.2(3) . . ?
C61 C62 H62 119.4 . . ?
C63 C62 C61 121.2(3) . . ?
C63 C62 H62 119.4 . . ?
C62 C63 H63 119.9 . . ?
C64 C63 C62 120.2(3) . . ?
C64 C63 H63 119.9 . . ?
C63 C64 H64 120.0 . . ?
C63 C64 C65 120.0(3) . . ?
C65 C64 H64 120.0 . . ?
C64 C65 H65 120.2 . . ?
C64 C65 C66 119.5(3) . . ?
C66 C65 H65 120.2 . . ?
C61 C66 H66 119.1 . . ?
C65 C66 C61 121.9(3) . . ?
C65 C66 H66 119.1 . . ?
C68 C67 C72 120.0 . . ?
C68 C67 C73 119.4(6) . . ?
C72 C67 C73 120.6(7) . . ?
C67 C68 H68 120.0 . . ?
C69 C68 C67 120.0 . . ?
C69 C68 H68 120.0 . . ?
C68 C69 H69 120.0 . . ?
C68 C69 C70 120.0 . . ?
C70 C69 H69 120.0 . . ?
C69 C70 H70 120.0 . . ?
C71 C70 C69 120.0 . . ?
C71 C70 H70 120.0 . . ?
C70 C71 H71 120.0 . . ?
C70 C71 C72 120.0 . . ?
C72 C71 H71 120.0 . . ?
C67 C72 H72 120.0 . . ?
C71 C72 C67 120.0 . . ?
C71 C72 H72 120.0 . . ?
C67 C73 H73A 109.5 . . ?
C67 C73 H73B 109.5 . . ?
C67 C73 H73C 109.5 . . ?
H73A C73 H73B 109.5 . . ?
H73A C73 H73C 109.5 . . ?
H73B C73 H73C 109.5 . . ?
C75A C74A C79A 120.0 . . ?
C75A C74A C80A 113.7(5) . . ?
C79A C74A C80A 126.2(5) . . ?
C74A C75A H75A 120.0 . . ?
C76A C75A C74A 120.0 . . ?
C76A C75A H75A 120.0 . . ?
C75A C76A H76A 120.0 . . ?
C77A C76A C75A 120.0 . . ?
C77A C76A H76A 120.0 . . ?
C76A C77A H77A 120.0 . . ?
C76A C77A C78A 120.0 . . ?
C78A C77A H77A 120.0 . . ?
C77A C78A H78A 120.0 . . ?
C79A C78A C77A 120.0 . . ?
C79A C78A H78A 120.0 . . ?
C74A C79A H79A 120.0 . . ?
C78A C79A C74A 120.0 . . ?
C78A C79A H79A 120.0 . . ?
C74A C80A H80A 109.5 . . ?
C74A C80A H80B 109.5 . . ?
C74A C80A H80C 109.5 . . ?
H80A C80A H80B 109.5 . . ?
H80A C80A H80C 109.5 . . ?
H80B C80A H80C 109.5 . . ?
C79B C74B C75B 120.0 . . ?
C79B C74B C80B 117.4(8) . . ?
C75B C74B C80B 122.4(8) . . ?
C74B C79B H79B 120.0 . . ?
C74B C79B C78B 120.0 . . ?
C78B C79B H79B 120.0 . . ?
C79B C78B H78B 120.0 . . ?
C77B C78B C79B 120.0 . . ?
C77B C78B H78B 120.0 . . ?
C78B C77B H77B 120.0 . . ?
C76B C77B C78B 120.0 . . ?
C76B C77B H77B 120.0 . . ?
C77B C76B H76B 120.0 . . ?
C77B C76B C75B 120.0 . . ?
C75B C76B H76B 120.0 . . ?
C74B C75B H75B 120.0 . . ?
C76B C75B C74B 120.0 . . ?
C76B C75B H75B 120.0 . . ?
C74B C80B H80D 109.5 . . ?
C74B C80B H80E 109.5 . . ?
C74B C80B H80F 109.5 . . ?
H80D C80B H80E 109.5 . . ?
H80D C80B H80F 109.5 . . ?
H80E C80B H80F 109.5 . . ?
C82A C81A C86A 120.0 . . ?
C82A C81A C87A 114.0(5) . . ?
C86A C81A C87A 125.4(5) . . ?
C81A C82A H82A 120.0 . . ?
C81A C82A C83A 120.0 . . ?
C83A C82A H82A 120.0 . . ?
C82A C83A H83A 120.0 . . ?
C84A C83A C82A 120.0 . . ?
C84A C83A H83A 120.0 . . ?
C83A C84A H84A 120.0 . . ?
C83A C84A C85A 120.0 . . ?
C85A C84A H84A 120.0 . . ?
C84A C85A H85A 120.0 . . ?
C86A C85A C84A 120.0 . . ?
C86A C85A H85A 120.0 . . ?
C81A C86A H86A 120.0 . . ?
C85A C86A C81A 120.0 . . ?
C85A C86A H86A 120.0 . . ?
C81A C87A H87A 109.5 . . ?
C81A C87A H87B 109.5 . . ?
C81A C87A H87C 109.5 . . ?
H87A C87A H87B 109.5 . . ?
H87A C87A H87C 109.5 . . ?
H87B C87A H87C 109.5 . . ?
C86B C81B C82B 120.0 . . ?
C86B C81B C87B 120.6(11) . . ?
C82B C81B C87B 119.0(12) . . ?
C81B C86B H86B 120.0 . . ?
C85B C86B C81B 120.0 . . ?
C85B C86B H86B 120.0 . . ?
C86B C85B H85B 120.0 . . ?
C86B C85B C84B 120.0 . . ?
C84B C85B H85B 120.0 . . ?
C85B C84B H84B 120.0 . . ?
C83B C84B C85B 120.0 . . ?
C83B C84B H84B 120.0 . . ?
C84B C83B H83B 120.0 . . ?
C82B C83B C84B 120.0 . . ?
C82B C83B H83B 120.0 . . ?
C81B C82B H82B 120.0 . . ?
C83B C82B C81B 120.0 . . ?
C83B C82B H82B 120.0 . . ?
C81B C87B H87D 109.5 . . ?
C81B C87B H87E 109.5 . . ?
C81B C87B H87F 109.5 . . ?
H87D C87B H87E 109.5 . . ?
H87D C87B H87F 109.5 . . ?
H87E C87B H87F 109.5 . . ?
C93A C88A C89A 120.0 . . ?
C93A C88A C94A 117.5(6) . . ?
C89A C88A C94A 122.2(6) . . ?
C88A C93A H93A 120.0 . . ?
C88A C93A C92A 120.0 . . ?
C92A C93A H93A 120.0 . . ?
C93A C92A H92A 120.0 . . ?
C91A C92A C93A 120.0 . . ?
C91A C92A H92A 120.0 . . ?
C92A C91A H91A 120.0 . . ?
C90A C91A C92A 120.0 . . ?
C90A C91A H91A 120.0 . . ?
C91A C90A H90A 120.0 . . ?
C91A C90A C89A 120.0 . . ?
C89A C90A H90A 120.0 . . ?
C88A C89A H89A 120.0 . . ?
C90A C89A C88A 120.0 . . ?
C90A C89A H89A 120.0 . . ?
C88A C94A H94A 109.5 . . ?
C88A C94A H94B 109.5 . . ?
C88A C94A H94C 109.5 . . ?
H94A C94A H94B 109.5 . . ?
H94A C94A H94C 109.5 . . ?
H94B C94A H94C 109.5 . . ?
C88B C89B H89B 120.0 . . ?
C88B C89B C90B 120.0 . . ?
C90B C89B H89B 120.0 . . ?
C89B C88B C94B 133.0(13) . . ?
C93B C88B C89B 120.0 . . ?
C93B C88B C94B 106.9(13) . . ?
C88B C93B H93B 120.0 . . ?
C88B C93B C92B 120.0 . . ?
C92B C93B H93B 120.0 . . ?
C93B C92B H92B 120.0 . . ?
C91B C92B C93B 120.0 . . ?
C91B C92B H92B 120.0 . . ?
C92B C91B H91B 120.0 . . ?
C92B C91B C90B 120.0 . . ?
C90B C91B H91B 120.0 . . ?
C89B C90B H90B 120.0 . . ?
C91B C90B C89B 120.0 . . ?
C91B C90B H90B 120.0 . . ?
C88B C94B H94D 109.5 . . ?
C88B C94B H94E 109.5 . . ?
C88B C94B H94F 109.5 . . ?
H94D C94B H94E 109.5 . . ?
H94D C94B H94F 109.5 . . ?
H94E C94B H94F 109.5 . . ?

loop_
_geom_torsion_atom_site_label_1
_geom_torsion_atom_site_label_2
_geom_torsion_atom_site_label_3
_geom_torsion_atom_site_label_4
_geom_torsion
_geom_torsion_site_symmetry_1
_geom_torsion_site_symmetry_2
_geom_torsion_site_symmetry_3
_geom_torsion_site_symmetry_4
_geom_torsion_publ_flag
Si1 O2 C25 C26 36.4(4) . . . . ?
Si1 O2 C25 C27 -85.8(4) . . . . ?
Si1 O2 C25 C28 155.7(3) . . . . ?
Si1 O3 C29 C30 87.5(3) . . . . ?
Si1 O3 C29 C31 -154.0(3) . . . . ?
Si1 O3 C29 C32 -33.6(4) . . . . ?
Si1 C1 C2 C3 174.4(3) . . . . ?
Si1 C1 C6 C5 -173.7(2) . . . . ?
Si1 C1 C6 C7 6.4(4) . . . . ?
Si2 O5 C33 C34 160.0(2) . . . . ?
Si2 O5 C33 C35 40.3(3) . . . . ?
Si2 O5 C33 C36 -81.1(3) . . . . ?
Si2 O6 C37 C38A 96.4(4) . . . . ?
Si2 O6 C37 C38B -74.2(10) . . . . ?
Si2 O6 C37 C39A -24.9(4) . . . . ?
Si2 O6 C37 C39B 164.4(10) . . . . ?
Si2 O6 C37 C40A -143.7(3) . . . . ?
Si2 O6 C37 C40B 41.6(10) . . . . ?
Si2 C14 C15 C16 178.1(2) . . . . ?
Si3 O8 C41 C42 -25.6(3) . . . . ?
Si3 O8 C41 C43 95.2(3) . . . . ?
Si3 O8 C41 C44 -144.5(2) . . . . ?
Si3 O9 C45 C46 35.6(4) . . . . ?
Si3 O9 C45 C47 -85.8(3) . . . . ?
Si3 O9 C45 C48 155.8(2) . . . . ?
Si4 C49 C50 C51 179.3(2) . . . . ?
Si4 C49 C54 C53 -179.9(3) . . . . ?
Si4 C55 C56 C57 173.9(2) . . . . ?
Si4 C55 C60 C59 -174.3(3) . . . . ?
Si4 C61 C62 C63 178.0(3) . . . . ?
Si4 C61 C66 C65 -179.2(2) . . . . ?
O1 Si1 O2 C25 32.4(3) . . . . ?
O1 Si1 O3 C29 77.7(3) . . . . ?
O1 Si1 C1 C2 -137.2(2) . . . . ?
O1 Si1 C1 C6 37.1(3) . . . . ?
O2 Si1 O1 Ce1 178.6(3) . . . . ?
O2 Si1 O3 C29 -47.2(3) . . . . ?
O2 Si1 C1 C2 -13.7(3) . . . . ?
O2 Si1 C1 C6 160.7(2) . . . . ?
O3 Si1 O1 Ce1 56.7(3) . . . . ?
O3 Si1 O2 C25 156.9(3) . . . . ?
O3 Si1 C1 C2 101.9(2) . . . . ?
O3 Si1 C1 C6 -83.8(3) . . . . ?
O4 Si2 O5 C33 28.4(3) . . . . ?
O4 Si2 O6 C37 70.1(3) . . . . ?
O4 Si2 C14 C13 37.6(3) . . . . ?
O4 Si2 C14 C15 -138.9(2) . . . . ?
O5 Si2 O4 Ce1 168.7(3) . . . . ?
O5 Si2 O6 C37 -55.4(3) . . . . ?
O5 Si2 C14 C13 161.5(2) . . . . ?
O5 Si2 C14 C15 -14.9(3) . . . . ?
O6 Si2 O4 Ce1 46.8(3) . . . . ?
O6 Si2 O5 C33 153.2(2) . . . . ?
O6 Si2 C14 C13 -83.6(3) . . . . ?
O6 Si2 C14 C15 99.9(2) . . . . ?
O7 Si3 O8 C41 71.3(2) . . . . ?
O7 Si3 O9 C45 34.7(3) . . . . ?
O7 Si3 C24 C19 35.4(2) . . . . ?
O7 Si3 C24 C23 -138.6(2) . . . . ?
O8 Si3 O7 Ce1 46.2(3) . . . . ?
O8 Si3 O9 C45 158.2(2) . . . . ?
O8 Si3 C24 C19 -85.7(2) . . . . ?
O8 Si3 C24 C23 100.2(2) . . . . ?
O9 Si3 O7 Ce1 166.5(2) . . . . ?
O9 Si3 O8 C41 -52.3(2) . . . . ?
O9 Si3 C24 C19 159.1(2) . . . . ?
O9 Si3 C24 C23 -15.0(2) . . . . ?
O10 Si4 C49 C50 133.4(2) . . . . ?
O10 Si4 C49 C54 -47.4(3) . . . . ?
O10 Si4 C55 C56 138.4(2) . . . . ?
O10 Si4 C55 C60 -46.1(3) . . . . ?
O10 Si4 C61 C62 -44.4(3) . . . . ?
O10 Si4 C61 C66 134.5(2) . . . . ?
C1 Si1 O1 Ce1 -60.1(3) . . . . ?
C1 Si1 O2 C25 -88.5(3) . . . . ?
C1 Si1 O3 C29 -164.0(2) . . . . ?
C1 C2 C3 C4 -0.2(6) . . . . ?
C1 C6 C7 C8 50.1(4) . . . . ?
C1 C6 C7 C12 -134.7(3) . . . . ?
C2 C1 C6 C5 0.7(4) . . . . ?
C2 C1 C6 C7 -179.1(3) . . . . ?
C2 C3 C4 C5 0.4(6) . . . . ?
C3 C4 C5 C6 0.0(6) . . . . ?
C4 C5 C6 C1 -0.6(5) . . . . ?
C4 C5 C6 C7 179.3(3) . . . . ?
C5 C6 C7 C8 -129.8(3) . . . . ?
C5 C6 C7 C12 45.4(4) . . . . ?
C6 C1 C2 C3 -0.3(5) . . . . ?
C6 C7 C8 C9 175.1(2) . . . . ?
C6 C7 C12 C11 -174.8(2) . . . . ?
C7 C8 C9 C10 0.2(4) . . . . ?
C7 C8 C9 C19 -174.5(2) . . . . ?
C8 C7 C12 C11 0.5(4) . . . . ?
C8 C9 C10 C11 -0.4(4) . . . . ?
C8 C9 C19 C20 50.8(3) . . . . ?
C8 C9 C19 C24 -131.2(3) . . . . ?
C9 C10 C11 C12 0.7(4) . . . . ?
C9 C10 C11 C13 -175.6(2) . . . . ?
C9 C19 C20 C21 177.4(2) . . . . ?
C9 C19 C24 Si3 8.4(3) . . . . ?
C9 C19 C24 C23 -177.5(2) . . . . ?
C10 C9 C19 C20 -123.8(3) . . . . ?
C10 C9 C19 C24 54.2(3) . . . . ?
C10 C11 C12 C7 -0.8(4) . . . . ?
C10 C11 C13 C14 -129.7(3) . . . . ?
C10 C11 C13 C18 51.7(4) . . . . ?
C11 C13 C14 Si2 4.7(4) . . . . ?
C11 C13 C14 C15 -178.8(3) . . . . ?
C11 C13 C18 C17 177.7(3) . . . . ?
C12 C7 C8 C9 -0.2(4) . . . . ?
C12 C11 C13 C14 54.0(4) . . . . ?
C12 C11 C13 C18 -124.6(3) . . . . ?
C13 C11 C12 C7 175.5(2) . . . . ?
C13 C14 C15 C16 1.4(4) . . . . ?
C14 Si2 O4 Ce1 -70.3(3) . . . . ?
C14 Si2 O5 C33 -92.7(3) . . . . ?
C14 Si2 O6 C37 -171.3(2) . . . . ?
C14 C13 C18 C17 -1.0(4) . . . . ?
C14 C15 C16 C17 -1.5(5) . . . . ?
C15 C16 C17 C18 0.3(5) . . . . ?
C16 C17 C18 C13 0.9(5) . . . . ?
C18 C13 C14 Si2 -176.7(2) . . . . ?
C18 C13 C14 C15 -0.2(4) . . . . ?
C19 C9 C10 C11 174.2(2) . . . . ?
C19 C20 C21 C22 0.4(4) . . . . ?
C20 C19 C24 Si3 -173.6(2) . . . . ?
C20 C19 C24 C23 0.5(4) . . . . ?
C20 C21 C22 C23 0.0(5) . . . . ?
C21 C22 C23 C24 -0.2(4) . . . . ?
C22 C23 C24 Si3 174.4(2) . . . . ?
C22 C23 C24 C19 -0.1(4) . . . . ?
C24 Si3 O7 Ce1 -71.4(3) . . . . ?
C24 Si3 O8 C41 -169.8(2) . . . . ?
C24 Si3 O9 C45 -86.7(2) . . . . ?
C24 C19 C20 C21 -0.7(4) . . . . ?
C49 Si4 C55 C56 -101.4(3) . . . . ?
C49 Si4 C55 C60 74.0(3) . . . . ?
C49 Si4 C61 C62 -164.5(2) . . . . ?
C49 Si4 C61 C66 14.4(3) . . . . ?
C49 C50 C51 C52 0.7(5) . . . . ?
C50 C49 C54 C53 -0.6(5) . . . . ?
C50 C51 C52 C53 -0.9(5) . . . . ?
C51 C52 C53 C54 0.3(6) . . . . ?
C52 C53 C54 C49 0.4(5) . . . . ?
C54 C49 C50 C51 0.0(4) . . . . ?
C55 Si4 C49 C50 13.4(3) . . . . ?
C55 Si4 C49 C54 -167.3(2) . . . . ?
C55 Si4 C61 C62 76.7(3) . . . . ?
C55 Si4 C61 C66 -104.4(2) . . . . ?
C55 C56 C57 C58 -0.1(5) . . . . ?
C56 C55 C60 C59 1.3(5) . . . . ?
C56 C57 C58 C59 2.2(6) . . . . ?
C57 C58 C59 C60 -2.5(7) . . . . ?
C58 C59 C60 C55 0.7(6) . . . . ?
C60 C55 C56 C57 -1.6(4) . . . . ?
C61 Si4 C49 C50 -106.8(2) . . . . ?
C61 Si4 C49 C54 72.4(3) . . . . ?
C61 Si4 C55 C56 17.4(3) . . . . ?
C61 Si4 C55 C60 -167.1(3) . . . . ?
C61 C62 C63 C64 1.0(5) . . . . ?
C62 C61 C66 C65 -0.3(4) . . . . ?
C62 C63 C64 C65 0.2(5) . . . . ?
C63 C64 C65 C66 -1.3(5) . . . . ?
C64 C65 C66 C61 1.4(5) . . . . ?
C66 C61 C62 C63 -0.9(5) . . . . ?
C67 C68 C69 C70 0.0 . . . . ?
C68 C67 C72 C71 0.0 . . . . ?
C68 C69 C70 C71 0.0 . . . . ?
C69 C70 C71 C72 0.0 . . . . ?
C70 C71 C72 C67 0.0 . . . . ?
C72 C67 C68 C69 0.0 . . . . ?
C73 C67 C68 C69 178.0(8) . . . . ?
C73 C67 C72 C71 -177.9(8) . . . . ?
C74A C75A C76A C77A 0.0 . . . . ?
C75A C74A C79A C78A 0.0 . . . . ?
C75A C76A C77A C78A 0.0 . . . . ?
C76A C77A C78A C79A 0.0 . . . . ?
C77A C78A C79A C74A 0.0 . . . . ?
C79A C74A C75A C76A 0.0 . . . . ?
C80A C74A C75A C76A -177.1(5) . . . . ?
C80A C74A C79A C78A 176.7(6) . . . . ?
C74B C79B C78B C77B 0.0 . . . . ?
C79B C74B C75B C76B 0.0 . . . . ?
C79B C78B C77B C76B 0.0 . . . . ?
C78B C77B C76B C75B 0.0 . . . . ?
C77B C76B C75B C74B 0.0 . . . . ?
C75B C74B C79B C78B 0.0 . . . . ?
C80B C74B C79B C78B -174.5(7) . . . . ?
C80B C74B C75B C76B 174.2(7) . . . . ?
C81A C82A C83A C84A 0.0 . . . . ?
C82A C81A C86A C85A 0.0 . . . . ?
C82A C83A C84A C85A 0.0 . . . . ?
C83A C84A C85A C86A 0.0 . . . . ?
C84A C85A C86A C81A 0.0 . . . . ?
C86A C81A C82A C83A 0.0 . . . . ?
C87A C81A C82A C83A 172.2(6) . . . . ?
C87A C81A C86A C85A -171.2(7) . . . . ?
C81B C86B C85B C84B 0.0 . . . . ?
C86B C81B C82B C83B 0.0 . . . . ?
C86B C85B C84B C83B 0.0 . . . . ?
C85B C84B C83B C82B 0.0 . . . . ?
C84B C83B C82B C81B 0.0 . . . . ?
C82B C81B C86B C85B 0.0 . . . . ?
C87B C81B C86B C85B -172.2(13) . . . . ?
C87B C81B C82B C83B 172.3(12) . . . . ?
C88A C93A C92A C91A 0.0 . . . . ?
C93A C88A C89A C90A 0.0 . . . . ?
C93A C92A C91A C90A 0.0 . . . . ?
C92A C91A C90A C89A 0.0 . . . . ?
C91A C90A C89A C88A 0.0 . . . . ?
C89A C88A C93A C92A 0.0 . . . . ?
C94A C88A C93A C92A 173.5(7) . . . . ?
C94A C88A C89A C90A -173.2(7) . . . . ?
C89B C88B C93B C92B 0.0 . . . . ?
C88B C89B C90B C91B 0.0 . . . . ?
C88B C93B C92B C91B 0.0 . . . . ?
C93B C92B C91B C90B 0.0 . . . . ?
C92B C91B C90B C89B 0.0 . . . . ?
C90B C89B C88B C93B 0.0 . . . . ?
C90B C89B C88B C94B 175.0(19) . . . . ?
C94B C88B C93B C92B -176.2(14) . . . . ?

_shelx_res_file                  
;
TITL ah557.res in P-1
    ah557.res
    created by SHELXL-2019/3 at 20:23:24 on 27-Aug-2023
CELL 1.54184 14.493068 14.678102 20.259144 89.6876 88.754 89.3655
ZERR 2 0.000153 0.000139 0.000275 0.0009 0.001 0.0008
LATT 1
SFAC C H Ce O Si
UNIT 181 224 2 20 8
SIMU 0.005 0.01 2 $C
DFIX 1.5 C94A C88A
DFIX 1.5 C74B C80B
DFIX 1.5 C81B C87B
DFIX 1.5 C74A C80A
DFIX 1.5 C88B C94B
DFIX 1.5 C81A C87A
SADI C86A C87A C87A C82A
DFIX 1.5 C73 C67
SADI C38A C37 C39B C37 C40A C37 C38B C37 C39A C37 C40B C37

L.S. 20
PLAN  5
TEMP -133.15
CONF
wpdb -2
BOND $H
MORE -1
fmap 2
acta
OMIT 7 2 0
OMIT 8 6 1
REM <olex2.extras>
REM <HklSrc "%.\\AH557.hkl">
REM </olex2.extras>

WGHT    0.048300    3.183800
FVAR       2.46497   0.53903   0.65604   0.68026   0.80575
CE1   3    0.246892    0.261895    0.712529    11.00000    0.02261    0.02029 =
         0.02404    0.00124    0.00298    0.00061
SI1   5    0.178715    0.169640    0.873878    11.00000    0.02970    0.02793 =
         0.02568    0.00256    0.00362   -0.00409
SI2   5    0.487444    0.225615    0.659982    11.00000    0.02518    0.02452 =
         0.04131   -0.00208    0.00673   -0.00105
SI3   5    0.163272    0.493583    0.685115    11.00000    0.02665    0.02083 =
         0.02743   -0.00038   -0.00153    0.00123
SI4   5    0.115288    0.122045    0.596023    11.00000    0.03127    0.02408 =
         0.02957   -0.00316   -0.00080    0.00000
O1    4    0.199196    0.189809    0.796072    11.00000    0.03489    0.03096 =
         0.02738    0.00123    0.00348   -0.00794
O2    4    0.125628    0.074564    0.886955    11.00000    0.04431    0.03119 =
         0.03090    0.00243    0.00530   -0.01096
O3    4    0.117313    0.249964    0.908897    11.00000    0.02733    0.03397 =
         0.03661   -0.00082    0.00388   -0.00217
O4    4    0.376428    0.237801    0.665434    11.00000    0.02738    0.03239 =
         0.04072   -0.00738    0.00637   -0.00358
O5    4    0.523589    0.184790    0.589758    11.00000    0.02972    0.03198 =
         0.04548   -0.00724    0.00836    0.00114
O6    4    0.527731    0.159760    0.717206    11.00000    0.04163    0.02418 =
         0.05235    0.00235   -0.00143   -0.00100
O7    4    0.175941    0.384372    0.692270    11.00000    0.03280    0.02240 =
         0.03022   -0.00142   -0.00469    0.00173
O8    4    0.249572    0.540166    0.645362    11.00000    0.03155    0.03127 =
         0.02909   -0.00076    0.00086   -0.00379
O9    4    0.070898    0.522037    0.645864    11.00000    0.02844    0.02680 =
         0.03336    0.00144   -0.00430    0.00057
O10   4    0.175617    0.183851    0.645602    11.00000    0.03742    0.03066 =
         0.03376   -0.00536   -0.00375   -0.00281
C1    1    0.291175    0.166809    0.917398    11.00000    0.03350    0.03003 =
         0.03202    0.00500    0.00277    0.00105
C2    1    0.305462    0.098555    0.964375    11.00000    0.04401    0.03905 =
         0.04318    0.01254    0.00156   -0.00131
AFIX  43
H2    2    0.255966    0.059134    0.975686    11.00000   -1.20000
AFIX   0
C3    1    0.389052    0.086116    0.995123    11.00000    0.05035    0.05084 =
         0.05322    0.02423   -0.00393    0.00512
AFIX  43
H3    2    0.396245    0.039013    1.027004    11.00000   -1.20000
AFIX   0
C4    1    0.461835    0.142447    0.979243    11.00000    0.04029    0.05835 =
         0.05467    0.02057   -0.00810    0.00877
AFIX  43
H4    2    0.519476    0.134016    1.000004    11.00000   -1.20000
AFIX   0
C5    1    0.450851    0.211109    0.933143    11.00000    0.03165    0.04548 =
         0.04544    0.01112   -0.00361    0.00159
AFIX  43
H5    2    0.501218    0.249713    0.922364    11.00000   -1.20000
AFIX   0
C6    1    0.366409    0.224538    0.902092    11.00000    0.02916    0.03051 =
         0.03526    0.00411   -0.00046    0.00202
C7    1    0.359909    0.300895    0.853487    11.00000    0.02527    0.02673 =
         0.02993   -0.00004   -0.00261   -0.00214
C8    1    0.286864    0.365412    0.856881    11.00000    0.02349    0.02614 =
         0.02714   -0.00144   -0.00107   -0.00242
AFIX  43
H8    2    0.238311    0.357456    0.888578    11.00000   -1.20000
AFIX   0
C9    1    0.284852    0.440553    0.814490    11.00000    0.02372    0.02543 =
         0.02654   -0.00363   -0.00244   -0.00298
C10   1    0.356599    0.451419    0.767920    11.00000    0.02522    0.02346 =
         0.03006    0.00018   -0.00149   -0.00272
AFIX  43
H10   2    0.355534    0.502186    0.738649    11.00000   -1.20000
AFIX   0
C11   1    0.429725    0.388915    0.763744    11.00000    0.02419    0.02431 =
         0.03098   -0.00130   -0.00054   -0.00185
C12   1    0.430387    0.313473    0.806589    11.00000    0.02540    0.02568 =
         0.03446   -0.00009   -0.00028    0.00006
AFIX  43
H12   2    0.479634    0.270342    0.803563    11.00000   -1.20000
AFIX   0
C13   1    0.508651    0.405711    0.716948    11.00000    0.02318    0.02545 =
         0.03600    0.00362   -0.00098    0.00042
C14   1    0.541627    0.339353    0.672114    11.00000    0.02207    0.02836 =
         0.03911    0.00091    0.00317    0.00008
C15   1    0.617526    0.362782    0.631538    11.00000    0.02910    0.03418 =
         0.04356   -0.00268    0.00777   -0.00199
AFIX  43
H15   2    0.640364    0.319844    0.600120    11.00000   -1.20000
AFIX   0
C16   1    0.660320    0.446610    0.635797    11.00000    0.03191    0.04019 =
         0.04860    0.00155    0.01022   -0.00887
AFIX  43
H16   2    0.712506    0.459810    0.608354    11.00000   -1.20000
AFIX   0
C17   1    0.626800    0.510740    0.680045    11.00000    0.03751    0.03347 =
         0.04956    0.00046    0.00541   -0.01254
AFIX  43
H17   2    0.655627    0.568346    0.682984    11.00000   -1.20000
AFIX   0
C18   1    0.550979    0.490789    0.720142    11.00000    0.03178    0.02774 =
         0.04120   -0.00152    0.00296   -0.00315
AFIX  43
H18   2    0.527461    0.535310    0.750122    11.00000   -1.20000
AFIX   0
C19   1    0.211808    0.512119    0.822823    11.00000    0.02518    0.02387 =
         0.03035   -0.00204    0.00207   -0.00251
C20   1    0.198091    0.548739    0.885964    11.00000    0.03525    0.03352 =
         0.03124   -0.00544   -0.00034    0.00041
AFIX  43
H20   2    0.233079    0.525813    0.921647    11.00000   -1.20000
AFIX   0
C21   1    0.133871    0.618248    0.897024    11.00000    0.03905    0.03831 =
         0.03747   -0.01475    0.00266    0.00307
AFIX  43
H21   2    0.125344    0.642932    0.940004    11.00000   -1.20000
AFIX   0
C22   1    0.082421    0.651387    0.845327    11.00000    0.03472    0.03288 =
         0.04762   -0.01119    0.00193    0.00551
AFIX  43
H22   2    0.038405    0.698914    0.852598    11.00000   -1.20000
AFIX   0
C23   1    0.095408    0.614863    0.782747    11.00000    0.02992    0.02685 =
         0.04079   -0.00459   -0.00281    0.00318
AFIX  43
H23   2    0.059541    0.638071    0.747611    11.00000   -1.20000
AFIX   0
C24   1    0.159694    0.544848    0.769624    11.00000    0.02460    0.02189 =
         0.03263   -0.00176    0.00171   -0.00236
C25   1    0.127258   -0.012517    0.853225    11.00000    0.08211    0.03006 =
         0.03852   -0.00060    0.00298   -0.01622
C26   1    0.224008   -0.035372    0.827031    11.00000    0.10725    0.04250 =
         0.08041   -0.01138    0.03508    0.00023
AFIX 137
H26A  2    0.243589    0.011294    0.795072    11.00000   -1.50000
H26B  2    0.223779   -0.094931    0.805411    11.00000   -1.50000
H26C  2    0.266911   -0.037185    0.863755    11.00000   -1.50000
AFIX   0
C27   1    0.059186   -0.006571    0.798365    11.00000    0.13050    0.05980 =
         0.05268   -0.00859   -0.02578   -0.02350
AFIX 137
H27A  2   -0.001955    0.009479    0.816680    11.00000   -1.50000
H27B  2    0.056332   -0.065564    0.776122    11.00000   -1.50000
H27C  2    0.078813    0.040245    0.766539    11.00000   -1.50000
AFIX   0
C28   1    0.097284   -0.080790    0.905376    11.00000    0.10891    0.03720 =
         0.05278    0.00845   -0.00080   -0.02636
AFIX 137
H28A  2    0.141706   -0.081527    0.941166    11.00000   -1.50000
H28B  2    0.094615   -0.141533    0.885714    11.00000   -1.50000
H28C  2    0.036110   -0.063551    0.923041    11.00000   -1.50000
AFIX   0
C29   1    0.019409    0.270929    0.907708    11.00000    0.02973    0.04183 =
         0.04761    0.00614    0.00675    0.00234
C30   1   -0.027219    0.216515    0.962571    11.00000    0.04022    0.05982 =
         0.04609    0.00173    0.01416   -0.00738
AFIX 137
H30A  2   -0.093336    0.231284    0.964195    11.00000   -1.50000
H30B  2    0.000076    0.231817    1.004878    11.00000   -1.50000
H30C  2   -0.018530    0.151280    0.954094    11.00000   -1.50000
AFIX   0
C31   1    0.010239    0.372408    0.920863    11.00000    0.04400    0.04608 =
         0.10733   -0.00251    0.01595    0.00707
AFIX 137
H31A  2   -0.055244    0.389755    0.923006    11.00000   -1.50000
H31B  2    0.041219    0.406361    0.885147    11.00000   -1.50000
H31C  2    0.038825    0.386601    0.962925    11.00000   -1.50000
AFIX   0
C32   1   -0.019753    0.246959    0.841149    11.00000    0.03419    0.08280 =
         0.05057    0.01468   -0.00347    0.00360
AFIX 137
H32A  2   -0.012790    0.181296    0.833739    11.00000   -1.50000
H32B  2    0.013598    0.280239    0.806190    11.00000   -1.50000
H32C  2   -0.085333    0.263877    0.840573    11.00000   -1.50000
AFIX   0
C33   1    0.489069    0.188172    0.523308    11.00000    0.03552    0.03102 =
         0.04339   -0.00765    0.00758   -0.00141
C34   1    0.572044    0.166226    0.478546    11.00000    0.04534    0.05080 =
         0.05285   -0.01477    0.01834   -0.00289
AFIX 137
H34A  2    0.618973    0.213111    0.483506    11.00000   -1.50000
H34B  2    0.552627    0.164757    0.432533    11.00000   -1.50000
H34C  2    0.597923    0.106688    0.490796    11.00000   -1.50000
AFIX   0
C35   1    0.450090    0.282633    0.507798    11.00000    0.05143    0.03614 =
         0.04963   -0.00239    0.00640    0.00275
AFIX 137
H35A  2    0.498229    0.328179    0.513249    11.00000   -1.50000
H35B  2    0.398053    0.296158    0.537995    11.00000   -1.50000
H35C  2    0.428940    0.284259    0.462184    11.00000   -1.50000
AFIX   0
C36   1    0.414861    0.116383    0.517521    11.00000    0.04260    0.04119 =
         0.06105   -0.00550    0.00245   -0.00792
AFIX 137
H36A  2    0.392300    0.115980    0.472273    11.00000   -1.50000
H36B  2    0.363597    0.130553    0.548238    11.00000   -1.50000
H36C  2    0.440864    0.056355    0.528323    11.00000   -1.50000
AFIX   0
C37   1    0.521597    0.062309    0.729498    11.00000    0.05298    0.02570 =
         0.05950    0.00297    0.00906    0.00011
PART 1
C38A  1    0.608899    0.021221    0.700344    51.00000    0.06898    0.03638 =
         0.09683    0.00385    0.02774    0.01733
AFIX 137
H38A  2    0.611821    0.033517    0.652754    51.00000   -1.50000
H38B  2    0.609273   -0.044753    0.708046    51.00000   -1.50000
H38C  2    0.662413    0.048163    0.721261    51.00000   -1.50000
AFIX   0
PART 2
C38B  1    0.424124    0.049316    0.754795   -51.00000    0.07372    0.03787 =
         0.06940    0.00675    0.01493   -0.00788
AFIX 137
H38D  2    0.380856    0.067280    0.720443   -51.00000   -1.50000
H38E  2    0.413149    0.087104    0.793977   -51.00000   -1.50000
H38F  2    0.414939   -0.014890    0.766426   -51.00000   -1.50000
AFIX   0
PART 1
C39A  1    0.436744    0.022396    0.698813    51.00000    0.07018    0.03402 =
         0.07805    0.00538    0.00562   -0.01495
AFIX 137
H39A  2    0.381297    0.052285    0.717369    51.00000   -1.50000
H39B  2    0.434503   -0.043094    0.708296    51.00000   -1.50000
H39C  2    0.439542    0.032179    0.650925    51.00000   -1.50000
AFIX   0
PART 2
C39B  1    0.595138    0.040357    0.778690   -51.00000    0.07607    0.04051 =
         0.08004    0.01246   -0.00266   -0.00079
AFIX 137
H39D  2    0.584352   -0.020293    0.797595   -51.00000   -1.50000
H39E  2    0.593040    0.085756    0.813996   -51.00000   -1.50000
H39F  2    0.655877    0.041323    0.756488   -51.00000   -1.50000
AFIX   0
PART 1
C40A  1    0.514509    0.050039    0.804254    51.00000    0.08026    0.03376 =
         0.06354    0.01149    0.00444   -0.00058
AFIX 137
H40A  2    0.568209    0.077428    0.824627    51.00000   -1.50000
H40B  2    0.512757   -0.015084    0.815071    51.00000   -1.50000
H40C  2    0.458007    0.079893    0.821086    51.00000   -1.50000
AFIX   0
PART 2
C40B  1    0.533385    0.006910    0.665233   -51.00000    0.07315    0.03344 =
         0.07855    0.00085    0.01265    0.00094
AFIX 137
H40D  2    0.584301    0.031954    0.638455   -51.00000   -1.50000
H40E  2    0.476254    0.010490    0.640302   -51.00000   -1.50000
H40F  2    0.547081   -0.056873    0.676156   -51.00000   -1.50000
AFIX   0
PART 0
C41   1    0.276811    0.536861    0.575845    11.00000    0.03820    0.02975 =
         0.02983    0.00068    0.00539   -0.00155
C42   1    0.241746    0.450670    0.543668    11.00000    0.05178    0.03800 =
         0.03524   -0.00844    0.00660   -0.00235
AFIX 137
H42A  2    0.265373    0.397125    0.567258    11.00000   -1.50000
H42B  2    0.263190    0.448656    0.497482    11.00000   -1.50000
H42C  2    0.174120    0.450789    0.545566    11.00000   -1.50000
AFIX   0
C43   1    0.235998    0.620777    0.543366    11.00000    0.07981    0.03465 =
         0.03709    0.00547    0.00485    0.01011
AFIX 137
H43A  2    0.168496    0.618454    0.546571    11.00000   -1.50000
H43B  2    0.255611    0.622794    0.496786    11.00000   -1.50000
H43C  2    0.257466    0.675406    0.565717    11.00000   -1.50000
AFIX   0
C44   1    0.381443    0.536243    0.573400    11.00000    0.04300    0.06745 =
         0.04924   -0.00521    0.01055   -0.00829
AFIX 137
H44A  2    0.404024    0.592125    0.593458    11.00000   -1.50000
H44B  2    0.403305    0.532979    0.527348    11.00000   -1.50000
H44C  2    0.404633    0.483225    0.597812    11.00000   -1.50000
AFIX   0
C45   1   -0.020758    0.483356    0.642768    11.00000    0.02921    0.03327 =
         0.04019   -0.00043   -0.00564   -0.00205
C46   1   -0.050736    0.444072    0.708706    11.00000    0.03753    0.05406 =
         0.04678    0.00636    0.00098   -0.00991
AFIX 137
H46A  2   -0.008939    0.393998    0.720661    11.00000   -1.50000
H46B  2   -0.113751    0.421107    0.705847    11.00000   -1.50000
H46C  2   -0.048985    0.491601    0.742427    11.00000   -1.50000
AFIX   0
C47   1   -0.018448    0.410067    0.590320    11.00000    0.05242    0.04214 =
         0.04540   -0.00780   -0.00569   -0.01004
AFIX 137
H47A  2    0.001271    0.436650    0.547906    11.00000   -1.50000
H47B  2   -0.080205    0.384418    0.586310    11.00000   -1.50000
H47C  2    0.025083    0.361748    0.602833    11.00000   -1.50000
AFIX   0
C48   1   -0.082383    0.562912    0.622945    11.00000    0.03320    0.04571 =
         0.06696    0.00346   -0.01294    0.00551
AFIX 137
H48A  2   -0.081746    0.609667    0.657275    11.00000   -1.50000
H48B  2   -0.145614    0.541554    0.617688    11.00000   -1.50000
H48C  2   -0.059524    0.588813    0.581089    11.00000   -1.50000
AFIX   0
C49   1    0.127595   -0.001003    0.618222    11.00000    0.04090    0.02749 =
         0.02789   -0.00368    0.00238    0.00021
C50   1    0.051805   -0.058394    0.623798    11.00000    0.04871    0.03299 =
         0.03836   -0.00042   -0.00068   -0.00502
AFIX  43
H50   2   -0.008289   -0.034352    0.616600    11.00000   -1.20000
AFIX   0
C51   1    0.062466   -0.150553    0.639759    11.00000    0.07182    0.03378 =
         0.04622    0.00104    0.00713   -0.00890
AFIX  43
H51   2    0.009961   -0.188645    0.642818    11.00000   -1.20000
AFIX   0
C52   1    0.148438   -0.186037    0.650995    11.00000    0.08281    0.02970 =
         0.05007    0.00460    0.01727    0.00988
AFIX  43
H52   2    0.155485   -0.248537    0.662451    11.00000   -1.20000
AFIX   0
C53   1    0.225397   -0.130734    0.645659    11.00000    0.06375    0.04152 =
         0.06026    0.01115    0.01259    0.01958
AFIX  43
H53   2    0.285206   -0.155247    0.653209    11.00000   -1.20000
AFIX   0
C54   1    0.214339   -0.039404    0.629221    11.00000    0.04477    0.03699 =
         0.05077    0.00722    0.00661    0.00764
AFIX  43
H54   2    0.267319   -0.002055    0.625362    11.00000   -1.20000
AFIX   0
C55   1   -0.009322    0.154840    0.603944    11.00000    0.03712    0.02528 =
         0.04084   -0.00276    0.00091    0.00251
C56   1   -0.065979    0.163391    0.549550    11.00000    0.04166    0.02659 =
         0.05600   -0.00336   -0.00728    0.00065
AFIX  43
H56   2   -0.039862    0.158140    0.506303    11.00000   -1.20000
AFIX   0
C57   1   -0.160173    0.179497    0.557685    11.00000    0.04282    0.03476 =
         0.09310    0.00764   -0.01753    0.00363
AFIX  43
H57   2   -0.197840    0.185271    0.520063    11.00000   -1.20000
AFIX   0
C58   1   -0.198791    0.187052    0.619366    11.00000    0.04230    0.05449 =
         0.10988    0.01697    0.01313    0.01655
AFIX  43
H58   2   -0.263551    0.195919    0.624685    11.00000   -1.20000
AFIX   0
C59   1   -0.144310    0.181872    0.673734    11.00000    0.06232    0.07580 =
         0.08444    0.01279    0.03236    0.02320
AFIX  43
H59   2   -0.170919    0.189565    0.716637    11.00000   -1.20000
AFIX   0
C60   1   -0.049690    0.165283    0.666008    11.00000    0.05425    0.06165 =
         0.05121    0.00343    0.01163    0.01746
AFIX  43
H60   2   -0.012434    0.161096    0.703935    11.00000   -1.20000
AFIX   0
C61   1    0.158510    0.138330    0.509127    11.00000    0.03059    0.02809 =
         0.03369   -0.00039   -0.00095    0.00144
C62   1    0.178770    0.224837    0.483797    11.00000    0.04789    0.03106 =
         0.04499    0.00380    0.00364    0.00382
AFIX  43
H62   2    0.168598    0.276852    0.510801    11.00000   -1.20000
AFIX   0
C63   1    0.213422    0.236017    0.419996    11.00000    0.05485    0.04497 =
         0.05212    0.01587    0.00744    0.00603
AFIX  43
H63   2    0.227629    0.295264    0.403936    11.00000   -1.20000
AFIX   0
C64   1    0.227326    0.161547    0.379813    11.00000    0.04862    0.06225 =
         0.03767    0.00909    0.00736    0.00698
AFIX  43
H64   2    0.251246    0.169437    0.336150    11.00000   -1.20000
AFIX   0
C65   1    0.206461    0.075252    0.403032    11.00000    0.04519    0.05124 =
         0.03900   -0.00699    0.00537    0.00160
AFIX  43
H65   2    0.214745    0.023846    0.375150    11.00000   -1.20000
AFIX   0
C66   1    0.173416    0.064300    0.467188    11.00000    0.04019    0.03497 =
         0.03603   -0.00505    0.00192   -0.00354
AFIX  43
H66   2    0.160528    0.004682    0.483101    11.00000   -1.20000
AFIX  66

PART -1
C67   1    0.521516    0.538344    0.963600    10.50000    0.05712    0.05827 =
         0.06057   -0.02017   -0.02009    0.01076
C68   1    0.449341    0.479494    0.951666    10.50000    0.05543    0.06165 =
         0.06048   -0.01721   -0.02006    0.00746
AFIX  43
H68   2    0.421222    0.479552    0.909742    10.50000   -1.20000
AFIX  65
C69   1    0.418309    0.420558    1.001073    10.50000    0.06674    0.06864 =
         0.06447   -0.01737   -0.01461    0.00838
AFIX  43
H69   2    0.368981    0.380337    0.992916    10.50000   -1.20000
AFIX  65
C70   1    0.459451    0.420473    1.062414    10.50000    0.07345    0.07334 =
         0.06632   -0.01473   -0.01052    0.01121
AFIX  43
H70   2    0.438241    0.380193    1.096181    10.50000   -1.20000
AFIX  65
C71   1    0.531625    0.479323    1.074348    10.50000    0.06477    0.07319 =
         0.06373   -0.01924   -0.02399    0.00847
AFIX  43
H71   2    0.559743    0.479264    1.116273    10.50000   -1.20000
AFIX  65
C72   1    0.562658    0.538259    1.024942    10.50000    0.05612    0.06212 =
         0.05878   -0.02554   -0.02729    0.00673
AFIX  43
H72   2    0.611986    0.578480    1.033099    10.50000   -1.20000
AFIX   0
C73   1    0.556530    0.599591    0.908861    10.50000    0.09367    0.08045 =
         0.08217   -0.00196   -0.00920    0.01348
AFIX 137
H73A  2    0.606836    0.568711    0.884483    10.50000   -1.50000
H73B  2    0.579313    0.656205    0.927710    10.50000   -1.50000
H73C  2    0.506215    0.613694    0.878788    10.50000   -1.50000
AFIX  66

PART 1
C74A  1    0.724952    0.185422    0.894163    21.00000    0.02943    0.08003 =
         0.07915    0.00546   -0.00411   -0.01243
C75A  1    0.707855    0.224247    0.832841    21.00000    0.02912    0.07663 =
         0.08920    0.01597   -0.00718   -0.00848
AFIX  43
H75A  2    0.714567    0.188608    0.793995    21.00000   -1.20000
AFIX  65
C76A  1    0.680936    0.315217    0.828356    21.00000    0.04103    0.09308 =
         0.10715    0.01702   -0.01508   -0.01258
AFIX  43
H76A  2    0.669251    0.341752    0.786445    21.00000   -1.20000
AFIX  65
C77A  1    0.671115    0.367363    0.885194    21.00000    0.05089    0.09908 =
         0.10829    0.00227   -0.00967   -0.00522
AFIX  43
H77A  2    0.652717    0.429537    0.882129    21.00000   -1.20000
AFIX  65
C78A  1    0.688212    0.328539    0.946516    21.00000    0.05060    0.09661 =
         0.09629   -0.01094   -0.00186   -0.00991
AFIX  43
H78A  2    0.681500    0.364179    0.985362    21.00000   -1.20000
AFIX  65
C79A  1    0.715131    0.237569    0.951002    21.00000    0.04167    0.09583 =
         0.09205   -0.00166   -0.00388   -0.01057
AFIX  43
H79A  2    0.726816    0.211035    0.992913    21.00000   -1.20000
AFIX   0
C80A  1    0.758697    0.085987    0.890561    21.00000    0.05338    0.06885 =
         0.09644    0.01705   -0.00628   -0.01105
AFIX 137
H80A  2    0.706796    0.046556    0.880449    21.00000   -1.50000
H80B  2    0.784322    0.067850    0.933091    21.00000   -1.50000
H80C  2    0.806508    0.080101    0.855845    21.00000   -1.50000
AFIX  66
PART 2
C74B  1    0.703163    0.290277    0.875268   -21.00000    0.04225    0.09293 =
         0.09261    0.00570   -0.00418   -0.01180
C79B  1    0.682442    0.335840    0.933795   -21.00000    0.04797    0.09337 =
         0.09078   -0.00554   -0.00338   -0.01006
AFIX  43
H79B  2    0.668260    0.399175    0.932990   -21.00000   -1.20000
AFIX  65
C78B  1    0.682472    0.288733    0.993501   -21.00000    0.03962    0.08624 =
         0.08825   -0.00527   -0.00108   -0.01065
AFIX  43
H78B  2    0.668310    0.319874    1.033502   -21.00000   -1.20000
AFIX  65
C77B  1    0.703224    0.196064    0.994680   -21.00000    0.04210    0.09329 =
         0.09659    0.00697   -0.00392   -0.01138
AFIX  43
H77B  2    0.703244    0.163869    1.035487   -21.00000   -1.20000
AFIX  65
C76B  1    0.723944    0.150500    0.936153   -21.00000    0.04066    0.08987 =
         0.09585    0.00579    0.00045   -0.01205
AFIX  43
H76B  2    0.738127    0.087165    0.936959   -21.00000   -1.20000
AFIX  65
C75B  1    0.723914    0.197606    0.876447   -21.00000    0.03734    0.08669 =
         0.09004   -0.00465    0.00007   -0.01391
AFIX  43
H75B  2    0.738076    0.166465    0.836446   -21.00000   -1.20000
AFIX   0
C80B  1    0.710307    0.344910    0.814969   -21.00000    0.05568    0.11477 =
         0.10725    0.02907   -0.00784   -0.00435
AFIX 137
H80D  2    0.672575    0.400353    0.820016   -21.00000   -1.50000
H80E  2    0.688276    0.309546    0.777684   -21.00000   -1.50000
H80F  2    0.774866    0.361500    0.806735   -21.00000   -1.50000
AFIX  66

PART 1
C81A  1    0.519206    0.781405    0.802361    31.00000    0.11291    0.05036 =
         0.09605    0.01831   -0.03171   -0.00954
C82A  1    0.533785    0.753173    0.737554    31.00000    0.11905    0.04731 =
         0.10011    0.00966   -0.03335   -0.00309
AFIX  43
H82A  2    0.592996    0.759185    0.717053    31.00000   -1.20000
AFIX  65
C83A  1    0.461729    0.716145    0.702744    31.00000    0.11395    0.04522 =
         0.09931    0.00598   -0.03414   -0.00382
AFIX  43
H83A  2    0.471694    0.696850    0.658452    31.00000   -1.20000
AFIX  65
C84A  1    0.375094    0.707349    0.732741    31.00000    0.11024    0.03928 =
         0.09502    0.01236   -0.03937   -0.00480
AFIX  43
H84A  2    0.325847    0.682042    0.708950    31.00000   -1.20000
AFIX  65
C85A  1    0.360514    0.735580    0.797548    31.00000    0.11944    0.05764 =
         0.10091    0.01431   -0.02565   -0.00416
AFIX  43
H85A  2    0.301302    0.729568    0.818049    31.00000   -1.20000
AFIX  65
C86A  1    0.432569    0.772608    0.832359    31.00000    0.11811    0.06136 =
         0.09593    0.01229   -0.02178   -0.00392
AFIX  43
H86A  2    0.422604    0.791903    0.876651    31.00000   -1.20000
AFIX   0
C87A  1    0.605131    0.807961    0.836421    31.00000    0.12021    0.08479 =
         0.13296    0.01956   -0.03407   -0.00849
AFIX 137
H87A  2    0.655528    0.766161    0.823657    31.00000   -1.50000
H87B  2    0.594668    0.804866    0.884330    31.00000   -1.50000
H87C  2    0.621586    0.870282    0.823628    31.00000   -1.50000
AFIX  66
PART 2
C81B  1    0.421545    0.749278    0.824181   -31.00000    0.11684    0.05546 =
         0.09689    0.01072   -0.02505   -0.00714
C86B  1    0.514992    0.769650    0.821610   -31.00000    0.11700    0.05316 =
         0.10047    0.01424   -0.02995   -0.01026
AFIX  43
H86B  2    0.545617    0.785899    0.860754   -31.00000   -1.20000
AFIX  65
C85B  1    0.563631    0.766246    0.761764   -31.00000    0.12445    0.05061 =
         0.09989    0.01415   -0.03193   -0.00352
AFIX  43
H85B  2    0.627499    0.780169    0.760007   -31.00000   -1.20000
AFIX  65
C84B  1    0.518823    0.742472    0.704490   -31.00000    0.12208    0.04871 =
         0.09867    0.00904   -0.03234    0.00304
AFIX  43
H84B  2    0.552066    0.740146    0.663588   -31.00000   -1.20000
AFIX  65
C83B  1    0.425376    0.722100    0.707060   -31.00000    0.11970    0.04648 =
         0.09959    0.00625   -0.03154    0.00247
AFIX  43
H83B  2    0.394752    0.705851    0.667915   -31.00000   -1.20000
AFIX  65
C82B  1    0.376736    0.725503    0.766905   -31.00000    0.11785    0.05043 =
         0.09682    0.01022   -0.03057   -0.00195
AFIX  43
H82B  2    0.312869    0.711579    0.768662   -31.00000   -1.20000
AFIX   0
C87B  1    0.366488    0.763841    0.885282   -31.00000    0.11725    0.08011 =
         0.10830    0.00831   -0.00552   -0.00170
AFIX 137
H87D  2    0.396953    0.733512    0.922249   -31.00000   -1.50000
H87E  2    0.304834    0.738405    0.880170   -31.00000   -1.50000
H87F  2    0.361056    0.829292    0.894067   -31.00000   -1.50000
AFIX  66

PART 1
C88A  1    0.176401    0.338580    0.112240    41.00000    0.06522    0.13106 =
         0.07625   -0.01964   -0.00354    0.01360
C93A  1    0.172548    0.351156    0.180201    41.00000    0.06791    0.13016 =
         0.07315   -0.02488   -0.00526    0.02041
AFIX  43
H93A  2    0.179998    0.410295    0.198008    41.00000   -1.20000
AFIX  65
C92A  1    0.157793    0.277202    0.222109    41.00000    0.07818    0.13308 =
         0.07056   -0.02513   -0.00863    0.02317
AFIX  43
H92A  2    0.155159    0.285797    0.268558    41.00000   -1.20000
AFIX  65
C91A  1    0.146892    0.190672    0.196056    41.00000    0.08136    0.13462 =
         0.07600   -0.02594   -0.00517    0.01488
AFIX  43
H91A  2    0.136808    0.140128    0.224699    41.00000   -1.20000
AFIX  65
C90A  1    0.150745    0.178094    0.128095    41.00000    0.07920    0.13464 =
         0.07889   -0.02805   -0.00473    0.01038
AFIX  43
H90A  2    0.143294    0.118955    0.110289    41.00000   -1.20000
AFIX  65
C89A  1    0.165499    0.252048    0.086186    41.00000    0.06630    0.13181 =
         0.07087   -0.02520   -0.00215    0.01297
AFIX  43
H89A  2    0.168133    0.243452    0.039737    41.00000   -1.20000
AFIX   0
C94A  1    0.181959    0.418946    0.071039    41.00000    0.08278    0.13867 =
         0.10304    0.00564   -0.00512    0.00744
AFIX 137
H94A  2    0.122161    0.450796    0.071809    41.00000   -1.50000
H94B  2    0.198103    0.401199    0.025641    41.00000   -1.50000
H94C  2    0.229386    0.459411    0.087693    41.00000   -1.50000
AFIX  66

PART 2
C89B  1    0.189118    0.271775    0.085668   -41.00000    0.07235    0.13218 =
         0.07410   -0.02678   -0.00296    0.01013
AFIX  43
H89B  2    0.204046    0.283237    0.040513   -41.00000   -1.20000
AFIX  65
C88B  1    0.178697    0.343967    0.129417   -41.00000    0.06825    0.13168 =
         0.07760   -0.02093   -0.00142    0.01412
C93B  1    0.156854    0.327197    0.195486   -41.00000    0.06890    0.13040 =
         0.07166   -0.02361   -0.00419    0.01853
AFIX  43
H93B  2    0.149732    0.376537    0.225386   -41.00000   -1.20000
AFIX  65
C92B  1    0.145432    0.238235    0.217806   -41.00000    0.07429    0.13171 =
         0.06961   -0.02685   -0.00755    0.01899
AFIX  43
H92B  2    0.130503    0.226773    0.262961   -41.00000   -1.20000
AFIX  65
C91B  1    0.155853    0.166042    0.174058   -41.00000    0.08203    0.13472 =
         0.07494   -0.02716   -0.00351    0.01378
AFIX  43
H91B  2    0.148046    0.105240    0.189313   -41.00000   -1.20000
AFIX  65
C90B  1    0.177695    0.182811    0.107989   -41.00000    0.07888    0.13494 =
         0.07616   -0.02620    0.00097    0.01110
AFIX  43
H90B  2    0.184817    0.133470    0.078089   -41.00000   -1.20000
AFIX   0
C94B  1    0.192283    0.442433    0.122584   -41.00000    0.07991    0.13854 =
         0.10054   -0.01247   -0.00155    0.01097
AFIX 137
H94D  2    0.226850    0.455088    0.081503   -41.00000   -1.50000
H94E  2    0.226962    0.464547    0.160159   -41.00000   -1.50000
H94F  2    0.132117    0.473480    0.121524   -41.00000   -1.50000
AFIX   0
HKLF 4


REM  ah557.res in P-1
REM wR2 = 0.0887, GooF = S = 1.022, Restrained GooF = 1.050 for all data
REM R1 = 0.0354 for 15368 Fo > 4sig(Fo) and 0.0408 for all 16949 data
REM 1146 parameters refined using 1139 restraints

END

WGHT      0.0481      3.2137

REM Highest difference peak  0.753,  deepest hole -0.590,  1-sigma level  0.059
Q1    1   0.4643  0.8020  0.8293  11.00000  0.05    0.75
Q2    1   0.7029  0.2384  0.8486  11.00000  0.05    0.75
Q3    1   0.6060  0.7712  0.7712  11.00000  0.05    0.73
Q4    1   0.5137  0.7639  0.7916  11.00000  0.05    0.72
Q5    1   0.6690  0.3223  0.8659  11.00000  0.05    0.59
;
_shelx_res_checksum              34800
_olex2_submission_special_instructions 'No special instructions were received'
_oxdiff_exptl_absorpt_empirical_details 
;
Empirical correction (ABSPACK) includes:
- Absorption correction using spherical harmonics
- Frame scaling
- Detector area scaling
- B-factor correction
;
_oxdiff_exptl_absorpt_empirical_full_max 1.350
_oxdiff_exptl_absorpt_empirical_full_min 0.770
####################################################################### 
# 
# This file contains crystal structure data downloaded from the 
# Cambridge Structural Database (CSD) hosted by the Cambridge 
# Crystallographic Data Centre (CCDC).
# 
# Full information about CCDC data access policies and citation 
# guidelines are available at http://www.ccdc.cam.ac.uk/access/V1 
# 
# Audit and citation data items may have been added by the CCDC. 
# Please retain this information to preserve the provenance of 
# this file and to allow appropriate attribution of the data. 
# 
#######################################################################

data_mt-201
_database_code_depnum_ccdc_archive 'CCDC 2296828'
loop_
_audit_author_name
_audit_author_address
'Rosario Scopelliti'
;EPFL
Switzerland
;
_audit_update_record             
;
2023-09-22 deposited with the CCDC.	2024-03-22 downloaded from the CCDC.
;
_audit_creation_date             2023-09-13
_audit_creation_method           
;
Olex2 1.5
(compiled 2023.08.24 svn.re1ec1418 for OlexSys, GUI svn.r6817)
;
_shelx_SHELXL_version_number     2019/3
_chemical_name_common            ?
_chemical_name_systematic        ?
_chemical_formula_moiety         'C52 H77 O10 Si3 Tb'
_chemical_formula_sum            'C52 H77 O10 Si3 Tb'
_chemical_formula_weight         1105.32
_chemical_melting_point          ?
_chemical_oxdiff_formula         'C52 H77 O10 Si3 Tb1'
loop_
_atom_type_symbol
_atom_type_description
_atom_type_scat_dispersion_real
_atom_type_scat_dispersion_imag
_atom_type_scat_source
C C 0.0181 0.0091 'International Tables Vol C Tables 4.2.6.8 and 6.1.1.4'
H H 0.0000 0.0000 'International Tables Vol C Tables 4.2.6.8 and 6.1.1.4'
O O 0.0492 0.0322 'International Tables Vol C Tables 4.2.6.8 and 6.1.1.4'
Si Si 0.2541 0.3302 'International Tables Vol C Tables 4.2.6.8 and 6.1.1.4'
Tb Tb -9.1472 9.1891 'International Tables Vol C Tables 4.2.6.8 and 6.1.1.4'

_shelx_space_group_comment       
;
The symmetry employed for this shelxl refinement is uniquely defined
by the following loop, which should always be used as a source of
symmetry information in preference to the above space-group names.
They are only intended as comments.
;
_space_group_crystal_system      triclinic
_space_group_IT_number           2
_space_group_name_H-M_alt        'P -1'
_space_group_name_Hall           '-P 1'
loop_
_space_group_symop_operation_xyz
'x, y, z'
'-x, -y, -z'

_cell_length_a                   13.9674(4)
_cell_length_b                   18.1707(4)
_cell_length_c                   21.7736(4)
_cell_angle_alpha                89.0799(15)
_cell_angle_beta                 88.765(2)
_cell_angle_gamma                87.017(2)
_cell_volume                     5516.7(2)
_cell_formula_units_Z            4
_cell_measurement_reflns_used    17069
_cell_measurement_temperature    140.01(10)
_cell_measurement_theta_max      72.3410
_cell_measurement_theta_min      3.8760
_shelx_estimated_absorpt_T_max   0.655
_shelx_estimated_absorpt_T_min   0.379
_exptl_absorpt_coefficient_mu    7.350
_exptl_absorpt_correction_T_max  0.749
_exptl_absorpt_correction_T_min  0.504
_exptl_absorpt_correction_type   analytical
_exptl_absorpt_process_details   
;
CrysAlisPro 1.171.42.80a (Rigaku Oxford Diffraction, 2023)
Analytical numeric absorption correction using a multifaceted crystal
model based on expressions derived by R.C. Clark & J.S. Reid.
(Clark, R. C. & Reid, J. S. (1995). Acta Cryst. A51, 887-897)
Empirical absorption correction using spherical harmonics,
implemented in SCALE3 ABSPACK scaling algorithm.
;
_exptl_absorpt_special_details   ?
_exptl_crystal_colour            'clear pale colourless'
_exptl_crystal_density_diffrn    1.331
_exptl_crystal_density_meas      ?
_exptl_crystal_density_method    ?
_exptl_crystal_description       irregular
_exptl_crystal_F_000             2304
loop_
_exptl_crystal_face_index_h
_exptl_crystal_face_index_k
_exptl_crystal_face_index_l
_exptl_crystal_face_perp_dist
0 -1 -2 0.0457
0 1 2 0.0343
0 -2 -1 0.0643
0 1 -2 0.0798
-1 0 -1 0.0307
-1 -2 2 0.0596
-2 1 2 0.0291
1 -1 -1 0.0399
6 -3 -9 0.0367
9 3 3 0.0248
1 1 1 0.0229
9 -3 -2 0.0247
2 0 -1 0.0258

_exptl_crystal_size_max          0.164
_exptl_crystal_size_mid          0.089
_exptl_crystal_size_min          0.063
loop_
_exptl_oxdiff_crystal_face_indexfrac_h
_exptl_oxdiff_crystal_face_indexfrac_k
_exptl_oxdiff_crystal_face_indexfrac_l
_exptl_oxdiff_crystal_face_x
_exptl_oxdiff_crystal_face_y
_exptl_oxdiff_crystal_face_z
0.0000 -1.0000 -2.0000 -0.1557 0.0180 0.0482
-0.0000 1.0000 2.0000 0.1557 -0.0180 -0.0482
-0.0000 -2.0000 -1.0000 -0.1696 0.0307 -0.0616
0.0000 1.0000 -2.0000 -0.0334 -0.0109 0.1624
-1.0000 0.0000 -1.0000 -0.0574 -0.1079 0.0442
-1.0000 -2.0000 2.0000 -0.0379 -0.0844 -0.2279
-2.0000 1.0000 2.0000 0.1355 -0.2374 -0.0651
1.0000 -1.0000 -1.0000 -0.0983 0.1259 0.0040
6.4950 -2.9123 -8.8423 -0.5305 0.7702 0.3540
8.6646 3.1348 3.1585 0.4285 0.8995 0.0857
1.0000 1.0000 1.0000 0.1185 0.0935 0.0129
8.5344 -3.0389 -1.7580 -0.1828 0.9831 -0.0090
2.0000 -0.0000 -1.0000 -0.0271 0.2212 0.0695

_exptl_transmission_factor_max   ?
_exptl_transmission_factor_min   ?
_diffrn_reflns_av_R_equivalents  0.0435
_diffrn_reflns_av_unetI/netI     0.0593
_diffrn_reflns_Laue_measured_fraction_full 0.997
_diffrn_reflns_Laue_measured_fraction_max 0.970
_diffrn_reflns_limit_h_max       17
_diffrn_reflns_limit_h_min       -17
_diffrn_reflns_limit_k_max       22
_diffrn_reflns_limit_k_min       -17
_diffrn_reflns_limit_l_max       24
_diffrn_reflns_limit_l_min       -26
_diffrn_reflns_number            45368
_diffrn_reflns_point_group_measured_fraction_full 0.997
_diffrn_reflns_point_group_measured_fraction_max 0.970
_diffrn_reflns_theta_full        67.684
_diffrn_reflns_theta_max         72.726
_diffrn_reflns_theta_min         3.148
_diffrn_ambient_environment      N~2~
_diffrn_ambient_temperature      140.01(10)
_diffrn_detector                 'CCD plate'
_diffrn_detector_area_resol_mean 5.2817
_diffrn_detector_type            AtlasS2
_diffrn_measured_fraction_theta_full 0.997
_diffrn_measured_fraction_theta_max 0.970
_diffrn_measurement_details      
;
List of Runs (angles in degrees, time in seconds):

  # Type    Start    End  Width  t~exp~   \w     \q     \k     \f   Frames
#--------------------------------------------------------------------------
  1  \w    -30.00  -3.00   1.00    8.50    --  -40.66  56.00  69.00   27
  2  \w   -112.00 -15.00   1.00    8.50    --  -40.66 -56.00 -73.00   97
  3  \w     19.00  44.00   1.00    8.50    --   40.66 -56.00 -73.00   25
  4  \w     69.00  98.00   1.00    8.50    --   40.66  56.00  69.00   29
  5  \w     32.00  69.00   1.00   34.00    --  105.15 -56.00 -73.00   37
  6  \w    136.00 177.00   1.00   34.00    --  105.15  56.00  69.00   41
  7  \w   -111.00 -14.00   1.00    8.50    --  -40.66 -57.00-150.00   97
  8  \w    -19.00  73.00   1.00    8.50    --   40.66 -77.00   0.00   92
  9  \w    -19.00  58.00   1.00    8.50    --   40.66 -77.00 150.00   77
 10  \w     28.00  92.00   1.00    8.50    --   40.66-125.00 120.00   64
 11  \w     62.00 109.00   1.00   34.00    --  105.15-111.00 120.00   47
 12  \w     63.00 105.00   1.00   34.00    --  105.15 178.00 -60.00   42
 13  \w     77.00 136.00   1.00   34.00    --  105.15  30.00-180.00   59
 14  \w     63.00  93.00   1.00   34.00    --  105.15 178.00  60.00   30
 15  \w     33.00  60.00   1.00   34.00    --  105.15-111.00 120.00   27
 16  \w    117.00 146.00   1.00   34.00    --  105.15 178.00  60.00   29
 17  \w     32.00 108.00   1.00   34.00    --  105.15-111.00  30.00   76
 18  \w    135.00 174.00   1.00   34.00    --  105.15 111.00  30.00   39
 19  \w    115.00 143.00   1.00   34.00    --  105.15  77.00 150.00   28
 20  \w    107.00 177.00   1.00   34.00    --  105.15 111.00-180.00   70
 21  \w     77.00 175.00   1.00   34.00    --  105.15  30.00 -90.00   98
 22  \w    139.00 174.00   1.00   34.00    --  105.15  30.00-180.00   35
 23  \w    150.00 175.00   1.00   34.00    --  105.15  77.00 150.00   25
 24  \w     77.00 109.00   1.00   34.00    --  105.15-111.00-180.00   32
 25  \w     40.00 109.00   1.00   34.00    --  105.15-111.00 -90.00   69
 26  \w    111.00 138.00   1.00   34.00    --  105.15 111.00-150.00   27
 27  \w     35.00 132.00   1.00   34.00    --  105.15 -61.00  90.00   97
;
_diffrn_measurement_device       'four-circle diffractometer'
_diffrn_measurement_device_type  'SuperNova, Dual, Cu at home/near, AtlasS2'
_diffrn_measurement_method       '\w scans'
_diffrn_orient_matrix_type       
'CrysAlisPro convention (1999,Acta A55,543-557)'
_diffrn_orient_matrix_UB_11      0.0100978000
_diffrn_orient_matrix_UB_12      0.0611564000
_diffrn_orient_matrix_UB_13      0.0472683000
_diffrn_orient_matrix_UB_21      0.1096849000
_diffrn_orient_matrix_UB_22      -0.0144396000
_diffrn_orient_matrix_UB_23      -0.0017860000
_diffrn_orient_matrix_UB_31      0.0084266000
_diffrn_orient_matrix_UB_32      0.0571022000
_diffrn_orient_matrix_UB_33      -0.0526502000
_diffrn_radiation_monochromator  mirror
_diffrn_radiation_probe          x-ray
_diffrn_radiation_type           'Cu K\a'
_diffrn_radiation_wavelength     1.54184
_diffrn_source                   'micro-focus sealed X-ray tube'
_diffrn_source_type              'SuperNova (Cu) X-ray Source'
_reflns_Friedel_coverage         0.000
_reflns_Friedel_fraction_full    .
_reflns_Friedel_fraction_max     .
_reflns_number_gt                16912
_reflns_number_total             21318
_reflns_special_details          
;
 Reflections were merged by SHELXL according to the crystal
 class for the calculation of statistics and refinement.
 
 _reflns_Friedel_fraction is defined as the number of unique
 Friedel pairs measured divided by the number that would be
 possible theoretically, ignoring centric projections and
 systematic absences.
;
_reflns_threshold_expression     'I > 2\s(I)'
_computing_cell_refinement       'CrysAlisPro 1.171.42.80a (Rigaku OD, 2023)'
_computing_data_collection       'CrysAlisPro 1.171.42.80a (Rigaku OD, 2023)'
_computing_data_reduction        'CrysAlisPro 1.171.42.80a (Rigaku OD, 2023)'
_computing_molecular_graphics    'Olex2 1.5 (Dolomanov et al., 2009)'
_computing_publication_material  'Olex2 1.5 (Dolomanov et al., 2009)'
_computing_structure_refinement  'SHELXL 2019/3 (Sheldrick, 2015)'
_computing_structure_solution    'SHELXT  (Sheldrick, 2015)'
_refine_diff_density_max         1.043
_refine_diff_density_min         -1.382
_refine_diff_density_rms         0.077
_refine_ls_extinction_coef       .
_refine_ls_extinction_method     none
_refine_ls_goodness_of_fit_ref   1.018
_refine_ls_hydrogen_treatment    constr
_refine_ls_matrix_type           full
_refine_ls_number_parameters     1293
_refine_ls_number_reflns         21318
_refine_ls_number_restraints     230
_refine_ls_R_factor_all          0.0585
_refine_ls_R_factor_gt           0.0421
_refine_ls_restrained_S_all      1.015
_refine_ls_shift/su_max          0.003
_refine_ls_shift/su_mean         0.000
_refine_ls_structure_factor_coef Fsqd
_refine_ls_weighting_details     
'w=1/[\s^2^(Fo^2^)+(0.0488P)^2^+1.7509P] where P=(Fo^2^+2Fc^2^)/3'
_refine_ls_weighting_scheme      calc
_refine_ls_wR_factor_gt          0.0986
_refine_ls_wR_factor_ref         0.1072
_refine_special_details          ?
_olex2_refinement_description    
;
1. Fixed Uiso
 At 1.2 times of:
  All C(H) groups, All C(H,H) groups
 At 1.5 times of:
  All C(H,H,H) groups
2. Restrained distances
 O10-C53 \\sim O10-C49 \\sim O10-C56 \\sim O10-C52
 with sigma of 0.02
 C53-C54 \\sim C49-C50 \\sim C55-C54 \\sim C50-C51 \\sim C52-C51 \\sim C56-C55
 with sigma of 0.02
 C74-C69 \\sim C71-C69 \\sim C73-C69 \\sim C70-C69 \\sim C75-C69 \\sim C72-C69
 with sigma of 0.02
 C74-C73 \\sim C73-C75
 with sigma of 0.02
 C72-C71 \\sim C71-C70
 with sigma of 0.02
3. Uiso/Uaniso restraints and constraints
O10 \\sim C49 \\sim C50 \\sim C51 \\sim C52 \\sim C53 \\sim C54 \\sim C55 \\sim
C56: within 2A with sigma of 0.02 and sigma for terminal atoms of 0.04 within 2A
C69 \\sim C70 \\sim C71 \\sim C72 \\sim C73 \\sim C74 \\sim C75: within 2A with
sigma of 0.02 and sigma for terminal atoms of 0.04 within 2A
4. Others
 Sof(C53)=Sof(H53A)=Sof(H53B)=Sof(C54)=Sof(H54A)=Sof(H54B)=Sof(C55)=Sof(H55A)=
 Sof(H55B)=Sof(C56)=Sof(H56A)=Sof(H56B)=1-FVAR(1)
 Sof(C49)=Sof(H49A)=Sof(H49B)=Sof(C50)=Sof(H50A)=Sof(H50B)=Sof(C51)=Sof(H51A)=
 Sof(H51B)=Sof(C52)=Sof(H52A)=Sof(H52B)=FVAR(1)
 Sof(C73)=Sof(H73A)=Sof(H73B)=Sof(H73C)=Sof(C74)=Sof(H74A)=Sof(H74B)=Sof(H74C)=
 Sof(C75)=Sof(H75A)=Sof(H75B)=Sof(H75C)=1-FVAR(2)
 Sof(C70)=Sof(H70A)=Sof(H70B)=Sof(H70C)=Sof(C71)=Sof(H71A)=Sof(H71B)=Sof(H71C)=
 Sof(C72)=Sof(H72A)=Sof(H72B)=Sof(H72C)=FVAR(2)
5.a Secondary CH2 refined with riding coordinates:
 C49(H49A,H49B), C50(H50A,H50B), C51(H51A,H51B), C52(H52A,H52B), C53(H53A,
 H53B), C54(H54A,H54B), C55(H55A,H55B), C56(H56A,H56B), C108(H10S,H10T),
 C109(H10U,H10V), C110(H11A,H11B), C111(H11C,H11D)
5.b Aromatic/amide H refined with riding coordinates:
 C2(H2), C4(H4), C6(H6), C8(H8), C9(H9), C10(H10), C11(H11), C22(H22),
 C23(H23), C24(H24), C25(H25), C36(H36), C37(H37), C38(H38), C39(H39), C58(H58),
  C60(H60), C62(H62), C64(H64), C65(H65), C66(H66), C67(H67), C81(H81),
 C82(H82), C83(H83), C84(H84), C95(H95), C96(H96), C97(H97), C98(H98)
5.c Idealised Me refined as rotating group:
 C14(H14A,H14B,H14C), C15(H15A,H15B,H15C), C16(H16A,H16B,H16C), C18(H18A,H18B,
 H18C), C19(H19A,H19B,H19C), C20(H20A,H20B,H20C), C28(H28A,H28B,H28C), C29(H29A,
 H29B,H29C), C30(H30A,H30B,H30C), C32(H32A,H32B,H32C), C33(H33A,H33B,H33C),
 C34(H34A,H34B,H34C), C42(H42A,H42B,H42C), C43(H43A,H43B,H43C), C44(H44A,H44B,
 H44C), C46(H46A,H46B,H46C), C47(H47A,H47B,H47C), C48(H48A,H48B,H48C), C70(H70A,
 H70B,H70C), C71(H71A,H71B,H71C), C72(H72A,H72B,H72C), C73(H73A,H73B,H73C),
 C74(H74A,H74B,H74C), C75(H75A,H75B,H75C), C77(H77A,H77B,H77C), C78(H78A,H78B,
 H78C), C79(H79A,H79B,H79C), C87(H87A,H87B,H87C), C88(H88A,H88B,H88C), C89(H89A,
 H89B,H89C), C91(H91A,H91B,H91C), C92(H92A,H92B,H92C), C93(H93A,H93B,H93C),
 C101(H10A,H10B,H10C), C102(H10D,H10E,H10F), C103(H10G,H10H,H10I), C105(H10J,
 H10K,H10L), C106(H10M,H10N,H10O), C107(H10P,H10Q,H10R)
;
_atom_sites_solution_hydrogens   geom
_atom_sites_solution_primary     dual
_atom_sites_solution_secondary   ?
loop_
_atom_site_label
_atom_site_type_symbol
_atom_site_fract_x
_atom_site_fract_y
_atom_site_fract_z
_atom_site_U_iso_or_equiv
_atom_site_adp_type
_atom_site_occupancy
_atom_site_site_symmetry_order
_atom_site_calc_flag
_atom_site_refinement_flags_posn
_atom_site_refinement_flags_adp
_atom_site_refinement_flags_occupancy
_atom_site_disorder_assembly
_atom_site_disorder_group
Tb1 Tb 0.50637(2) 0.20102(2) 0.61559(2) 0.02741(6) Uani 1 1 d . . . . .
Si1 Si 0.40292(8) 0.28339(5) 0.47882(5) 0.0296(2) Uani 1 1 d . . . . .
Si2 Si 0.76050(8) 0.16579(6) 0.61049(5) 0.0347(2) Uani 1 1 d . . . . .
Si3 Si 0.36554(7) 0.09149(5) 0.71924(4) 0.0276(2) Uani 1 1 d . . . . .
O1 O 0.4488(2) 0.27354(13) 0.54500(12) 0.0330(6) Uani 1 1 d . . . . .
O2 O 0.4782(2) 0.27639(13) 0.42041(12) 0.0321(6) Uani 1 1 d . . . . .
O3 O 0.3440(2) 0.36266(14) 0.46940(13) 0.0354(6) Uani 1 1 d . . . . .
O4 O 0.6587(2) 0.20521(17) 0.62579(13) 0.0394(7) Uani 1 1 d . . . . .
O5 O 0.7839(3) 0.08693(19) 0.64660(15) 0.0509(9) Uani 1 1 d . . . . .
O6 O 0.8509(2) 0.21645(16) 0.62331(13) 0.0397(7) Uani 1 1 d . . . . .
O7 O 0.4234(2) 0.15766(14) 0.69098(12) 0.0321(6) Uani 1 1 d . . . . .
O8 O 0.34072(19) 0.09876(15) 0.79272(12) 0.0321(6) Uani 1 1 d . . . . .
O9 O 0.2624(2) 0.07947(15) 0.68650(12) 0.0335(6) Uani 1 1 d . . . . .
O10 O 0.4921(2) 0.30847(16) 0.67730(14) 0.0459(8) Uani 1 1 d D U . . .
C1 C 0.4212(3) 0.10781(18) 0.51943(16) 0.0233(7) Uani 1 1 d . . . . .
C2 C 0.5119(3) 0.12319(18) 0.49463(16) 0.0239(7) Uani 1 1 d . . . . .
H2 H 0.515651 0.151734 0.457798 0.029 Uiso 1 1 calc R U . . .
C3 C 0.5965(3) 0.09776(18) 0.52251(16) 0.0235(7) Uani 1 1 d . . . . .
C4 C 0.5909(3) 0.05379(18) 0.57633(16) 0.0250(7) Uani 1 1 d . . . . .
H4 H 0.648085 0.036003 0.595620 0.030 Uiso 1 1 calc R U . . .
C5 C 0.5020(3) 0.03617(18) 0.60152(16) 0.0233(7) Uani 1 1 d . . . . .
C6 C 0.4177(3) 0.06377(18) 0.57318(15) 0.0229(7) Uani 1 1 d . . . . .
H6 H 0.357245 0.052469 0.590648 0.028 Uiso 1 1 calc R U . . .
C7 C 0.3314(3) 0.13523(19) 0.48908(16) 0.0253(7) Uani 1 1 d . . . . .
C8 C 0.2590(3) 0.0858(2) 0.48279(17) 0.0290(8) Uani 1 1 d . . . . .
H8 H 0.267648 0.037492 0.499824 0.035 Uiso 1 1 calc R U . . .
C9 C 0.1759(3) 0.1050(2) 0.4527(2) 0.0396(10) Uani 1 1 d . . . . .
H9 H 0.127724 0.070420 0.448899 0.047 Uiso 1 1 calc R U . . .
C10 C 0.1632(3) 0.1757(2) 0.4279(2) 0.0451(11) Uani 1 1 d . . . . .
H10 H 0.106645 0.189487 0.406208 0.054 Uiso 1 1 calc R U . . .
C11 C 0.2333(3) 0.2260(2) 0.4349(2) 0.0393(9) Uani 1 1 d . . . . .
H11 H 0.222978 0.274394 0.418357 0.047 Uiso 1 1 calc R U . . .
C12 C 0.3187(3) 0.2081(2) 0.46564(17) 0.0293(8) Uani 1 1 d . . . . .
C13 C 0.5571(3) 0.3198(2) 0.40077(19) 0.0348(9) Uani 1 1 d . . . . .
C14 C 0.6197(4) 0.3345(3) 0.4544(2) 0.0605(15) Uani 1 1 d . . . . .
H14A H 0.582549 0.363784 0.484855 0.091 Uiso 1 1 calc R U . . .
H14B H 0.674875 0.361608 0.439973 0.091 Uiso 1 1 calc R U . . .
H14C H 0.642253 0.287538 0.473209 0.091 Uiso 1 1 calc R U . . .
C15 C 0.5184(4) 0.3918(3) 0.3716(2) 0.0503(12) Uani 1 1 d . . . . .
H15A H 0.475387 0.380992 0.338311 0.076 Uiso 1 1 calc R U . . .
H15B H 0.571881 0.419310 0.355048 0.076 Uiso 1 1 calc R U . . .
H15C H 0.482999 0.421259 0.402723 0.076 Uiso 1 1 calc R U . . .
C16 C 0.6136(4) 0.2745(3) 0.3528(2) 0.0556(13) Uani 1 1 d . . . . .
H16A H 0.635715 0.227162 0.371099 0.083 Uiso 1 1 calc R U . . .
H16B H 0.669066 0.301379 0.338459 0.083 Uiso 1 1 calc R U . . .
H16C H 0.572433 0.265848 0.318085 0.083 Uiso 1 1 calc R U . . .
C17 C 0.2950(4) 0.4110(2) 0.5126(2) 0.0480(11) Uani 1 1 d . . . . .
C18 C 0.2299(4) 0.3699(3) 0.5553(3) 0.0642(15) Uani 1 1 d . . . . .
H18A H 0.267860 0.332533 0.578568 0.096 Uiso 1 1 calc R U . . .
H18B H 0.182122 0.345827 0.531424 0.096 Uiso 1 1 calc R U . . .
H18C H 0.197309 0.404514 0.583905 0.096 Uiso 1 1 calc R U . . .
C19 C 0.3718(5) 0.4463(3) 0.5518(3) 0.080(2) Uani 1 1 d . . . . .
H19A H 0.340550 0.483500 0.578655 0.119 Uiso 1 1 calc R U . . .
H19B H 0.418430 0.469718 0.524523 0.119 Uiso 1 1 calc R U . . .
H19C H 0.404898 0.408046 0.576843 0.119 Uiso 1 1 calc R U . . .
C20 C 0.2425(6) 0.4695(3) 0.4747(3) 0.095(3) Uani 1 1 d . . . . .
H20A H 0.192503 0.447185 0.451459 0.142 Uiso 1 1 calc R U . . .
H20B H 0.287763 0.492348 0.446157 0.142 Uiso 1 1 calc R U . . .
H20C H 0.213046 0.507177 0.501893 0.142 Uiso 1 1 calc R U . . .
C21 C 0.6924(3) 0.11266(19) 0.49416(17) 0.0275(7) Uani 1 1 d . . . . .
C22 C 0.7039(3) 0.0986(2) 0.43104(18) 0.0306(8) Uani 1 1 d . . . . .
H22 H 0.650857 0.084363 0.408260 0.037 Uiso 1 1 calc R U . . .
C23 C 0.7920(3) 0.1056(2) 0.4020(2) 0.0401(10) Uani 1 1 d . . . . .
H23 H 0.799591 0.096032 0.359312 0.048 Uiso 1 1 calc R U . . .
C24 C 0.8690(3) 0.1263(2) 0.4352(2) 0.0443(10) Uani 1 1 d . . . . .
H24 H 0.930207 0.129480 0.415685 0.053 Uiso 1 1 calc R U . . .
C25 C 0.8569(3) 0.1427(2) 0.4972(2) 0.0387(9) Uani 1 1 d . . . . .
H25 H 0.910106 0.158300 0.519229 0.046 Uiso 1 1 calc R U . . .
C26 C 0.7685(3) 0.1369(2) 0.52802(18) 0.0312(8) Uani 1 1 d . . . . .
C27 C 0.7944(4) 0.0633(3) 0.7089(2) 0.0589(15) Uani 1 1 d . . . . .
C28 C 0.7018(4) 0.0677(5) 0.7411(2) 0.080(2) Uani 1 1 d . . . . .
H28A H 0.683469 0.119304 0.749822 0.120 Uiso 1 1 calc R U . . .
H28B H 0.706255 0.039453 0.779728 0.120 Uiso 1 1 calc R U . . .
H28C H 0.653314 0.047201 0.715316 0.120 Uiso 1 1 calc R U . . .
C29 C 0.8745(4) 0.0973(3) 0.7374(2) 0.0577(14) Uani 1 1 d . . . . .
H29A H 0.932053 0.090450 0.711155 0.087 Uiso 1 1 calc R U . . .
H29B H 0.886225 0.074133 0.777669 0.087 Uiso 1 1 calc R U . . .
H29C H 0.858912 0.150079 0.742472 0.087 Uiso 1 1 calc R U . . .
C30 C 0.8217(6) -0.0224(3) 0.7047(3) 0.0750(18) Uani 1 1 d . . . . .
H30A H 0.769743 -0.047043 0.685164 0.112 Uiso 1 1 calc R U . . .
H30B H 0.831141 -0.043032 0.746122 0.112 Uiso 1 1 calc R U . . .
H30C H 0.880961 -0.030095 0.680229 0.112 Uiso 1 1 calc R U . . .
C31 C 0.8630(3) 0.2948(3) 0.6199(2) 0.0457(11) Uani 1 1 d . . . . .
C32 C 0.8004(4) 0.3308(3) 0.5709(3) 0.0567(13) Uani 1 1 d . . . . .
H32A H 0.819431 0.310664 0.530740 0.085 Uiso 1 1 calc R U . . .
H32B H 0.808103 0.384149 0.570354 0.085 Uiso 1 1 calc R U . . .
H32C H 0.733192 0.321041 0.579935 0.085 Uiso 1 1 calc R U . . .
C33 C 0.8382(5) 0.3248(4) 0.6834(3) 0.0768(18) Uani 1 1 d . . . . .
H33A H 0.773015 0.311960 0.695453 0.115 Uiso 1 1 calc R U . . .
H33B H 0.841774 0.378514 0.682647 0.115 Uiso 1 1 calc R U . . .
H33C H 0.883677 0.303195 0.713155 0.115 Uiso 1 1 calc R U . . .
C34 C 0.9676(4) 0.3041(3) 0.6059(3) 0.0706(17) Uani 1 1 d . . . . .
H34A H 1.005924 0.282294 0.639368 0.106 Uiso 1 1 calc R U . . .
H34B H 0.979222 0.356706 0.601814 0.106 Uiso 1 1 calc R U . . .
H34C H 0.985801 0.279395 0.567391 0.106 Uiso 1 1 calc R U . . .
C35 C 0.4968(3) -0.01432(18) 0.65662(16) 0.0240(7) Uani 1 1 d . . . . .
C36 C 0.5552(3) -0.0793(2) 0.65550(17) 0.0296(8) Uani 1 1 d . . . . .
H36 H 0.597338 -0.088529 0.621345 0.035 Uiso 1 1 calc R U . . .
C37 C 0.5525(3) -0.1303(2) 0.70344(19) 0.0359(9) Uani 1 1 d . . . . .
H37 H 0.592643 -0.174155 0.702259 0.043 Uiso 1 1 calc R U . . .
C38 C 0.4907(3) -0.1168(2) 0.75308(19) 0.0390(9) Uani 1 1 d . . . . .
H38 H 0.487094 -0.151891 0.785740 0.047 Uiso 1 1 calc R U . . .
C39 C 0.4344(3) -0.0519(2) 0.75487(18) 0.0346(9) Uani 1 1 d . . . . .
H39 H 0.393232 -0.043150 0.789585 0.042 Uiso 1 1 calc R U . . .
C40 C 0.4353(3) 0.0015(2) 0.70764(16) 0.0274(7) Uani 1 1 d . . . . .
C41 C 0.3919(3) 0.1258(2) 0.84354(18) 0.0371(9) Uani 1 1 d . . . . .
C42 C 0.3446(5) 0.2008(3) 0.8592(2) 0.0600(14) Uani 1 1 d . . . . .
H42A H 0.347901 0.233730 0.823204 0.090 Uiso 1 1 calc R U . . .
H42B H 0.378093 0.221908 0.893298 0.090 Uiso 1 1 calc R U . . .
H42C H 0.277309 0.195025 0.871155 0.090 Uiso 1 1 calc R U . . .
C43 C 0.3763(4) 0.0725(3) 0.8969(2) 0.0522(12) Uani 1 1 d . . . . .
H43A H 0.307810 0.064040 0.901580 0.078 Uiso 1 1 calc R U . . .
H43B H 0.399247 0.093473 0.934722 0.078 Uiso 1 1 calc R U . . .
H43C H 0.411885 0.025636 0.888769 0.078 Uiso 1 1 calc R U . . .
C44 C 0.4971(4) 0.1301(4) 0.8291(2) 0.0608(15) Uani 1 1 d . . . . .
H44A H 0.525006 0.080708 0.820453 0.091 Uiso 1 1 calc R U . . .
H44B H 0.528871 0.150174 0.864427 0.091 Uiso 1 1 calc R U . . .
H44C H 0.506022 0.162340 0.793168 0.091 Uiso 1 1 calc R U . . .
C45 C 0.1802(3) 0.1288(2) 0.6777(2) 0.0378(9) Uani 1 1 d . . . . .
C46 C 0.1334(3) 0.1499(3) 0.7383(2) 0.0448(10) Uani 1 1 d . . . . .
H46A H 0.115492 0.105265 0.760752 0.067 Uiso 1 1 calc R U . . .
H46B H 0.075823 0.181690 0.731020 0.067 Uiso 1 1 calc R U . . .
H46C H 0.178370 0.176316 0.762647 0.067 Uiso 1 1 calc R U . . .
C47 C 0.2113(4) 0.1989(3) 0.6428(2) 0.0522(12) Uani 1 1 d . . . . .
H47A H 0.250930 0.227216 0.669502 0.078 Uiso 1 1 calc R U . . .
H47B H 0.154275 0.229211 0.631220 0.078 Uiso 1 1 calc R U . . .
H47C H 0.248399 0.184702 0.605802 0.078 Uiso 1 1 calc R U . . .
C48 C 0.1137(3) 0.0885(3) 0.6377(2) 0.0427(10) Uani 1 1 d . . . . .
H48A H 0.146333 0.076533 0.598517 0.064 Uiso 1 1 calc R U . . .
H48B H 0.055964 0.119956 0.629966 0.064 Uiso 1 1 calc R U . . .
H48C H 0.095774 0.042957 0.658588 0.064 Uiso 1 1 calc R U . . .
C49 C 0.421(2) 0.3279(13) 0.7246(13) 0.062(5) Uani 0.300(17) 1 d D U P A 1
H49A H 0.440091 0.305689 0.764611 0.075 Uiso 0.300(17) 1 calc R U P A 1
H49B H 0.357807 0.310096 0.713931 0.075 Uiso 0.300(17) 1 calc R U P A 1
C50 C 0.4163(19) 0.4120(12) 0.7279(14) 0.071(4) Uani 0.300(17) 1 d D U P A 1
H50A H 0.393884 0.429993 0.768675 0.086 Uiso 0.300(17) 1 calc R U P A 1
H50B H 0.376601 0.435609 0.695267 0.086 Uiso 0.300(17) 1 calc R U P A 1
C51 C 0.524(3) 0.421(3) 0.717(3) 0.072(5) Uani 0.300(17) 1 d D U P A 1
H51A H 0.537889 0.473049 0.707953 0.086 Uiso 0.300(17) 1 calc R U P A 1
H51B H 0.562103 0.402242 0.751813 0.086 Uiso 0.300(17) 1 calc R U P A 1
C52 C 0.542(2) 0.3736(11) 0.6602(12) 0.058(4) Uani 0.300(17) 1 d D U P A 1
H52A H 0.515300 0.397814 0.622931 0.069 Uiso 0.300(17) 1 calc R U P A 1
H52B H 0.611663 0.361865 0.653296 0.069 Uiso 0.300(17) 1 calc R U P A 1
C53 C 0.4036(7) 0.3335(6) 0.7085(5) 0.057(3) Uani 0.700(17) 1 d D U P A 2
H53A H 0.370118 0.291714 0.727287 0.069 Uiso 0.700(17) 1 calc R U P A 2
H53B H 0.359817 0.361044 0.680137 0.069 Uiso 0.700(17) 1 calc R U P A 2
C54 C 0.4410(8) 0.3842(6) 0.7579(5) 0.073(3) Uani 0.700(17) 1 d D U P A 2
H54A H 0.389561 0.418742 0.773810 0.087 Uiso 0.700(17) 1 calc R U P A 2
H54B H 0.469551 0.355368 0.792518 0.087 Uiso 0.700(17) 1 calc R U P A 2
C55 C 0.5166(13) 0.4243(12) 0.7209(12) 0.079(3) Uani 0.700(17) 1 d D U P A 2
H55A H 0.487102 0.463167 0.693922 0.094 Uiso 0.700(17) 1 calc R U P A 2
H55B H 0.562953 0.446500 0.748016 0.094 Uiso 0.700(17) 1 calc R U P A 2
C56 C 0.5634(8) 0.3617(6) 0.6841(7) 0.070(3) Uani 0.700(17) 1 d D U P A 2
H56A H 0.585315 0.379866 0.643315 0.085 Uiso 0.700(17) 1 calc R U P A 2
H56B H 0.619470 0.339314 0.705883 0.085 Uiso 0.700(17) 1 calc R U P A 2
Tb2 Tb 0.05169(2) 0.70342(2) 0.87716(2) 0.02502(6) Uani 1 1 d . . . . .
Si4 Si -0.01917(7) 0.58232(6) 0.76017(4) 0.0278(2) Uani 1 1 d . . . . .
Si5 Si 0.28530(7) 0.68593(6) 0.94644(5) 0.0288(2) Uani 1 1 d . . . . .
Si6 Si -0.13827(7) 0.78827(5) 0.96688(5) 0.0263(2) Uani 1 1 d . . . . .
O11 O 0.0230(2) 0.65102(14) 0.79243(11) 0.0316(6) Uani 1 1 d . . . . .
O12 O -0.1329(2) 0.57259(17) 0.77277(13) 0.0376(6) Uani 1 1 d . . . . .
O13 O -0.0051(2) 0.58309(15) 0.68550(12) 0.0333(6) Uani 1 1 d . . . . .
O14 O 0.19361(19) 0.71664(15) 0.90928(12) 0.0319(6) Uani 1 1 d . . . . .
O15 O 0.3472(2) 0.61801(15) 0.91362(13) 0.0366(6) Uani 1 1 d . . . . .
O16 O 0.36209(19) 0.74885(15) 0.95816(13) 0.0346(6) Uani 1 1 d . . . . .
O17 O -0.06234(19) 0.77557(13) 0.91193(12) 0.0296(5) Uani 1 1 d . . . . .
O18 O -0.09047(19) 0.79511(14) 1.03404(12) 0.0313(6) Uani 1 1 d . . . . .
O19 O -0.2094(2) 0.86200(14) 0.95902(12) 0.0313(6) Uani 1 1 d . . . . .
O20 O 0.0913(2) 0.80372(15) 0.81025(13) 0.0382(6) Uani 1 1 d . . . . .
C57 C 0.0480(3) 0.54076(18) 0.90101(15) 0.0240(7) Uani 1 1 d . . . . .
C58 C 0.1153(3) 0.56299(18) 0.94305(16) 0.0243(7) Uani 1 1 d . . . . .
H58 H 0.180855 0.547064 0.937938 0.029 Uiso 1 1 calc R U . . .
C59 C 0.0873(3) 0.60824(18) 0.99232(16) 0.0237(7) Uani 1 1 d . . . . .
C60 C -0.0090(3) 0.63265(18) 0.99920(16) 0.0245(7) Uani 1 1 d . . . . .
H60 H -0.027779 0.664420 1.032044 0.029 Uiso 1 1 calc R U . . .
C61 C -0.0787(3) 0.61088(18) 0.95821(16) 0.0233(7) Uani 1 1 d . . . . .
C62 C -0.0485(3) 0.56481(18) 0.90953(16) 0.0243(7) Uani 1 1 d . . . . .
H62 H -0.094563 0.549525 0.881608 0.029 Uiso 1 1 calc R U . . .
C63 C 0.0761(3) 0.48708(19) 0.85146(17) 0.0262(7) Uani 1 1 d . . . . .
C64 C 0.1340(3) 0.4249(2) 0.86836(18) 0.0314(8) Uani 1 1 d . . . . .
H64 H 0.159410 0.421382 0.908479 0.038 Uiso 1 1 calc R U . . .
C65 C 0.1545(4) 0.3686(2) 0.8272(2) 0.0431(10) Uani 1 1 d . . . . .
H65 H 0.193502 0.326583 0.839108 0.052 Uiso 1 1 calc R U . . .
C66 C 0.1176(4) 0.3740(2) 0.7684(2) 0.0442(10) Uani 1 1 d . . . . .
H66 H 0.129482 0.334991 0.740312 0.053 Uiso 1 1 calc R U . . .
C67 C 0.0630(3) 0.4370(2) 0.75105(19) 0.0367(9) Uani 1 1 d . . . . .
H67 H 0.039546 0.440673 0.710420 0.044 Uiso 1 1 calc R U . . .
C68 C 0.0415(3) 0.4951(2) 0.79139(17) 0.0293(8) Uani 1 1 d . . . . .
C69 C -0.2172(3) 0.6116(3) 0.7499(2) 0.0535(13) Uani 1 1 d D U . . .
C70 C -0.291(2) 0.5536(19) 0.741(2) 0.079(10) Uani 0.136(9) 1 d D U P B 1
H70A H -0.264135 0.515033 0.714147 0.119 Uiso 0.136(9) 1 calc R U P B 1
H70B H -0.348914 0.576853 0.723155 0.119 Uiso 0.136(9) 1 calc R U P B 1
H70C H -0.307755 0.531632 0.781369 0.119 Uiso 0.136(9) 1 calc R U P B 1
C71 C -0.216(4) 0.663(2) 0.6958(14) 0.089(11) Uani 0.136(9) 1 d D U P B 1
H71A H -0.194240 0.711157 0.708686 0.134 Uiso 0.136(9) 1 calc R U P B 1
H71B H -0.280154 0.669804 0.679142 0.134 Uiso 0.136(9) 1 calc R U P B 1
H71C H -0.171328 0.642988 0.664149 0.134 Uiso 0.136(9) 1 calc R U P B 1
C72 C -0.256(3) 0.650(3) 0.8075(13) 0.076(10) Uani 0.136(9) 1 d D U P B 1
H72A H -0.252879 0.615610 0.842471 0.113 Uiso 0.136(9) 1 calc R U P B 1
H72B H -0.322515 0.667825 0.801376 0.113 Uiso 0.136(9) 1 calc R U P B 1
H72C H -0.216972 0.692231 0.815810 0.113 Uiso 0.136(9) 1 calc R U P B 1
C73 C -0.2401(5) 0.5761(6) 0.6898(3) 0.096(3) Uani 0.864(9) 1 d D U P B 2
H73A H -0.185646 0.579954 0.660949 0.143 Uiso 0.864(9) 1 calc R U P B 2
H73B H -0.297133 0.601399 0.672297 0.143 Uiso 0.864(9) 1 calc R U P B 2
H73C H -0.252232 0.524063 0.697223 0.143 Uiso 0.864(9) 1 calc R U P B 2
C74 C -0.1960(5) 0.6917(4) 0.7352(4) 0.085(3) Uani 0.864(9) 1 d D U P B 2
H74A H -0.178731 0.716152 0.772909 0.128 Uiso 0.864(9) 1 calc R U P B 2
H74B H -0.253059 0.717290 0.717944 0.128 Uiso 0.864(9) 1 calc R U P B 2
H74C H -0.142654 0.693172 0.705302 0.128 Uiso 0.864(9) 1 calc R U P B 2
C75 C -0.2947(5) 0.6046(6) 0.7968(4) 0.090(3) Uani 0.864(9) 1 d D U P B 2
H75A H -0.302649 0.552328 0.806331 0.135 Uiso 0.864(9) 1 calc R U P B 2
H75B H -0.354826 0.626833 0.780902 0.135 Uiso 0.864(9) 1 calc R U P B 2
H75C H -0.278053 0.629931 0.834185 0.135 Uiso 0.864(9) 1 calc R U P B 2
C76 C 0.0683(3) 0.6091(3) 0.6445(2) 0.0441(10) Uani 1 1 d . . . . .
C77 C 0.0701(6) 0.6920(3) 0.6465(3) 0.088(2) Uani 1 1 d . . . . .
H77A H 0.008191 0.713958 0.633278 0.132 Uiso 1 1 calc R U . . .
H77B H 0.121191 0.708769 0.618989 0.132 Uiso 1 1 calc R U . . .
H77C H 0.081938 0.707095 0.688566 0.132 Uiso 1 1 calc R U . . .
C78 C 0.1654(4) 0.5752(3) 0.6630(3) 0.0629(15) Uani 1 1 d . . . . .
H78A H 0.180172 0.591196 0.704313 0.094 Uiso 1 1 calc R U . . .
H78B H 0.214851 0.591221 0.633781 0.094 Uiso 1 1 calc R U . . .
H78C H 0.163968 0.521347 0.662643 0.094 Uiso 1 1 calc R U . . .
C79 C 0.0457(5) 0.5830(5) 0.5817(3) 0.096(3) Uani 1 1 d . . . . .
H79A H 0.038643 0.529611 0.583128 0.143 Uiso 1 1 calc R U . . .
H79B H 0.097988 0.594447 0.552913 0.143 Uiso 1 1 calc R U . . .
H79C H -0.014147 0.607878 0.567994 0.143 Uiso 1 1 calc R U . . .
C80 C 0.1593(3) 0.62387(19) 1.03942(16) 0.0261(7) Uani 1 1 d . . . . .
C81 C 0.1343(3) 0.6088(2) 1.10105(17) 0.0323(8) Uani 1 1 d . . . . .
H81 H 0.070459 0.597039 1.111590 0.039 Uiso 1 1 calc R U . . .
C82 C 0.2017(4) 0.6109(3) 1.14643(19) 0.0436(10) Uani 1 1 d . . . . .
H82 H 0.184359 0.599953 1.187891 0.052 Uiso 1 1 calc R U . . .
C83 C 0.2940(4) 0.6288(3) 1.1315(2) 0.0490(11) Uani 1 1 d . . . . .
H83 H 0.341345 0.628333 1.162188 0.059 Uiso 1 1 calc R U . . .
C84 C 0.3173(3) 0.6475(3) 1.0709(2) 0.0411(10) Uani 1 1 d . . . . .
H84 H 0.380544 0.661483 1.061220 0.049 Uiso 1 1 calc R U . . .
C85 C 0.2509(3) 0.6465(2) 1.02396(18) 0.0309(8) Uani 1 1 d . . . . .
C86 C 0.3884(3) 0.6102(3) 0.8532(2) 0.0423(10) Uani 1 1 d . . . . .
C87 C 0.4378(4) 0.6801(3) 0.8326(2) 0.0586(14) Uani 1 1 d . . . . .
H87A H 0.469651 0.671998 0.792598 0.088 Uiso 1 1 calc R U . . .
H87B H 0.485420 0.691795 0.862894 0.088 Uiso 1 1 calc R U . . .
H87C H 0.389809 0.721215 0.829250 0.088 Uiso 1 1 calc R U . . .
C88 C 0.3101(4) 0.5931(4) 0.8089(2) 0.0613(14) Uani 1 1 d . . . . .
H88A H 0.262829 0.634877 0.807086 0.092 Uiso 1 1 calc R U . . .
H88B H 0.278501 0.548919 0.823225 0.092 Uiso 1 1 calc R U . . .
H88C H 0.338490 0.584675 0.767944 0.092 Uiso 1 1 calc R U . . .
C89 C 0.4621(4) 0.5459(3) 0.8579(3) 0.0603(14) Uani 1 1 d . . . . .
H89A H 0.489268 0.535000 0.816950 0.090 Uiso 1 1 calc R U . . .
H89B H 0.431163 0.502492 0.874519 0.090 Uiso 1 1 calc R U . . .
H89C H 0.513349 0.558851 0.885113 0.090 Uiso 1 1 calc R U . . .
C90 C 0.3505(3) 0.8245(2) 0.9771(2) 0.0393(9) Uani 1 1 d . . . . .
C91 C 0.2987(4) 0.8292(3) 1.0398(2) 0.0501(11) Uani 1 1 d . . . . .
H91A H 0.335030 0.799252 1.069964 0.075 Uiso 1 1 calc R U . . .
H91B H 0.234347 0.810653 1.036482 0.075 Uiso 1 1 calc R U . . .
H91C H 0.293490 0.880580 1.052891 0.075 Uiso 1 1 calc R U . . .
C92 C 0.4513(4) 0.8502(3) 0.9829(3) 0.0566(13) Uani 1 1 d . . . . .
H92A H 0.448342 0.901777 0.995671 0.085 Uiso 1 1 calc R U . . .
H92B H 0.485153 0.845966 0.943093 0.085 Uiso 1 1 calc R U . . .
H92C H 0.485581 0.819606 1.013575 0.085 Uiso 1 1 calc R U . . .
C93 C 0.2952(4) 0.8713(3) 0.9295(2) 0.0523(12) Uani 1 1 d . . . . .
H93A H 0.230938 0.852803 0.925499 0.078 Uiso 1 1 calc R U . . .
H93B H 0.329339 0.868325 0.889766 0.078 Uiso 1 1 calc R U . . .
H93C H 0.289705 0.922634 0.942704 0.078 Uiso 1 1 calc R U . . .
C94 C -0.1816(3) 0.6332(2) 0.96675(16) 0.0253(7) Uani 1 1 d . . . . .
C95 C -0.2460(3) 0.5765(2) 0.96826(17) 0.0306(8) Uani 1 1 d . . . . .
H95 H -0.222464 0.527148 0.962012 0.037 Uiso 1 1 calc R U . . .
C96 C -0.3430(3) 0.5910(2) 0.97864(19) 0.0360(9) Uani 1 1 d . . . . .
H96 H -0.385472 0.551840 0.980708 0.043 Uiso 1 1 calc R U . . .
C97 C -0.3780(3) 0.6637(2) 0.9861(2) 0.0383(9) Uani 1 1 d . . . . .
H97 H -0.444654 0.674576 0.992545 0.046 Uiso 1 1 calc R U . . .
C98 C -0.3147(3) 0.7201(2) 0.98392(18) 0.0334(8) Uani 1 1 d . . . . .
H98 H -0.339365 0.769405 0.988637 0.040 Uiso 1 1 calc R U . . .
C99 C -0.2153(3) 0.7068(2) 0.97501(16) 0.0280(7) Uani 1 1 d . . . . .
C100 C -0.0293(3) 0.8495(2) 1.0578(2) 0.0385(9) Uani 1 1 d . . . . .
C101 C 0.0270(4) 0.8103(3) 1.1085(2) 0.0562(13) Uani 1 1 d . . . . .
H10A H 0.069066 0.770935 1.090826 0.084 Uiso 1 1 calc R U . . .
H10B H -0.017565 0.789002 1.138415 0.084 Uiso 1 1 calc R U . . .
H10C H 0.065793 0.845561 1.129034 0.084 Uiso 1 1 calc R U . . .
C102 C 0.0371(3) 0.8772(3) 1.0072(2) 0.0502(12) Uani 1 1 d . . . . .
H10D H 0.080338 0.912011 1.024389 0.075 Uiso 1 1 calc R U . . .
H10E H -0.001069 0.902089 0.975022 0.075 Uiso 1 1 calc R U . . .
H10F H 0.074912 0.835467 0.989606 0.075 Uiso 1 1 calc R U . . .
C103 C -0.0926(4) 0.9137(2) 1.0835(2) 0.0482(11) Uani 1 1 d . . . . .
H10G H -0.136644 0.895008 1.115022 0.072 Uiso 1 1 calc R U . . .
H10H H -0.129587 0.937406 1.050220 0.072 Uiso 1 1 calc R U . . .
H10I H -0.052149 0.949658 1.101697 0.072 Uiso 1 1 calc R U . . .
C104 C -0.2399(3) 0.9061(2) 0.90702(18) 0.0345(9) Uani 1 1 d . . . . .
C105 C -0.3283(3) 0.9516(3) 0.9282(2) 0.0467(11) Uani 1 1 d . . . . .
H10J H -0.312131 0.982048 0.962838 0.070 Uiso 1 1 calc R U . . .
H10K H -0.378634 0.918661 0.941108 0.070 Uiso 1 1 calc R U . . .
H10L H -0.351383 0.983449 0.894296 0.070 Uiso 1 1 calc R U . . .
C106 C -0.1600(4) 0.9567(3) 0.8894(2) 0.0500(12) Uani 1 1 d . . . . .
H10M H -0.179764 0.988125 0.854480 0.075 Uiso 1 1 calc R U . . .
H10N H -0.101949 0.926911 0.878020 0.075 Uiso 1 1 calc R U . . .
H10O H -0.146655 0.987558 0.924400 0.075 Uiso 1 1 calc R U . . .
C107 C -0.2643(4) 0.8573(3) 0.8538(2) 0.0445(10) Uani 1 1 d . . . . .
H10P H -0.315565 0.825294 0.866751 0.067 Uiso 1 1 calc R U . . .
H10Q H -0.207283 0.826987 0.841412 0.067 Uiso 1 1 calc R U . . .
H10R H -0.285743 0.888340 0.818967 0.067 Uiso 1 1 calc R U . . .
C108 C 0.1823(3) 0.8277(3) 0.7871(2) 0.0462(11) Uani 1 1 d . . . . .
H10S H 0.197588 0.807297 0.745951 0.055 Uiso 1 1 calc R U . . .
H10T H 0.234592 0.812365 0.815290 0.055 Uiso 1 1 calc R U . . .
C109 C 0.1679(4) 0.9114(3) 0.7839(3) 0.0591(14) Uani 1 1 d . . . . .
H10U H 0.211330 0.932871 0.752696 0.071 Uiso 1 1 calc R U . . .
H10V H 0.178539 0.933644 0.824226 0.071 Uiso 1 1 calc R U . . .
C110 C 0.0631(4) 0.9221(3) 0.7654(3) 0.0758(19) Uani 1 1 d . . . . .
H11A H 0.029375 0.960940 0.790285 0.091 Uiso 1 1 calc R U . . .
H11B H 0.058553 0.936258 0.721424 0.091 Uiso 1 1 calc R U . . .
C111 C 0.0198(4) 0.8476(3) 0.7776(3) 0.0564(13) Uani 1 1 d . . . . .
H11C H -0.039968 0.853684 0.802688 0.068 Uiso 1 1 calc R U . . .
H11D H 0.005000 0.824056 0.738486 0.068 Uiso 1 1 calc R U . . .

loop_
_atom_site_aniso_label
_atom_site_aniso_U_11
_atom_site_aniso_U_22
_atom_site_aniso_U_33
_atom_site_aniso_U_23
_atom_site_aniso_U_13
_atom_site_aniso_U_12
Tb1 0.03104(12) 0.02745(12) 0.02439(11) 0.00035(8) 0.00102(9) -0.00872(9)
Si1 0.0350(5) 0.0209(5) 0.0334(5) 0.0017(4) -0.0022(4) -0.0045(4)
Si2 0.0308(5) 0.0444(6) 0.0299(5) 0.0074(4) -0.0056(4) -0.0129(5)
Si3 0.0291(5) 0.0276(5) 0.0258(5) 0.0031(4) 0.0042(4) -0.0021(4)
O1 0.0436(16) 0.0202(12) 0.0356(14) -0.0022(10) -0.0022(12) -0.0036(11)
O2 0.0371(15) 0.0226(13) 0.0369(15) 0.0059(10) 0.0002(12) -0.0068(11)
O3 0.0461(17) 0.0202(12) 0.0393(15) 0.0028(11) 0.0005(13) 0.0014(11)
O4 0.0306(15) 0.0525(18) 0.0363(15) -0.0071(13) -0.0003(12) -0.0112(13)
O5 0.051(2) 0.060(2) 0.0434(18) 0.0212(15) -0.0170(15) -0.0227(16)
O6 0.0369(16) 0.0422(16) 0.0413(16) 0.0075(13) -0.0114(13) -0.0125(13)
O7 0.0383(15) 0.0284(13) 0.0295(13) -0.0001(10) 0.0095(11) -0.0060(11)
O8 0.0302(14) 0.0415(15) 0.0246(13) 0.0005(11) 0.0024(11) -0.0041(11)
O9 0.0328(14) 0.0345(14) 0.0327(14) 0.0010(11) 0.0022(11) 0.0008(11)
O10 0.060(2) 0.0395(16) 0.0400(16) -0.0136(13) 0.0093(15) -0.0178(14)
C1 0.0266(17) 0.0180(16) 0.0257(17) -0.0037(13) -0.0030(14) -0.0034(13)
C2 0.0318(18) 0.0169(16) 0.0231(17) 0.0014(13) 0.0005(14) -0.0022(13)
C3 0.0264(17) 0.0192(16) 0.0252(17) 0.0008(13) -0.0004(14) -0.0049(13)
C4 0.0315(18) 0.0190(16) 0.0248(17) 0.0027(13) -0.0031(14) -0.0047(13)
C5 0.0285(18) 0.0186(16) 0.0229(17) 0.0005(13) 0.0003(14) -0.0030(13)
C6 0.0260(17) 0.0192(16) 0.0242(17) -0.0015(13) -0.0005(14) -0.0065(13)
C7 0.0258(18) 0.0245(17) 0.0257(17) 0.0015(13) -0.0001(14) -0.0045(14)
C8 0.0316(19) 0.0252(18) 0.0305(19) 0.0029(14) -0.0016(15) -0.0047(15)
C9 0.033(2) 0.034(2) 0.053(3) 0.0072(18) -0.0102(19) -0.0086(17)
C10 0.040(2) 0.036(2) 0.060(3) 0.011(2) -0.018(2) -0.0075(18)
C11 0.041(2) 0.028(2) 0.048(2) 0.0075(17) -0.0093(19) -0.0008(17)
C12 0.034(2) 0.0250(18) 0.0293(19) 0.0046(14) -0.0003(15) -0.0020(15)
C13 0.034(2) 0.030(2) 0.041(2) 0.0081(16) -0.0005(17) -0.0090(16)
C14 0.053(3) 0.081(4) 0.051(3) 0.024(3) -0.014(2) -0.036(3)
C15 0.054(3) 0.038(2) 0.058(3) 0.018(2) 0.000(2) -0.005(2)
C16 0.059(3) 0.041(3) 0.067(3) 0.010(2) 0.021(3) -0.011(2)
C17 0.067(3) 0.025(2) 0.051(3) -0.0007(18) 0.007(2) 0.006(2)
C18 0.070(4) 0.047(3) 0.074(4) -0.002(3) 0.028(3) 0.002(3)
C19 0.100(5) 0.054(3) 0.088(5) -0.029(3) 0.014(4) -0.022(3)
C20 0.132(7) 0.064(4) 0.080(4) 0.019(3) 0.021(4) 0.057(4)
C21 0.0299(19) 0.0205(17) 0.0322(19) 0.0064(14) 0.0018(15) -0.0038(14)
C22 0.034(2) 0.0249(18) 0.033(2) 0.0024(14) 0.0034(16) -0.0050(15)
C23 0.047(2) 0.034(2) 0.039(2) -0.0007(17) 0.0141(19) -0.0026(18)
C24 0.034(2) 0.045(2) 0.054(3) 0.004(2) 0.014(2) -0.0068(18)
C25 0.028(2) 0.038(2) 0.050(3) 0.0059(18) 0.0005(18) -0.0073(16)
C26 0.0290(19) 0.0259(18) 0.039(2) 0.0107(15) -0.0010(16) -0.0062(15)
C27 0.046(3) 0.085(4) 0.048(3) 0.030(3) -0.012(2) -0.024(3)
C28 0.046(3) 0.158(7) 0.036(3) 0.010(3) -0.001(2) -0.017(4)
C29 0.049(3) 0.083(4) 0.043(3) 0.007(2) -0.010(2) -0.023(3)
C30 0.099(5) 0.061(4) 0.064(4) 0.010(3) -0.007(4) 0.003(3)
C31 0.043(3) 0.041(2) 0.055(3) -0.004(2) -0.008(2) -0.0085(19)
C32 0.056(3) 0.043(3) 0.073(4) 0.009(2) -0.011(3) -0.009(2)
C33 0.080(4) 0.084(4) 0.067(4) -0.029(3) -0.017(3) 0.000(3)
C34 0.042(3) 0.051(3) 0.120(5) 0.009(3) -0.005(3) -0.019(2)
C35 0.0280(17) 0.0205(16) 0.0243(17) 0.0024(13) -0.0031(14) -0.0086(13)
C36 0.034(2) 0.0253(18) 0.0299(19) 0.0006(14) 0.0002(16) -0.0063(15)
C37 0.045(2) 0.0255(19) 0.038(2) 0.0051(16) -0.0016(18) -0.0043(16)
C38 0.050(3) 0.031(2) 0.035(2) 0.0115(17) 0.0015(19) -0.0055(18)
C39 0.041(2) 0.032(2) 0.031(2) 0.0044(16) 0.0059(17) -0.0085(17)
C40 0.0304(19) 0.0263(18) 0.0259(18) 0.0079(14) -0.0003(15) -0.0073(14)
C41 0.038(2) 0.046(2) 0.028(2) -0.0049(17) 0.0044(17) -0.0052(18)
C42 0.080(4) 0.052(3) 0.049(3) -0.011(2) 0.002(3) -0.002(3)
C43 0.054(3) 0.070(3) 0.033(2) 0.008(2) -0.005(2) -0.011(2)
C44 0.045(3) 0.100(4) 0.039(3) -0.008(3) 0.000(2) -0.021(3)
C45 0.031(2) 0.036(2) 0.046(2) -0.0009(18) 0.0045(18) 0.0020(16)
C46 0.034(2) 0.055(3) 0.045(3) -0.007(2) 0.0043(19) 0.0007(19)
C47 0.042(3) 0.046(3) 0.067(3) 0.015(2) 0.005(2) 0.004(2)
C48 0.034(2) 0.051(3) 0.043(2) 0.0019(19) -0.0020(19) -0.0008(19)
C49 0.086(9) 0.049(8) 0.052(9) -0.019(7) 0.034(8) -0.010(8)
C50 0.096(9) 0.052(8) 0.067(8) -0.020(7) 0.014(8) -0.005(7)
C51 0.090(9) 0.044(8) 0.084(9) -0.020(8) 0.000(8) -0.018(8)
C52 0.071(9) 0.039(7) 0.064(9) -0.019(7) 0.005(8) -0.025(7)
C53 0.078(6) 0.041(4) 0.054(6) -0.013(4) 0.016(4) -0.014(4)
C54 0.102(6) 0.054(5) 0.063(5) -0.020(4) 0.017(5) -0.013(4)
C55 0.097(6) 0.047(5) 0.092(6) -0.027(5) 0.002(5) -0.008(5)
C56 0.064(5) 0.059(5) 0.092(7) -0.034(5) 0.002(5) -0.027(4)
Tb2 0.02412(11) 0.02433(11) 0.02672(11) 0.00204(8) 0.00096(8) -0.00366(8)
Si4 0.0272(5) 0.0323(5) 0.0238(5) 0.0017(4) 0.0001(4) -0.0014(4)
Si5 0.0244(5) 0.0314(5) 0.0311(5) 0.0009(4) -0.0004(4) -0.0077(4)
Si6 0.0270(5) 0.0234(5) 0.0286(5) -0.0003(4) 0.0031(4) -0.0035(4)
O11 0.0433(16) 0.0269(13) 0.0249(13) 0.0015(10) -0.0006(11) -0.0041(11)
O12 0.0258(14) 0.0559(18) 0.0304(14) 0.0071(12) 0.0006(11) 0.0003(12)
O13 0.0317(14) 0.0438(15) 0.0239(13) 0.0002(11) 0.0010(11) 0.0005(12)
O14 0.0294(14) 0.0351(14) 0.0321(14) 0.0086(11) -0.0055(11) -0.0115(11)
O15 0.0338(15) 0.0385(15) 0.0376(15) -0.0044(12) 0.0009(12) -0.0043(12)
O16 0.0258(13) 0.0357(15) 0.0431(16) -0.0012(12) -0.0013(12) -0.0102(11)
O17 0.0324(14) 0.0233(12) 0.0327(14) 0.0016(10) 0.0063(11) -0.0012(10)
O18 0.0324(14) 0.0306(13) 0.0312(14) -0.0023(10) -0.0003(11) -0.0043(11)
O19 0.0362(15) 0.0271(13) 0.0303(13) 0.0011(10) 0.0050(11) -0.0001(11)
O20 0.0372(15) 0.0333(15) 0.0434(16) 0.0160(12) 0.0040(13) -0.0036(12)
C57 0.0299(18) 0.0198(16) 0.0225(17) 0.0055(13) 0.0005(14) -0.0055(13)
C58 0.0246(17) 0.0203(16) 0.0281(18) 0.0066(13) -0.0002(14) -0.0052(13)
C59 0.0271(17) 0.0187(16) 0.0255(17) 0.0070(13) -0.0012(14) -0.0055(13)
C60 0.0293(18) 0.0210(17) 0.0234(17) 0.0042(13) -0.0008(14) -0.0050(13)
C61 0.0252(17) 0.0189(16) 0.0259(17) 0.0069(13) -0.0004(14) -0.0037(13)
C62 0.0276(18) 0.0224(17) 0.0233(17) 0.0059(13) -0.0015(14) -0.0070(13)
C63 0.0242(17) 0.0217(17) 0.0329(19) 0.0015(14) 0.0020(15) -0.0058(13)
C64 0.032(2) 0.0267(19) 0.035(2) 0.0028(15) 0.0031(16) -0.0015(15)
C65 0.053(3) 0.026(2) 0.049(3) -0.0024(17) 0.003(2) 0.0061(18)
C66 0.059(3) 0.030(2) 0.044(2) -0.0102(18) -0.002(2) -0.0020(19)
C67 0.043(2) 0.035(2) 0.032(2) -0.0037(16) 0.0000(18) -0.0072(17)
C68 0.0254(18) 0.0306(19) 0.0323(19) -0.0025(15) 0.0009(15) -0.0052(14)
C69 0.028(2) 0.090(4) 0.041(3) 0.006(2) -0.0067(19) 0.010(2)
C70 0.023(14) 0.13(2) 0.083(19) -0.008(19) -0.022(15) 0.006(16)
C71 0.060(19) 0.13(2) 0.08(2) 0.00(2) 0.000(18) 0.013(19)
C72 0.031(16) 0.12(2) 0.075(19) 0.003(19) 0.001(16) 0.029(16)
C73 0.047(4) 0.171(9) 0.069(5) -0.024(5) -0.025(4) 0.007(5)
C74 0.058(4) 0.094(6) 0.099(6) 0.031(5) 0.000(4) 0.038(4)
C75 0.035(4) 0.161(9) 0.071(5) 0.029(5) 0.013(3) 0.017(5)
C76 0.045(3) 0.053(3) 0.033(2) 0.0060(19) 0.0127(19) 0.000(2)
C77 0.114(6) 0.048(3) 0.097(5) 0.032(3) 0.056(4) 0.015(3)
C78 0.036(3) 0.067(3) 0.085(4) 0.016(3) 0.018(3) -0.006(2)
C79 0.082(5) 0.169(8) 0.037(3) -0.015(4) 0.023(3) -0.025(5)
C80 0.0300(19) 0.0206(17) 0.0282(18) 0.0016(13) -0.0041(15) -0.0037(14)
C81 0.038(2) 0.0292(19) 0.031(2) 0.0046(15) -0.0022(16) -0.0083(16)
C82 0.051(3) 0.052(3) 0.028(2) 0.0058(18) -0.0060(19) -0.012(2)
C83 0.046(3) 0.063(3) 0.039(2) 0.008(2) -0.018(2) -0.012(2)
C84 0.032(2) 0.052(3) 0.041(2) 0.0077(19) -0.0073(18) -0.0090(18)
C85 0.0295(19) 0.0299(19) 0.034(2) 0.0002(15) -0.0020(16) -0.0062(15)
C86 0.034(2) 0.052(3) 0.041(2) -0.0102(19) 0.0016(18) -0.0019(19)
C87 0.053(3) 0.063(3) 0.059(3) -0.004(2) 0.021(3) -0.008(2)
C88 0.041(3) 0.098(4) 0.045(3) -0.018(3) -0.005(2) -0.007(3)
C89 0.053(3) 0.070(3) 0.058(3) -0.024(3) 0.000(3) 0.008(3)
C90 0.034(2) 0.032(2) 0.052(3) -0.0023(18) -0.0025(19) -0.0083(17)
C91 0.049(3) 0.042(3) 0.059(3) -0.008(2) 0.000(2) -0.002(2)
C92 0.039(3) 0.048(3) 0.086(4) -0.020(3) 0.000(3) -0.016(2)
C93 0.056(3) 0.038(2) 0.064(3) 0.004(2) -0.006(3) -0.013(2)
C94 0.0255(18) 0.0291(18) 0.0215(17) 0.0027(13) -0.0006(14) -0.0058(14)
C95 0.033(2) 0.0289(19) 0.0305(19) 0.0007(15) 0.0000(16) -0.0060(15)
C96 0.030(2) 0.039(2) 0.039(2) -0.0014(17) 0.0040(17) -0.0110(17)
C97 0.0247(19) 0.044(2) 0.046(2) 0.0002(18) 0.0065(17) -0.0049(17)
C98 0.031(2) 0.032(2) 0.036(2) -0.0026(16) 0.0065(16) -0.0023(16)
C99 0.0283(18) 0.0321(19) 0.0239(17) 0.0006(14) -0.0001(14) -0.0032(15)
C100 0.036(2) 0.037(2) 0.043(2) -0.0123(17) -0.0049(18) -0.0075(17)
C101 0.057(3) 0.050(3) 0.063(3) -0.015(2) -0.022(3) 0.004(2)
C102 0.039(2) 0.052(3) 0.061(3) -0.015(2) 0.002(2) -0.017(2)
C103 0.051(3) 0.039(2) 0.055(3) -0.014(2) 0.002(2) -0.005(2)
C104 0.037(2) 0.034(2) 0.032(2) 0.0043(16) 0.0009(17) -0.0034(17)
C105 0.045(3) 0.041(2) 0.053(3) 0.011(2) 0.002(2) 0.008(2)
C106 0.054(3) 0.051(3) 0.047(3) 0.012(2) -0.001(2) -0.023(2)
C107 0.052(3) 0.046(3) 0.036(2) -0.0023(18) -0.008(2) -0.007(2)
C108 0.038(2) 0.050(3) 0.050(3) 0.012(2) 0.002(2) -0.005(2)
C109 0.068(4) 0.046(3) 0.064(3) 0.020(2) -0.002(3) -0.012(2)
C110 0.062(4) 0.057(3) 0.105(5) 0.036(3) 0.012(4) 0.004(3)
C111 0.048(3) 0.052(3) 0.068(3) 0.021(2) 0.002(3) 0.004(2)

_geom_special_details            
;
 All esds (except the esd in the dihedral angle between two l.s. planes)
 are estimated using the full covariance matrix.  The cell esds are taken
 into account individually in the estimation of esds in distances, angles
 and torsion angles; correlations between esds in cell parameters are only
 used when they are defined by crystal symmetry.  An approximate (isotropic)
 treatment of cell esds is used for estimating esds involving l.s. planes.
;
loop_
_geom_bond_atom_site_label_1
_geom_bond_atom_site_label_2
_geom_bond_distance
_geom_bond_site_symmetry_2
_geom_bond_publ_flag
Tb1 O1 2.150(3) . ?
Tb1 O4 2.150(3) . ?
Tb1 O7 2.152(2) . ?
Tb1 O10 2.385(3) . ?
Tb1 C1 3.017(3) . ?
Tb1 C2 3.007(3) . ?
Tb1 C3 2.996(3) . ?
Tb1 C4 2.997(3) . ?
Tb1 C5 3.020(3) . ?
Tb1 C6 3.008(3) . ?
Si1 O1 1.593(3) . ?
Si1 O2 1.635(3) . ?
Si1 O3 1.633(3) . ?
Si1 C12 1.880(4) . ?
Si2 O4 1.589(3) . ?
Si2 O5 1.644(3) . ?
Si2 O6 1.632(3) . ?
Si2 C26 1.878(4) . ?
Si3 O7 1.592(3) . ?
Si3 O8 1.636(3) . ?
Si3 O9 1.647(3) . ?
Si3 C40 1.878(4) . ?
O2 C13 1.442(5) . ?
O3 C17 1.435(5) . ?
O5 C27 1.424(5) . ?
O6 C31 1.443(5) . ?
O8 C41 1.437(5) . ?
O9 C45 1.433(5) . ?
O10 C49 1.450(14) . ?
O10 C52 1.446(14) . ?
O10 C53 1.453(9) . ?
O10 C56 1.435(8) . ?
C1 C2 1.407(5) . ?
C1 C6 1.408(5) . ?
C1 C7 1.489(5) . ?
C2 H2 0.9500 . ?
C2 C3 1.394(5) . ?
C3 C4 1.411(5) . ?
C3 C21 1.499(5) . ?
C4 H4 0.9500 . ?
C4 C5 1.396(5) . ?
C5 C6 1.407(5) . ?
C5 C35 1.501(5) . ?
C6 H6 0.9500 . ?
C7 C8 1.397(5) . ?
C7 C12 1.415(5) . ?
C8 H8 0.9500 . ?
C8 C9 1.372(6) . ?
C9 H9 0.9500 . ?
C9 C10 1.390(6) . ?
C10 H10 0.9500 . ?
C10 C11 1.386(6) . ?
C11 H11 0.9500 . ?
C11 C12 1.402(6) . ?
C13 C14 1.509(6) . ?
C13 C15 1.524(6) . ?
C13 C16 1.520(7) . ?
C14 H14A 0.9800 . ?
C14 H14B 0.9800 . ?
C14 H14C 0.9800 . ?
C15 H15A 0.9800 . ?
C15 H15B 0.9800 . ?
C15 H15C 0.9800 . ?
C16 H16A 0.9800 . ?
C16 H16B 0.9800 . ?
C16 H16C 0.9800 . ?
C17 C18 1.505(7) . ?
C17 C19 1.556(8) . ?
C17 C20 1.505(7) . ?
C18 H18A 0.9800 . ?
C18 H18B 0.9800 . ?
C18 H18C 0.9800 . ?
C19 H19A 0.9800 . ?
C19 H19B 0.9800 . ?
C19 H19C 0.9800 . ?
C20 H20A 0.9800 . ?
C20 H20B 0.9800 . ?
C20 H20C 0.9800 . ?
C21 C22 1.406(5) . ?
C21 C26 1.400(5) . ?
C22 H22 0.9500 . ?
C22 C23 1.383(6) . ?
C23 H23 0.9500 . ?
C23 C24 1.380(7) . ?
C24 H24 0.9500 . ?
C24 C25 1.393(6) . ?
C25 H25 0.9500 . ?
C25 C26 1.401(5) . ?
C27 C28 1.457(8) . ?
C27 C29 1.460(7) . ?
C27 C30 1.588(9) . ?
C28 H28A 0.9800 . ?
C28 H28B 0.9800 . ?
C28 H28C 0.9800 . ?
C29 H29A 0.9800 . ?
C29 H29B 0.9800 . ?
C29 H29C 0.9800 . ?
C30 H30A 0.9800 . ?
C30 H30B 0.9800 . ?
C30 H30C 0.9800 . ?
C31 C32 1.512(7) . ?
C31 C33 1.522(7) . ?
C31 C34 1.503(7) . ?
C32 H32A 0.9800 . ?
C32 H32B 0.9800 . ?
C32 H32C 0.9800 . ?
C33 H33A 0.9800 . ?
C33 H33B 0.9800 . ?
C33 H33C 0.9800 . ?
C34 H34A 0.9800 . ?
C34 H34B 0.9800 . ?
C34 H34C 0.9800 . ?
C35 C36 1.400(5) . ?
C35 C40 1.413(5) . ?
C36 H36 0.9500 . ?
C36 C37 1.387(5) . ?
C37 H37 0.9500 . ?
C37 C38 1.385(6) . ?
C38 H38 0.9500 . ?
C38 C39 1.384(6) . ?
C39 H39 0.9500 . ?
C39 C40 1.402(5) . ?
C41 C42 1.523(7) . ?
C41 C43 1.520(6) . ?
C41 C44 1.502(6) . ?
C42 H42A 0.9800 . ?
C42 H42B 0.9800 . ?
C42 H42C 0.9800 . ?
C43 H43A 0.9800 . ?
C43 H43B 0.9800 . ?
C43 H43C 0.9800 . ?
C44 H44A 0.9800 . ?
C44 H44B 0.9800 . ?
C44 H44C 0.9800 . ?
C45 C46 1.508(6) . ?
C45 C47 1.549(6) . ?
C45 C48 1.510(6) . ?
C46 H46A 0.9800 . ?
C46 H46B 0.9800 . ?
C46 H46C 0.9800 . ?
C47 H47A 0.9800 . ?
C47 H47B 0.9800 . ?
C47 H47C 0.9800 . ?
C48 H48A 0.9800 . ?
C48 H48B 0.9800 . ?
C48 H48C 0.9800 . ?
C49 H49A 0.9900 . ?
C49 H49B 0.9900 . ?
C49 C50 1.528(16) . ?
C50 H50A 0.9900 . ?
C50 H50B 0.9900 . ?
C50 C51 1.535(17) . ?
C51 H51A 0.9900 . ?
C51 H51B 0.9900 . ?
C51 C52 1.520(17) . ?
C52 H52A 0.9900 . ?
C52 H52B 0.9900 . ?
C53 H53A 0.9900 . ?
C53 H53B 0.9900 . ?
C53 C54 1.544(11) . ?
C54 H54A 0.9900 . ?
C54 H54B 0.9900 . ?
C54 C55 1.523(15) . ?
C55 H55A 0.9900 . ?
C55 H55B 0.9900 . ?
C55 C56 1.516(13) . ?
C56 H56A 0.9900 . ?
C56 H56B 0.9900 . ?
Tb2 O11 2.145(3) . ?
Tb2 O14 2.143(3) . ?
Tb2 O17 2.143(3) . ?
Tb2 O20 2.395(3) . ?
Tb2 C57 2.995(3) . ?
Tb2 C58 3.010(3) . ?
Tb2 C62 3.011(3) . ?
Si4 O11 1.588(3) . ?
Si4 O12 1.625(3) . ?
Si4 O13 1.633(3) . ?
Si4 C68 1.882(4) . ?
Si5 O14 1.601(3) . ?
Si5 O15 1.635(3) . ?
Si5 O16 1.634(3) . ?
Si5 C85 1.886(4) . ?
Si6 O17 1.593(3) . ?
Si6 O18 1.630(3) . ?
Si6 O19 1.635(3) . ?
Si6 C99 1.879(4) . ?
O12 C69 1.436(5) . ?
O13 C76 1.437(5) . ?
O15 C86 1.430(5) . ?
O16 C90 1.442(5) . ?
O18 C100 1.449(5) . ?
O19 C104 1.436(5) . ?
O20 C108 1.443(5) . ?
O20 C111 1.437(6) . ?
C57 C58 1.405(5) . ?
C57 C62 1.404(5) . ?
C57 C63 1.499(5) . ?
C58 H58 0.9500 . ?
C58 C59 1.399(5) . ?
C59 C60 1.400(5) . ?
C59 C80 1.492(5) . ?
C60 H60 0.9500 . ?
C60 C61 1.410(5) . ?
C61 C62 1.405(5) . ?
C61 C94 1.482(5) . ?
C62 H62 0.9500 . ?
C63 C64 1.403(5) . ?
C63 C68 1.407(5) . ?
C64 H64 0.9500 . ?
C64 C65 1.385(6) . ?
C65 H65 0.9500 . ?
C65 C66 1.390(6) . ?
C66 H66 0.9500 . ?
C66 C67 1.394(6) . ?
C67 H67 0.9500 . ?
C67 C68 1.400(6) . ?
C69 C70 1.531(16) . ?
C69 C71 1.496(16) . ?
C69 C72 1.522(16) . ?
C69 C73 1.517(8) . ?
C69 C74 1.528(8) . ?
C69 C75 1.481(7) . ?
C70 H70A 0.9800 . ?
C70 H70B 0.9800 . ?
C70 H70C 0.9800 . ?
C71 H71A 0.9800 . ?
C71 H71B 0.9800 . ?
C71 H71C 0.9800 . ?
C72 H72A 0.9800 . ?
C72 H72B 0.9800 . ?
C72 H72C 0.9800 . ?
C73 H73A 0.9800 . ?
C73 H73B 0.9800 . ?
C73 H73C 0.9800 . ?
C74 H74A 0.9800 . ?
C74 H74B 0.9800 . ?
C74 H74C 0.9800 . ?
C75 H75A 0.9800 . ?
C75 H75B 0.9800 . ?
C75 H75C 0.9800 . ?
C76 C77 1.510(7) . ?
C76 C78 1.519(7) . ?
C76 C79 1.500(7) . ?
C77 H77A 0.9800 . ?
C77 H77B 0.9800 . ?
C77 H77C 0.9800 . ?
C78 H78A 0.9800 . ?
C78 H78B 0.9800 . ?
C78 H78C 0.9800 . ?
C79 H79A 0.9800 . ?
C79 H79B 0.9800 . ?
C79 H79C 0.9800 . ?
C80 C81 1.406(5) . ?
C80 C85 1.397(5) . ?
C81 H81 0.9500 . ?
C81 C82 1.382(6) . ?
C82 H82 0.9500 . ?
C82 C83 1.377(7) . ?
C83 H83 0.9500 . ?
C83 C84 1.393(6) . ?
C84 H84 0.9500 . ?
C84 C85 1.396(6) . ?
C86 C87 1.533(7) . ?
C86 C88 1.520(6) . ?
C86 C89 1.520(7) . ?
C87 H87A 0.9800 . ?
C87 H87B 0.9800 . ?
C87 H87C 0.9800 . ?
C88 H88A 0.9800 . ?
C88 H88B 0.9800 . ?
C88 H88C 0.9800 . ?
C89 H89A 0.9800 . ?
C89 H89B 0.9800 . ?
C89 H89C 0.9800 . ?
C90 C91 1.532(7) . ?
C90 C92 1.515(6) . ?
C90 C93 1.526(7) . ?
C91 H91A 0.9800 . ?
C91 H91B 0.9800 . ?
C91 H91C 0.9800 . ?
C92 H92A 0.9800 . ?
C92 H92B 0.9800 . ?
C92 H92C 0.9800 . ?
C93 H93A 0.9800 . ?
C93 H93B 0.9800 . ?
C93 H93C 0.9800 . ?
C94 C95 1.401(5) . ?
C94 C99 1.408(5) . ?
C95 H95 0.9500 . ?
C95 C96 1.381(6) . ?
C96 H96 0.9500 . ?
C96 C97 1.396(6) . ?
C97 H97 0.9500 . ?
C97 C98 1.386(6) . ?
C98 H98 0.9500 . ?
C98 C99 1.406(5) . ?
C100 C101 1.516(7) . ?
C100 C102 1.521(6) . ?
C100 C103 1.532(6) . ?
C101 H10A 0.9800 . ?
C101 H10B 0.9800 . ?
C101 H10C 0.9800 . ?
C102 H10D 0.9800 . ?
C102 H10E 0.9800 . ?
C102 H10F 0.9800 . ?
C103 H10G 0.9800 . ?
C103 H10H 0.9800 . ?
C103 H10I 0.9800 . ?
C104 C105 1.518(6) . ?
C104 C106 1.522(6) . ?
C104 C107 1.526(6) . ?
C105 H10J 0.9800 . ?
C105 H10K 0.9800 . ?
C105 H10L 0.9800 . ?
C106 H10M 0.9800 . ?
C106 H10N 0.9800 . ?
C106 H10O 0.9800 . ?
C107 H10P 0.9800 . ?
C107 H10Q 0.9800 . ?
C107 H10R 0.9800 . ?
C108 H10S 0.9900 . ?
C108 H10T 0.9900 . ?
C108 C109 1.524(7) . ?
C109 H10U 0.9900 . ?
C109 H10V 0.9900 . ?
C109 C110 1.529(8) . ?
C110 H11A 0.9900 . ?
C110 H11B 0.9900 . ?
C110 C111 1.528(7) . ?
C111 H11C 0.9900 . ?
C111 H11D 0.9900 . ?

loop_
_geom_angle_atom_site_label_1
_geom_angle_atom_site_label_2
_geom_angle_atom_site_label_3
_geom_angle
_geom_angle_site_symmetry_1
_geom_angle_site_symmetry_3
_geom_angle_publ_flag
O1 Tb1 O7 124.37(11) . . ?
O1 Tb1 O10 84.00(11) . . ?
O1 Tb1 C1 71.99(9) . . ?
O1 Tb1 C2 70.02(9) . . ?
O1 Tb1 C3 91.85(10) . . ?
O1 Tb1 C4 117.18(10) . . ?
O1 Tb1 C5 119.85(9) . . ?
O1 Tb1 C6 96.68(10) . . ?
O4 Tb1 O1 114.01(11) . . ?
O4 Tb1 O7 118.18(11) . . ?
O4 Tb1 O10 86.57(12) . . ?
O4 Tb1 C1 121.93(10) . . ?
O4 Tb1 C2 97.23(10) . . ?
O4 Tb1 C3 73.89(10) . . ?
O4 Tb1 C4 73.94(11) . . ?
O4 Tb1 C5 96.92(11) . . ?
O4 Tb1 C6 121.39(11) . . ?
O7 Tb1 O10 81.22(10) . . ?
O7 Tb1 C1 95.13(10) . . ?
O7 Tb1 C2 119.15(10) . . ?
O7 Tb1 C3 119.50(9) . . ?
O7 Tb1 C4 94.87(10) . . ?
O7 Tb1 C5 71.70(9) . . ?
O7 Tb1 C6 71.91(10) . . ?
O10 Tb1 C1 148.17(11) . . ?
O10 Tb1 C2 153.03(10) . . ?
O10 Tb1 C3 156.39(10) . . ?
O10 Tb1 C4 155.52(11) . . ?
O10 Tb1 C5 150.96(10) . . ?
O10 Tb1 C6 147.89(10) . . ?
C1 Tb1 C5 47.99(9) . . ?
C2 Tb1 C1 27.01(9) . . ?
C2 Tb1 C5 55.32(9) . . ?
C2 Tb1 C6 47.25(9) . . ?
C3 Tb1 C1 48.06(9) . . ?
C3 Tb1 C2 26.85(10) . . ?
C3 Tb1 C4 27.23(9) . . ?
C3 Tb1 C5 47.82(9) . . ?
C3 Tb1 C6 55.64(9) . . ?
C4 Tb1 C1 55.97(10) . . ?
C4 Tb1 C2 47.47(9) . . ?
C4 Tb1 C5 26.83(9) . . ?
C4 Tb1 C6 47.49(10) . . ?
C6 Tb1 C1 27.04(9) . . ?
C6 Tb1 C5 26.99(9) . . ?
O1 Si1 O2 115.83(16) . . ?
O1 Si1 O3 113.05(15) . . ?
O1 Si1 C12 110.08(16) . . ?
O2 Si1 C12 103.36(16) . . ?
O3 Si1 O2 105.50(14) . . ?
O3 Si1 C12 108.36(17) . . ?
O4 Si2 O5 115.66(18) . . ?
O4 Si2 O6 113.98(17) . . ?
O4 Si2 C26 110.75(17) . . ?
O5 Si2 C26 101.52(18) . . ?
O6 Si2 O5 105.93(16) . . ?
O6 Si2 C26 108.04(17) . . ?
O7 Si3 O8 114.02(15) . . ?
O7 Si3 O9 114.62(15) . . ?
O7 Si3 C40 110.32(15) . . ?
O8 Si3 O9 105.67(14) . . ?
O8 Si3 C40 107.60(15) . . ?
O9 Si3 C40 103.90(16) . . ?
Si1 O1 Tb1 148.65(15) . . ?
C13 O2 Si1 132.2(3) . . ?
C17 O3 Si1 131.4(3) . . ?
Si2 O4 Tb1 145.37(18) . . ?
C27 O5 Si2 136.1(4) . . ?
C31 O6 Si2 133.1(3) . . ?
Si3 O7 Tb1 148.37(16) . . ?
C41 O8 Si3 133.4(2) . . ?
C45 O9 Si3 131.2(3) . . ?
C49 O10 Tb1 129.0(12) . . ?
C52 O10 Tb1 120.8(11) . . ?
C52 O10 C49 108.6(15) . . ?
C53 O10 Tb1 123.4(4) . . ?
C56 O10 Tb1 126.4(5) . . ?
C56 O10 C53 109.9(7) . . ?
C2 C1 Tb1 76.11(19) . . ?
C2 C1 C6 117.8(3) . . ?
C2 C1 C7 121.3(3) . . ?
C6 C1 Tb1 76.15(19) . . ?
C6 C1 C7 120.8(3) . . ?
C7 C1 Tb1 119.1(2) . . ?
Tb1 C2 H2 118.7 . . ?
C1 C2 Tb1 76.88(19) . . ?
C1 C2 H2 119.0 . . ?
C3 C2 Tb1 76.1(2) . . ?
C3 C2 C1 121.9(3) . . ?
C3 C2 H2 119.0 . . ?
C2 C3 Tb1 77.0(2) . . ?
C2 C3 C4 119.0(3) . . ?
C2 C3 C21 121.0(3) . . ?
C4 C3 Tb1 76.4(2) . . ?
C4 C3 C21 119.9(3) . . ?
C21 C3 Tb1 120.1(2) . . ?
Tb1 C4 H4 117.2 . . ?
C3 C4 Tb1 76.4(2) . . ?
C3 C4 H4 119.7 . . ?
C5 C4 Tb1 77.5(2) . . ?
C5 C4 C3 120.6(3) . . ?
C5 C4 H4 119.7 . . ?
C4 C5 Tb1 75.68(19) . . ?
C4 C5 C6 119.2(3) . . ?
C4 C5 C35 120.3(3) . . ?
C6 C5 Tb1 76.05(18) . . ?
C6 C5 C35 120.4(3) . . ?
C35 C5 Tb1 121.1(2) . . ?
Tb1 C6 H6 117.6 . . ?
C1 C6 Tb1 76.82(18) . . ?
C1 C6 H6 119.3 . . ?
C5 C6 Tb1 76.96(19) . . ?
C5 C6 C1 121.4(3) . . ?
C5 C6 H6 119.3 . . ?
C8 C7 C1 117.8(3) . . ?
C8 C7 C12 119.9(3) . . ?
C12 C7 C1 122.3(3) . . ?
C7 C8 H8 119.1 . . ?
C9 C8 C7 121.9(3) . . ?
C9 C8 H8 119.1 . . ?
C8 C9 H9 120.5 . . ?
C8 C9 C10 119.1(4) . . ?
C10 C9 H9 120.5 . . ?
C9 C10 H10 120.1 . . ?
C11 C10 C9 119.9(4) . . ?
C11 C10 H10 120.1 . . ?
C10 C11 H11 118.8 . . ?
C10 C11 C12 122.3(4) . . ?
C12 C11 H11 118.8 . . ?
C7 C12 Si1 124.5(3) . . ?
C11 C12 Si1 118.4(3) . . ?
C11 C12 C7 116.9(3) . . ?
O2 C13 C14 110.4(3) . . ?
O2 C13 C15 109.4(3) . . ?
O2 C13 C16 106.3(3) . . ?
C14 C13 C15 110.8(4) . . ?
C14 C13 C16 110.3(4) . . ?
C16 C13 C15 109.5(4) . . ?
C13 C14 H14A 109.5 . . ?
C13 C14 H14B 109.5 . . ?
C13 C14 H14C 109.5 . . ?
H14A C14 H14B 109.5 . . ?
H14A C14 H14C 109.5 . . ?
H14B C14 H14C 109.5 . . ?
C13 C15 H15A 109.5 . . ?
C13 C15 H15B 109.5 . . ?
C13 C15 H15C 109.5 . . ?
H15A C15 H15B 109.5 . . ?
H15A C15 H15C 109.5 . . ?
H15B C15 H15C 109.5 . . ?
C13 C16 H16A 109.5 . . ?
C13 C16 H16B 109.5 . . ?
C13 C16 H16C 109.5 . . ?
H16A C16 H16B 109.5 . . ?
H16A C16 H16C 109.5 . . ?
H16B C16 H16C 109.5 . . ?
O3 C17 C18 111.7(4) . . ?
O3 C17 C19 108.0(4) . . ?
O3 C17 C20 105.9(4) . . ?
C18 C17 C19 108.1(5) . . ?
C18 C17 C20 113.1(5) . . ?
C20 C17 C19 109.9(5) . . ?
C17 C18 H18A 109.5 . . ?
C17 C18 H18B 109.5 . . ?
C17 C18 H18C 109.5 . . ?
H18A C18 H18B 109.5 . . ?
H18A C18 H18C 109.5 . . ?
H18B C18 H18C 109.5 . . ?
C17 C19 H19A 109.5 . . ?
C17 C19 H19B 109.5 . . ?
C17 C19 H19C 109.5 . . ?
H19A C19 H19B 109.5 . . ?
H19A C19 H19C 109.5 . . ?
H19B C19 H19C 109.5 . . ?
C17 C20 H20A 109.5 . . ?
C17 C20 H20B 109.5 . . ?
C17 C20 H20C 109.5 . . ?
H20A C20 H20B 109.5 . . ?
H20A C20 H20C 109.5 . . ?
H20B C20 H20C 109.5 . . ?
C22 C21 C3 116.3(3) . . ?
C26 C21 C3 122.9(3) . . ?
C26 C21 C22 120.8(4) . . ?
C21 C22 H22 119.8 . . ?
C23 C22 C21 120.3(4) . . ?
C23 C22 H22 119.8 . . ?
C22 C23 H23 120.1 . . ?
C24 C23 C22 119.7(4) . . ?
C24 C23 H23 120.1 . . ?
C23 C24 H24 120.0 . . ?
C23 C24 C25 120.0(4) . . ?
C25 C24 H24 120.0 . . ?
C24 C25 H25 119.1 . . ?
C24 C25 C26 121.8(4) . . ?
C26 C25 H25 119.1 . . ?
C21 C26 Si2 125.3(3) . . ?
C21 C26 C25 117.3(4) . . ?
C25 C26 Si2 117.3(3) . . ?
O5 C27 C28 110.2(4) . . ?
O5 C27 C29 111.6(4) . . ?
O5 C27 C30 104.3(5) . . ?
C28 C27 C29 117.8(6) . . ?
C28 C27 C30 104.6(5) . . ?
C29 C27 C30 107.2(5) . . ?
C27 C28 H28A 109.5 . . ?
C27 C28 H28B 109.5 . . ?
C27 C28 H28C 109.5 . . ?
H28A C28 H28B 109.5 . . ?
H28A C28 H28C 109.5 . . ?
H28B C28 H28C 109.5 . . ?
C27 C29 H29A 109.5 . . ?
C27 C29 H29B 109.5 . . ?
C27 C29 H29C 109.5 . . ?
H29A C29 H29B 109.5 . . ?
H29A C29 H29C 109.5 . . ?
H29B C29 H29C 109.5 . . ?
C27 C30 H30A 109.5 . . ?
C27 C30 H30B 109.5 . . ?
C27 C30 H30C 109.5 . . ?
H30A C30 H30B 109.5 . . ?
H30A C30 H30C 109.5 . . ?
H30B C30 H30C 109.5 . . ?
O6 C31 C32 110.8(4) . . ?
O6 C31 C33 106.7(4) . . ?
O6 C31 C34 106.3(4) . . ?
C32 C31 C33 112.1(5) . . ?
C34 C31 C32 111.5(5) . . ?
C34 C31 C33 109.2(5) . . ?
C31 C32 H32A 109.5 . . ?
C31 C32 H32B 109.5 . . ?
C31 C32 H32C 109.5 . . ?
H32A C32 H32B 109.5 . . ?
H32A C32 H32C 109.5 . . ?
H32B C32 H32C 109.5 . . ?
C31 C33 H33A 109.5 . . ?
C31 C33 H33B 109.5 . . ?
C31 C33 H33C 109.5 . . ?
H33A C33 H33B 109.5 . . ?
H33A C33 H33C 109.5 . . ?
H33B C33 H33C 109.5 . . ?
C31 C34 H34A 109.5 . . ?
C31 C34 H34B 109.5 . . ?
C31 C34 H34C 109.5 . . ?
H34A C34 H34B 109.5 . . ?
H34A C34 H34C 109.5 . . ?
H34B C34 H34C 109.5 . . ?
C36 C35 C5 117.1(3) . . ?
C36 C35 C40 120.4(3) . . ?
C40 C35 C5 122.4(3) . . ?
C35 C36 H36 119.5 . . ?
C37 C36 C35 121.0(4) . . ?
C37 C36 H36 119.5 . . ?
C36 C37 H37 120.3 . . ?
C38 C37 C36 119.3(4) . . ?
C38 C37 H37 120.3 . . ?
C37 C38 H38 120.1 . . ?
C39 C38 C37 119.7(4) . . ?
C39 C38 H38 120.1 . . ?
C38 C39 H39 118.6 . . ?
C38 C39 C40 122.8(4) . . ?
C40 C39 H39 118.6 . . ?
C35 C40 Si3 124.4(3) . . ?
C39 C40 Si3 118.7(3) . . ?
C39 C40 C35 116.6(3) . . ?
O8 C41 C42 106.6(4) . . ?
O8 C41 C43 106.4(3) . . ?
O8 C41 C44 112.1(3) . . ?
C43 C41 C42 109.2(4) . . ?
C44 C41 C42 112.1(4) . . ?
C44 C41 C43 110.2(4) . . ?
C41 C42 H42A 109.5 . . ?
C41 C42 H42B 109.5 . . ?
C41 C42 H42C 109.5 . . ?
H42A C42 H42B 109.5 . . ?
H42A C42 H42C 109.5 . . ?
H42B C42 H42C 109.5 . . ?
C41 C43 H43A 109.5 . . ?
C41 C43 H43B 109.5 . . ?
C41 C43 H43C 109.5 . . ?
H43A C43 H43B 109.5 . . ?
H43A C43 H43C 109.5 . . ?
H43B C43 H43C 109.5 . . ?
C41 C44 H44A 109.5 . . ?
C41 C44 H44B 109.5 . . ?
C41 C44 H44C 109.5 . . ?
H44A C44 H44B 109.5 . . ?
H44A C44 H44C 109.5 . . ?
H44B C44 H44C 109.5 . . ?
O9 C45 C46 111.0(4) . . ?
O9 C45 C47 109.3(3) . . ?
O9 C45 C48 105.9(3) . . ?
C46 C45 C47 109.7(4) . . ?
C46 C45 C48 111.9(4) . . ?
C48 C45 C47 108.8(4) . . ?
C45 C46 H46A 109.5 . . ?
C45 C46 H46B 109.5 . . ?
C45 C46 H46C 109.5 . . ?
H46A C46 H46B 109.5 . . ?
H46A C46 H46C 109.5 . . ?
H46B C46 H46C 109.5 . . ?
C45 C47 H47A 109.5 . . ?
C45 C47 H47B 109.5 . . ?
C45 C47 H47C 109.5 . . ?
H47A C47 H47B 109.5 . . ?
H47A C47 H47C 109.5 . . ?
H47B C47 H47C 109.5 . . ?
C45 C48 H48A 109.5 . . ?
C45 C48 H48B 109.5 . . ?
C45 C48 H48C 109.5 . . ?
H48A C48 H48B 109.5 . . ?
H48A C48 H48C 109.5 . . ?
H48B C48 H48C 109.5 . . ?
O10 C49 H49A 110.5 . . ?
O10 C49 H49B 110.5 . . ?
O10 C49 C50 106.3(16) . . ?
H49A C49 H49B 108.7 . . ?
C50 C49 H49A 110.5 . . ?
C50 C49 H49B 110.5 . . ?
C49 C50 H50A 112.5 . . ?
C49 C50 H50B 112.5 . . ?
C49 C50 C51 96(3) . . ?
H50A C50 H50B 110.1 . . ?
C51 C50 H50A 112.5 . . ?
C51 C50 H50B 112.5 . . ?
C50 C51 H51A 111.6 . . ?
C50 C51 H51B 111.6 . . ?
H51A C51 H51B 109.4 . . ?
C52 C51 C50 101(2) . . ?
C52 C51 H51A 111.6 . . ?
C52 C51 H51B 111.6 . . ?
O10 C52 C51 101(2) . . ?
O10 C52 H52A 111.5 . . ?
O10 C52 H52B 111.5 . . ?
C51 C52 H52A 111.5 . . ?
C51 C52 H52B 111.5 . . ?
H52A C52 H52B 109.3 . . ?
O10 C53 H53A 111.4 . . ?
O10 C53 H53B 111.4 . . ?
O10 C53 C54 101.6(7) . . ?
H53A C53 H53B 109.3 . . ?
C54 C53 H53A 111.4 . . ?
C54 C53 H53B 111.4 . . ?
C53 C54 H54A 111.6 . . ?
C53 C54 H54B 111.6 . . ?
H54A C54 H54B 109.4 . . ?
C55 C54 C53 100.9(11) . . ?
C55 C54 H54A 111.6 . . ?
C55 C54 H54B 111.6 . . ?
C54 C55 H55A 111.6 . . ?
C54 C55 H55B 111.6 . . ?
H55A C55 H55B 109.4 . . ?
C56 C55 C54 101.0(13) . . ?
C56 C55 H55A 111.6 . . ?
C56 C55 H55B 111.6 . . ?
O10 C56 C55 106.7(9) . . ?
O10 C56 H56A 110.4 . . ?
O10 C56 H56B 110.4 . . ?
C55 C56 H56A 110.4 . . ?
C55 C56 H56B 110.4 . . ?
H56A C56 H56B 108.6 . . ?
O11 Tb2 O20 83.02(10) . . ?
O11 Tb2 C57 71.69(9) . . ?
O11 Tb2 C58 94.96(10) . . ?
O11 Tb2 C62 72.95(9) . . ?
O14 Tb2 O11 123.25(11) . . ?
O14 Tb2 O20 82.49(10) . . ?
O14 Tb2 C57 96.84(10) . . ?
O14 Tb2 C58 72.38(9) . . ?
O14 Tb2 C62 119.52(10) . . ?
O17 Tb2 O11 115.09(11) . . ?
O17 Tb2 O14 118.23(11) . . ?
O17 Tb2 O20 86.16(10) . . ?
O17 Tb2 C57 119.92(10) . . ?
O17 Tb2 C58 122.22(9) . . ?
O17 Tb2 C62 94.36(10) . . ?
O20 Tb2 C57 149.32(10) . . ?
O20 Tb2 C58 148.52(10) . . ?
O20 Tb2 C62 153.71(10) . . ?
C57 Tb2 C58 27.06(9) . . ?
C57 Tb2 C62 27.03(10) . . ?
C58 Tb2 C62 47.29(9) . . ?
O11 Si4 O12 114.98(16) . . ?
O11 Si4 O13 113.77(15) . . ?
O11 Si4 C68 109.10(16) . . ?
O12 Si4 O13 105.37(15) . . ?
O12 Si4 C68 104.86(16) . . ?
O13 Si4 C68 108.22(16) . . ?
O14 Si5 O15 114.77(16) . . ?
O14 Si5 O16 113.08(15) . . ?
O14 Si5 C85 112.02(16) . . ?
O15 Si5 C85 103.59(16) . . ?
O16 Si5 O15 105.48(15) . . ?
O16 Si5 C85 107.13(16) . . ?
O17 Si6 O18 114.17(15) . . ?
O17 Si6 O19 114.39(14) . . ?
O17 Si6 C99 109.93(15) . . ?
O18 Si6 O19 105.45(14) . . ?
O18 Si6 C99 104.53(15) . . ?
O19 Si6 C99 107.72(16) . . ?
Si4 O11 Tb2 146.91(15) . . ?
C69 O12 Si4 132.5(3) . . ?
C76 O13 Si4 133.4(3) . . ?
Si5 O14 Tb2 150.32(15) . . ?
C86 O15 Si5 132.0(3) . . ?
C90 O16 Si5 132.5(3) . . ?
Si6 O17 Tb2 144.40(15) . . ?
C100 O18 Si6 131.0(3) . . ?
C104 O19 Si6 133.6(2) . . ?
C108 O20 Tb2 131.6(3) . . ?
C111 O20 Tb2 122.5(3) . . ?
C111 O20 C108 105.5(3) . . ?
C58 C57 Tb2 77.05(19) . . ?
C58 C57 C63 121.1(3) . . ?
C62 C57 Tb2 77.08(19) . . ?
C62 C57 C58 118.6(3) . . ?
C62 C57 C63 120.1(3) . . ?
C63 C57 Tb2 120.7(2) . . ?
Tb2 C58 H58 116.6 . . ?
C57 C58 Tb2 75.89(19) . . ?
C57 C58 H58 119.5 . . ?
C59 C58 Tb2 78.59(19) . . ?
C59 C58 C57 120.9(3) . . ?
C59 C58 H58 119.5 . . ?
C58 C59 C60 119.4(3) . . ?
C58 C59 C80 118.9(3) . . ?
C60 C59 C80 121.4(3) . . ?
C59 C60 H60 119.4 . . ?
C59 C60 C61 121.1(3) . . ?
C61 C60 H60 119.4 . . ?
C60 C61 C94 121.7(3) . . ?
C62 C61 C60 118.1(3) . . ?
C62 C61 C94 120.2(3) . . ?
Tb2 C62 H62 117.2 . . ?
C57 C62 Tb2 75.89(19) . . ?
C57 C62 C61 121.8(3) . . ?
C57 C62 H62 119.1 . . ?
C61 C62 Tb2 78.45(19) . . ?
C61 C62 H62 119.1 . . ?
C64 C63 C57 117.1(3) . . ?
C64 C63 C68 120.6(3) . . ?
C68 C63 C57 122.2(3) . . ?
C63 C64 H64 119.6 . . ?
C65 C64 C63 120.8(4) . . ?
C65 C64 H64 119.6 . . ?
C64 C65 H65 120.2 . . ?
C64 C65 C66 119.5(4) . . ?
C66 C65 H65 120.2 . . ?
C65 C66 H66 120.2 . . ?
C65 C66 C67 119.6(4) . . ?
C67 C66 H66 120.2 . . ?
C66 C67 H67 118.9 . . ?
C66 C67 C68 122.3(4) . . ?
C68 C67 H67 118.9 . . ?
C63 C68 Si4 124.0(3) . . ?
C67 C68 Si4 118.5(3) . . ?
C67 C68 C63 117.2(4) . . ?
O12 C69 C70 106.1(16) . . ?
O12 C69 C71 123(2) . . ?
O12 C69 C72 101.3(16) . . ?
O12 C69 C73 106.7(5) . . ?
O12 C69 C74 110.1(4) . . ?
O12 C69 C75 107.6(4) . . ?
C71 C69 C70 111(2) . . ?
C71 C69 C72 112(2) . . ?
C72 C69 C70 102(3) . . ?
C73 C69 C74 107.1(6) . . ?
C75 C69 C73 112.3(6) . . ?
C75 C69 C74 112.9(6) . . ?
C69 C70 H70A 109.5 . . ?
C69 C70 H70B 109.5 . . ?
C69 C70 H70C 109.5 . . ?
H70A C70 H70B 109.5 . . ?
H70A C70 H70C 109.5 . . ?
H70B C70 H70C 109.5 . . ?
C69 C71 H71A 109.5 . . ?
C69 C71 H71B 109.5 . . ?
C69 C71 H71C 109.5 . . ?
H71A C71 H71B 109.5 . . ?
H71A C71 H71C 109.5 . . ?
H71B C71 H71C 109.5 . . ?
C69 C72 H72A 109.5 . . ?
C69 C72 H72B 109.5 . . ?
C69 C72 H72C 109.5 . . ?
H72A C72 H72B 109.5 . . ?
H72A C72 H72C 109.5 . . ?
H72B C72 H72C 109.5 . . ?
C69 C73 H73A 109.5 . . ?
C69 C73 H73B 109.5 . . ?
C69 C73 H73C 109.5 . . ?
H73A C73 H73B 109.5 . . ?
H73A C73 H73C 109.5 . . ?
H73B C73 H73C 109.5 . . ?
C69 C74 H74A 109.5 . . ?
C69 C74 H74B 109.5 . . ?
C69 C74 H74C 109.5 . . ?
H74A C74 H74B 109.5 . . ?
H74A C74 H74C 109.5 . . ?
H74B C74 H74C 109.5 . . ?
C69 C75 H75A 109.5 . . ?
C69 C75 H75B 109.5 . . ?
C69 C75 H75C 109.5 . . ?
H75A C75 H75B 109.5 . . ?
H75A C75 H75C 109.5 . . ?
H75B C75 H75C 109.5 . . ?
O13 C76 C77 110.4(4) . . ?
O13 C76 C78 109.7(4) . . ?
O13 C76 C79 106.5(4) . . ?
C77 C76 C78 109.4(5) . . ?
C79 C76 C77 111.8(5) . . ?
C79 C76 C78 109.0(5) . . ?
C76 C77 H77A 109.5 . . ?
C76 C77 H77B 109.5 . . ?
C76 C77 H77C 109.5 . . ?
H77A C77 H77B 109.5 . . ?
H77A C77 H77C 109.5 . . ?
H77B C77 H77C 109.5 . . ?
C76 C78 H78A 109.5 . . ?
C76 C78 H78B 109.5 . . ?
C76 C78 H78C 109.5 . . ?
H78A C78 H78B 109.5 . . ?
H78A C78 H78C 109.5 . . ?
H78B C78 H78C 109.5 . . ?
C76 C79 H79A 109.5 . . ?
C76 C79 H79B 109.5 . . ?
C76 C79 H79C 109.5 . . ?
H79A C79 H79B 109.5 . . ?
H79A C79 H79C 109.5 . . ?
H79B C79 H79C 109.5 . . ?
C81 C80 C59 116.9(3) . . ?
C85 C80 C59 122.7(3) . . ?
C85 C80 C81 120.2(4) . . ?
C80 C81 H81 119.7 . . ?
C82 C81 C80 120.6(4) . . ?
C82 C81 H81 119.7 . . ?
C81 C82 H82 120.0 . . ?
C83 C82 C81 119.9(4) . . ?
C83 C82 H82 120.0 . . ?
C82 C83 H83 120.3 . . ?
C82 C83 C84 119.4(4) . . ?
C84 C83 H83 120.3 . . ?
C83 C84 H84 118.9 . . ?
C83 C84 C85 122.2(4) . . ?
C85 C84 H84 118.9 . . ?
C80 C85 Si5 123.9(3) . . ?
C84 C85 Si5 118.2(3) . . ?
C84 C85 C80 117.5(4) . . ?
O15 C86 C87 111.0(4) . . ?
O15 C86 C88 109.1(4) . . ?
O15 C86 C89 105.5(4) . . ?
C88 C86 C87 110.6(5) . . ?
C89 C86 C87 109.8(4) . . ?
C89 C86 C88 110.8(4) . . ?
C86 C87 H87A 109.5 . . ?
C86 C87 H87B 109.5 . . ?
C86 C87 H87C 109.5 . . ?
H87A C87 H87B 109.5 . . ?
H87A C87 H87C 109.5 . . ?
H87B C87 H87C 109.5 . . ?
C86 C88 H88A 109.5 . . ?
C86 C88 H88B 109.5 . . ?
C86 C88 H88C 109.5 . . ?
H88A C88 H88B 109.5 . . ?
H88A C88 H88C 109.5 . . ?
H88B C88 H88C 109.5 . . ?
C86 C89 H89A 109.5 . . ?
C86 C89 H89B 109.5 . . ?
C86 C89 H89C 109.5 . . ?
H89A C89 H89B 109.5 . . ?
H89A C89 H89C 109.5 . . ?
H89B C89 H89C 109.5 . . ?
O16 C90 C91 110.2(3) . . ?
O16 C90 C92 105.4(4) . . ?
O16 C90 C93 110.8(4) . . ?
C92 C90 C91 109.4(4) . . ?
C92 C90 C93 110.7(4) . . ?
C93 C90 C91 110.2(4) . . ?
C90 C91 H91A 109.5 . . ?
C90 C91 H91B 109.5 . . ?
C90 C91 H91C 109.5 . . ?
H91A C91 H91B 109.5 . . ?
H91A C91 H91C 109.5 . . ?
H91B C91 H91C 109.5 . . ?
C90 C92 H92A 109.5 . . ?
C90 C92 H92B 109.5 . . ?
C90 C92 H92C 109.5 . . ?
H92A C92 H92B 109.5 . . ?
H92A C92 H92C 109.5 . . ?
H92B C92 H92C 109.5 . . ?
C90 C93 H93A 109.5 . . ?
C90 C93 H93B 109.5 . . ?
C90 C93 H93C 109.5 . . ?
H93A C93 H93B 109.5 . . ?
H93A C93 H93C 109.5 . . ?
H93B C93 H93C 109.5 . . ?
C95 C94 C61 116.7(3) . . ?
C95 C94 C99 120.2(3) . . ?
C99 C94 C61 123.1(3) . . ?
C94 C95 H95 119.3 . . ?
C96 C95 C94 121.3(4) . . ?
C96 C95 H95 119.3 . . ?
C95 C96 H96 120.3 . . ?
C95 C96 C97 119.4(4) . . ?
C97 C96 H96 120.3 . . ?
C96 C97 H97 120.2 . . ?
C98 C97 C96 119.5(4) . . ?
C98 C97 H97 120.2 . . ?
C97 C98 H98 118.8 . . ?
C97 C98 C99 122.4(4) . . ?
C99 C98 H98 118.8 . . ?
C94 C99 Si6 124.2(3) . . ?
C98 C99 Si6 118.2(3) . . ?
C98 C99 C94 117.2(3) . . ?
O18 C100 C101 105.5(4) . . ?
O18 C100 C102 110.4(3) . . ?
O18 C100 C103 108.7(3) . . ?
C101 C100 C102 111.2(4) . . ?
C101 C100 C103 110.8(4) . . ?
C102 C100 C103 110.1(4) . . ?
C100 C101 H10A 109.5 . . ?
C100 C101 H10B 109.5 . . ?
C100 C101 H10C 109.5 . . ?
H10A C101 H10B 109.5 . . ?
H10A C101 H10C 109.5 . . ?
H10B C101 H10C 109.5 . . ?
C100 C102 H10D 109.5 . . ?
C100 C102 H10E 109.5 . . ?
C100 C102 H10F 109.5 . . ?
H10D C102 H10E 109.5 . . ?
H10D C102 H10F 109.5 . . ?
H10E C102 H10F 109.5 . . ?
C100 C103 H10G 109.5 . . ?
C100 C103 H10H 109.5 . . ?
C100 C103 H10I 109.5 . . ?
H10G C103 H10H 109.5 . . ?
H10G C103 H10I 109.5 . . ?
H10H C103 H10I 109.5 . . ?
O19 C104 C105 106.4(3) . . ?
O19 C104 C106 108.0(3) . . ?
O19 C104 C107 110.7(3) . . ?
C105 C104 C106 109.9(4) . . ?
C105 C104 C107 110.2(4) . . ?
C106 C104 C107 111.6(4) . . ?
C104 C105 H10J 109.5 . . ?
C104 C105 H10K 109.5 . . ?
C104 C105 H10L 109.5 . . ?
H10J C105 H10K 109.5 . . ?
H10J C105 H10L 109.5 . . ?
H10K C105 H10L 109.5 . . ?
C104 C106 H10M 109.5 . . ?
C104 C106 H10N 109.5 . . ?
C104 C106 H10O 109.5 . . ?
H10M C106 H10N 109.5 . . ?
H10M C106 H10O 109.5 . . ?
H10N C106 H10O 109.5 . . ?
C104 C107 H10P 109.5 . . ?
C104 C107 H10Q 109.5 . . ?
C104 C107 H10R 109.5 . . ?
H10P C107 H10Q 109.5 . . ?
H10P C107 H10R 109.5 . . ?
H10Q C107 H10R 109.5 . . ?
O20 C108 H10S 111.0 . . ?
O20 C108 H10T 111.0 . . ?
O20 C108 C109 103.8(4) . . ?
H10S C108 H10T 109.0 . . ?
C109 C108 H10S 111.0 . . ?
C109 C108 H10T 111.0 . . ?
C108 C109 H10U 111.3 . . ?
C108 C109 H10V 111.3 . . ?
C108 C109 C110 102.3(4) . . ?
H10U C109 H10V 109.2 . . ?
C110 C109 H10U 111.3 . . ?
C110 C109 H10V 111.3 . . ?
C109 C110 H11A 110.7 . . ?
C109 C110 H11B 110.7 . . ?
H11A C110 H11B 108.8 . . ?
C111 C110 C109 105.3(4) . . ?
C111 C110 H11A 110.7 . . ?
C111 C110 H11B 110.7 . . ?
O20 C111 C110 105.8(4) . . ?
O20 C111 H11C 110.6 . . ?
O20 C111 H11D 110.6 . . ?
C110 C111 H11C 110.6 . . ?
C110 C111 H11D 110.6 . . ?
H11C C111 H11D 108.7 . . ?

loop_
_geom_torsion_atom_site_label_1
_geom_torsion_atom_site_label_2
_geom_torsion_atom_site_label_3
_geom_torsion_atom_site_label_4
_geom_torsion
_geom_torsion_site_symmetry_1
_geom_torsion_site_symmetry_2
_geom_torsion_site_symmetry_3
_geom_torsion_site_symmetry_4
_geom_torsion_publ_flag
Tb1 O10 C49 C50 -154.7(18) . . . . ?
Tb1 O10 C52 C51 -172(3) . . . . ?
Tb1 O10 C53 C54 160.4(7) . . . . ?
Tb1 O10 C56 C55 172.8(13) . . . . ?
Tb1 C1 C2 C3 64.2(3) . . . . ?
Tb1 C1 C6 C5 -65.5(3) . . . . ?
Tb1 C1 C7 C8 -134.5(3) . . . . ?
Tb1 C1 C7 C12 47.0(4) . . . . ?
Tb1 C2 C3 C4 66.2(3) . . . . ?
Tb1 C2 C3 C21 -117.5(3) . . . . ?
Tb1 C3 C4 C5 66.3(3) . . . . ?
Tb1 C3 C21 C22 -140.0(3) . . . . ?
Tb1 C3 C21 C26 42.1(4) . . . . ?
Tb1 C4 C5 C6 64.7(3) . . . . ?
Tb1 C4 C5 C35 -118.0(3) . . . . ?
Tb1 C5 C6 C1 65.5(3) . . . . ?
Tb1 C5 C35 C36 -137.5(3) . . . . ?
Tb1 C5 C35 C40 43.1(4) . . . . ?
Si1 O2 C13 C14 46.6(5) . . . . ?
Si1 O2 C13 C15 -75.6(5) . . . . ?
Si1 O2 C13 C16 166.2(3) . . . . ?
Si1 O3 C17 C18 -48.1(6) . . . . ?
Si1 O3 C17 C19 70.7(5) . . . . ?
Si1 O3 C17 C20 -171.6(4) . . . . ?
Si2 O5 C27 C28 70.7(6) . . . . ?
Si2 O5 C27 C29 -62.2(7) . . . . ?
Si2 O5 C27 C30 -177.6(4) . . . . ?
Si2 O6 C31 C32 -30.9(6) . . . . ?
Si2 O6 C31 C33 91.3(5) . . . . ?
Si2 O6 C31 C34 -152.3(4) . . . . ?
Si3 O8 C41 C42 104.9(4) . . . . ?
Si3 O8 C41 C43 -138.6(3) . . . . ?
Si3 O8 C41 C44 -18.1(6) . . . . ?
Si3 O9 C45 C46 -65.2(4) . . . . ?
Si3 O9 C45 C47 55.9(5) . . . . ?
Si3 O9 C45 C48 173.0(3) . . . . ?
O1 Si1 O2 C13 -63.4(4) . . . . ?
O1 Si1 O3 C17 -27.7(4) . . . . ?
O1 Si1 C12 C7 -33.3(4) . . . . ?
O1 Si1 C12 C11 141.1(3) . . . . ?
O2 Si1 O1 Tb1 -78.6(4) . . . . ?
O2 Si1 O3 C17 -155.3(4) . . . . ?
O2 Si1 C12 C7 91.0(3) . . . . ?
O2 Si1 C12 C11 -94.6(3) . . . . ?
O3 Si1 O1 Tb1 159.5(3) . . . . ?
O3 Si1 O2 C13 62.5(4) . . . . ?
O3 Si1 C12 C7 -157.4(3) . . . . ?
O3 Si1 C12 C11 17.0(4) . . . . ?
O4 Si2 O5 C27 -62.6(5) . . . . ?
O4 Si2 O6 C31 -31.6(4) . . . . ?
O4 Si2 C26 C21 -34.3(4) . . . . ?
O4 Si2 C26 C25 143.2(3) . . . . ?
O5 Si2 O4 Tb1 -69.9(4) . . . . ?
O5 Si2 O6 C31 -159.9(4) . . . . ?
O5 Si2 C26 C21 89.1(3) . . . . ?
O5 Si2 C26 C25 -93.5(3) . . . . ?
O6 Si2 O4 Tb1 166.9(3) . . . . ?
O6 Si2 O5 C27 64.7(5) . . . . ?
O6 Si2 C26 C21 -159.8(3) . . . . ?
O6 Si2 C26 C25 17.7(4) . . . . ?
O7 Si3 O8 C41 -36.6(4) . . . . ?
O7 Si3 O9 C45 -56.6(4) . . . . ?
O7 Si3 C40 C35 -32.5(4) . . . . ?
O7 Si3 C40 C39 141.2(3) . . . . ?
O8 Si3 O7 Tb1 166.8(3) . . . . ?
O8 Si3 O9 C45 69.8(3) . . . . ?
O8 Si3 C40 C35 -157.5(3) . . . . ?
O8 Si3 C40 C39 16.3(4) . . . . ?
O9 Si3 O7 Tb1 -71.2(4) . . . . ?
O9 Si3 O8 C41 -163.3(3) . . . . ?
O9 Si3 C40 C35 90.8(3) . . . . ?
O9 Si3 C40 C39 -95.4(3) . . . . ?
O10 C49 C50 C51 -37(4) . . . . ?
O10 C53 C54 C55 41.8(18) . . . . ?
C1 C2 C3 Tb1 -64.6(3) . . . . ?
C1 C2 C3 C4 1.6(5) . . . . ?
C1 C2 C3 C21 177.9(3) . . . . ?
C1 C7 C8 C9 -176.6(4) . . . . ?
C1 C7 C12 Si1 -9.1(5) . . . . ?
C1 C7 C12 C11 176.4(4) . . . . ?
C2 C1 C6 Tb1 65.8(3) . . . . ?
C2 C1 C6 C5 0.3(5) . . . . ?
C2 C1 C7 C8 134.5(4) . . . . ?
C2 C1 C7 C12 -44.0(5) . . . . ?
C2 C3 C4 Tb1 -66.5(3) . . . . ?
C2 C3 C4 C5 -0.3(5) . . . . ?
C2 C3 C21 C22 -47.4(5) . . . . ?
C2 C3 C21 C26 134.6(4) . . . . ?
C3 C4 C5 Tb1 -65.7(3) . . . . ?
C3 C4 C5 C6 -1.0(5) . . . . ?
C3 C4 C5 C35 176.4(3) . . . . ?
C3 C21 C22 C23 -175.2(3) . . . . ?
C3 C21 C26 Si2 -7.9(5) . . . . ?
C3 C21 C26 C25 174.6(3) . . . . ?
C4 C3 C21 C22 128.9(4) . . . . ?
C4 C3 C21 C26 -49.1(5) . . . . ?
C4 C5 C6 Tb1 -64.5(3) . . . . ?
C4 C5 C6 C1 1.0(5) . . . . ?
C4 C5 C35 C36 -46.5(5) . . . . ?
C4 C5 C35 C40 134.2(4) . . . . ?
C5 C35 C36 C37 -177.7(3) . . . . ?
C5 C35 C40 Si3 -8.8(5) . . . . ?
C5 C35 C40 C39 177.3(3) . . . . ?
C6 C1 C2 Tb1 -65.8(3) . . . . ?
C6 C1 C2 C3 -1.6(5) . . . . ?
C6 C1 C7 C8 -43.7(5) . . . . ?
C6 C1 C7 C12 137.8(4) . . . . ?
C6 C5 C35 C36 130.8(4) . . . . ?
C6 C5 C35 C40 -48.5(5) . . . . ?
C7 C1 C2 Tb1 115.9(3) . . . . ?
C7 C1 C2 C3 -179.9(3) . . . . ?
C7 C1 C6 Tb1 -115.9(3) . . . . ?
C7 C1 C6 C5 178.6(3) . . . . ?
C7 C8 C9 C10 -0.2(7) . . . . ?
C8 C7 C12 Si1 172.4(3) . . . . ?
C8 C7 C12 C11 -2.1(6) . . . . ?
C8 C9 C10 C11 -1.3(7) . . . . ?
C9 C10 C11 C12 1.1(8) . . . . ?
C10 C11 C12 Si1 -174.3(4) . . . . ?
C10 C11 C12 C7 0.6(7) . . . . ?
C12 Si1 O1 Tb1 38.1(4) . . . . ?
C12 Si1 O2 C13 176.2(3) . . . . ?
C12 Si1 O3 C17 94.6(4) . . . . ?
C12 C7 C8 C9 1.9(6) . . . . ?
C21 C3 C4 Tb1 117.1(3) . . . . ?
C21 C3 C4 C5 -176.6(3) . . . . ?
C21 C22 C23 C24 0.0(6) . . . . ?
C22 C21 C26 Si2 174.2(3) . . . . ?
C22 C21 C26 C25 -3.3(5) . . . . ?
C22 C23 C24 C25 -2.2(7) . . . . ?
C23 C24 C25 C26 1.7(7) . . . . ?
C24 C25 C26 Si2 -176.7(3) . . . . ?
C24 C25 C26 C21 1.0(6) . . . . ?
C26 Si2 O4 Tb1 44.8(4) . . . . ?
C26 Si2 O5 C27 177.5(4) . . . . ?
C26 Si2 O6 C31 92.0(4) . . . . ?
C26 C21 C22 C23 2.8(6) . . . . ?
C35 C5 C6 Tb1 118.2(3) . . . . ?
C35 C5 C6 C1 -176.4(3) . . . . ?
C35 C36 C37 C38 0.2(6) . . . . ?
C36 C35 C40 Si3 171.9(3) . . . . ?
C36 C35 C40 C39 -2.0(5) . . . . ?
C36 C37 C38 C39 -1.5(7) . . . . ?
C37 C38 C39 C40 1.1(7) . . . . ?
C38 C39 C40 Si3 -173.6(3) . . . . ?
C38 C39 C40 C35 0.7(6) . . . . ?
C40 Si3 O7 Tb1 45.6(4) . . . . ?
C40 Si3 O8 C41 86.1(4) . . . . ?
C40 Si3 O9 C45 -177.0(3) . . . . ?
C40 C35 C36 C37 1.6(6) . . . . ?
C49 O10 C52 C51 22(3) . . . . ?
C49 C50 C51 C52 49(5) . . . . ?
C50 C51 C52 O10 -45(4) . . . . ?
C52 O10 C49 C50 10(3) . . . . ?
C53 O10 C56 C55 -0.8(16) . . . . ?
C53 C54 C55 C56 -42(2) . . . . ?
C54 C55 C56 O10 27(2) . . . . ?
C56 O10 C53 C54 -25.7(11) . . . . ?
Tb2 O20 C108 C109 -145.2(3) . . . . ?
Tb2 O20 C111 C110 154.8(4) . . . . ?
Tb2 C57 C58 C59 67.1(3) . . . . ?
Tb2 C57 C62 C61 -66.5(3) . . . . ?
Tb2 C57 C63 C64 137.5(3) . . . . ?
Tb2 C57 C63 C68 -46.7(4) . . . . ?
Tb2 C58 C59 C60 64.7(3) . . . . ?
Tb2 C58 C59 C80 -120.7(3) . . . . ?
Si4 O12 C69 C70 143(2) . . . . ?
Si4 O12 C69 C71 14(2) . . . . ?
Si4 O12 C69 C72 -111(2) . . . . ?
Si4 O12 C69 C73 86.2(6) . . . . ?
Si4 O12 C69 C74 -29.6(7) . . . . ?
Si4 O12 C69 C75 -153.0(6) . . . . ?
Si4 O13 C76 C77 -66.9(6) . . . . ?
Si4 O13 C76 C78 53.8(6) . . . . ?
Si4 O13 C76 C79 171.6(4) . . . . ?
Si5 O15 C86 C87 43.3(5) . . . . ?
Si5 O15 C86 C88 -78.8(5) . . . . ?
Si5 O15 C86 C89 162.2(3) . . . . ?
Si5 O16 C90 C91 58.7(5) . . . . ?
Si5 O16 C90 C92 176.6(3) . . . . ?
Si5 O16 C90 C93 -63.6(5) . . . . ?
Si6 O18 C100 C101 -154.6(3) . . . . ?
Si6 O18 C100 C102 -34.4(5) . . . . ?
Si6 O18 C100 C103 86.5(4) . . . . ?
Si6 O19 C104 C105 162.9(3) . . . . ?
Si6 O19 C104 C106 -79.2(4) . . . . ?
Si6 O19 C104 C107 43.2(5) . . . . ?
O11 Si4 O12 C69 74.3(4) . . . . ?
O11 Si4 O13 C76 33.2(4) . . . . ?
O11 Si4 C68 C63 30.7(4) . . . . ?
O11 Si4 C68 C67 -142.2(3) . . . . ?
O12 Si4 O11 Tb2 62.7(4) . . . . ?
O12 Si4 O13 C76 160.0(4) . . . . ?
O12 Si4 C68 C63 -93.0(3) . . . . ?
O12 Si4 C68 C67 94.1(3) . . . . ?
O13 Si4 O11 Tb2 -175.6(3) . . . . ?
O13 Si4 O12 C69 -51.8(4) . . . . ?
O13 Si4 C68 C63 155.0(3) . . . . ?
O13 Si4 C68 C67 -18.0(4) . . . . ?
O14 Si5 O15 C86 52.9(4) . . . . ?
O14 Si5 O16 C90 43.6(4) . . . . ?
O14 Si5 C85 C80 20.0(4) . . . . ?
O14 Si5 C85 C84 -152.4(3) . . . . ?
O15 Si5 O14 Tb2 71.2(4) . . . . ?
O15 Si5 O16 C90 169.8(3) . . . . ?
O15 Si5 C85 C80 -104.2(3) . . . . ?
O15 Si5 C85 C84 83.3(4) . . . . ?
O16 Si5 O14 Tb2 -167.7(3) . . . . ?
O16 Si5 O15 C86 -72.3(4) . . . . ?
O16 Si5 C85 C80 144.5(3) . . . . ?
O16 Si5 C85 C84 -27.9(4) . . . . ?
O17 Si6 O18 C100 64.2(4) . . . . ?
O17 Si6 O19 C104 22.6(4) . . . . ?
O17 Si6 C99 C94 37.5(4) . . . . ?
O17 Si6 C99 C98 -136.0(3) . . . . ?
O18 Si6 O17 Tb2 60.0(3) . . . . ?
O18 Si6 O19 C104 148.9(3) . . . . ?
O18 Si6 C99 C94 -85.4(3) . . . . ?
O18 Si6 C99 C98 101.1(3) . . . . ?
O19 Si6 O17 Tb2 -178.4(2) . . . . ?
O19 Si6 O18 C100 -62.2(4) . . . . ?
O19 Si6 C99 C94 162.7(3) . . . . ?
O19 Si6 C99 C98 -10.7(3) . . . . ?
O20 C108 C109 C110 -35.4(5) . . . . ?
C57 C58 C59 C60 -1.0(5) . . . . ?
C57 C58 C59 C80 173.6(3) . . . . ?
C57 C63 C64 C65 172.8(4) . . . . ?
C57 C63 C68 Si4 14.7(5) . . . . ?
C57 C63 C68 C67 -172.3(3) . . . . ?
C58 C57 C62 Tb2 67.3(3) . . . . ?
C58 C57 C62 C61 0.8(5) . . . . ?
C58 C57 C63 C64 44.4(5) . . . . ?
C58 C57 C63 C68 -139.8(3) . . . . ?
C58 C59 C60 C61 1.6(5) . . . . ?
C58 C59 C80 C81 -126.1(4) . . . . ?
C58 C59 C80 C85 48.5(5) . . . . ?
C59 C60 C61 C62 -1.0(5) . . . . ?
C59 C60 C61 C94 176.8(3) . . . . ?
C59 C80 C81 C82 170.1(4) . . . . ?
C59 C80 C85 Si5 18.0(5) . . . . ?
C59 C80 C85 C84 -169.5(4) . . . . ?
C60 C59 C80 C81 48.4(5) . . . . ?
C60 C59 C80 C85 -136.9(4) . . . . ?
C60 C61 C62 Tb2 -65.4(3) . . . . ?
C60 C61 C62 C57 -0.2(5) . . . . ?
C60 C61 C94 C95 -126.3(4) . . . . ?
C60 C61 C94 C99 51.8(5) . . . . ?
C61 C94 C95 C96 177.2(4) . . . . ?
C61 C94 C99 Si6 7.8(5) . . . . ?
C61 C94 C99 C98 -178.7(3) . . . . ?
C62 C57 C58 Tb2 -67.3(3) . . . . ?
C62 C57 C58 C59 -0.1(5) . . . . ?
C62 C57 C63 C64 -130.0(4) . . . . ?
C62 C57 C63 C68 45.8(5) . . . . ?
C62 C61 C94 C95 51.5(4) . . . . ?
C62 C61 C94 C99 -130.4(4) . . . . ?
C63 C57 C58 Tb2 118.3(3) . . . . ?
C63 C57 C58 C59 -174.6(3) . . . . ?
C63 C57 C62 Tb2 -118.2(3) . . . . ?
C63 C57 C62 C61 175.3(3) . . . . ?
C63 C64 C65 C66 0.3(7) . . . . ?
C64 C63 C68 Si4 -169.7(3) . . . . ?
C64 C63 C68 C67 3.4(5) . . . . ?
C64 C65 C66 C67 2.0(7) . . . . ?
C65 C66 C67 C68 -1.6(7) . . . . ?
C66 C67 C68 Si4 172.4(3) . . . . ?
C66 C67 C68 C63 -1.1(6) . . . . ?
C68 Si4 O11 Tb2 -54.7(4) . . . . ?
C68 Si4 O12 C69 -165.9(4) . . . . ?
C68 Si4 O13 C76 -88.2(4) . . . . ?
C68 C63 C64 C65 -3.1(6) . . . . ?
C80 C59 C60 C61 -172.9(3) . . . . ?
C80 C81 C82 C83 0.8(7) . . . . ?
C81 C80 C85 Si5 -167.5(3) . . . . ?
C81 C80 C85 C84 5.0(6) . . . . ?
C81 C82 C83 C84 2.6(8) . . . . ?
C82 C83 C84 C85 -2.2(8) . . . . ?
C83 C84 C85 Si5 171.3(4) . . . . ?
C83 C84 C85 C80 -1.6(7) . . . . ?
C85 Si5 O14 Tb2 -46.6(4) . . . . ?
C85 Si5 O15 C86 175.3(4) . . . . ?
C85 Si5 O16 C90 -80.3(4) . . . . ?
C85 C80 C81 C82 -4.7(6) . . . . ?
C94 C61 C62 Tb2 116.7(3) . . . . ?
C94 C61 C62 C57 -178.1(3) . . . . ?
C94 C95 C96 C97 1.8(6) . . . . ?
C95 C94 C99 Si6 -174.2(3) . . . . ?
C95 C94 C99 C98 -0.7(5) . . . . ?
C95 C96 C97 C98 -1.1(6) . . . . ?
C96 C97 C98 C99 -0.6(6) . . . . ?
C97 C98 C99 Si6 175.4(3) . . . . ?
C97 C98 C99 C94 1.4(6) . . . . ?
C99 Si6 O17 Tb2 -57.1(3) . . . . ?
C99 Si6 O18 C100 -175.6(3) . . . . ?
C99 Si6 O19 C104 -99.9(4) . . . . ?
C99 C94 C95 C96 -0.9(6) . . . . ?
C108 O20 C111 C110 -32.3(6) . . . . ?
C108 C109 C110 C111 15.8(6) . . . . ?
C109 C110 C111 O20 9.1(7) . . . . ?
C111 O20 C108 C109 42.9(5) . . . . ?

_shelx_res_file                  
;
TITL MT-201 in P-1
    mt-201.res
    created by SHELXL-2019/3 at 14:56:43 on 13-Sep-2023
CELL 1.54184 13.967381 18.17068 21.773598 89.0799 88.7648 87.0168
ZERR 4 0.000447 0.000351 0.000411 0.0015 0.002 0.0021
LATT 1
SFAC C H O Si Tb
UNIT 208 308 40 12 4
SADI O10 C53 O10 C49 O10 C56 O10 C52
SADI C53 C54 C49 C50 C55 C54 C50 C51 C52 C51 C56 C55
SADI C74 C69 C71 C69 C73 C69 C70 C69 C75 C69 C72 C69
SADI C74 C73 C73 C75
SADI C72 C71 C71 C70
SIMU 0.02 0.04 2 O10 C49 > C56
SIMU 0.02 0.04 2 C69 > C75

L.S. 10
PLAN  20
SIZE 0.164 0.089 0.063
TEMP -133
CONF
LIST 4
MORE -1
BOND $H
fmap 2 53
acta
OMIT 0 -15 18
OMIT 2 -16 18
REM <olex2.extras>
REM <HklSrc "%.\\mt-201.hkl">
REM </olex2.extras>

WGHT    0.048800    1.750900
FVAR       1.99688   0.29973   0.13573
TB1   5    0.506373    0.201020    0.615588    11.00000    0.03104    0.02745 =
         0.02439    0.00035    0.00102   -0.00872
SI1   4    0.402916    0.283386    0.478819    11.00000    0.03496    0.02090 =
         0.03339    0.00168   -0.00223   -0.00445
SI2   4    0.760496    0.165785    0.610489    11.00000    0.03084    0.04437 =
         0.02987    0.00743   -0.00555   -0.01290
SI3   4    0.365538    0.091490    0.719238    11.00000    0.02907    0.02764 =
         0.02578    0.00311    0.00419   -0.00207
O1    3    0.448801    0.273535    0.544995    11.00000    0.04364    0.02018 =
         0.03564   -0.00220   -0.00223   -0.00359
O2    3    0.478158    0.276393    0.420405    11.00000    0.03707    0.02257 =
         0.03694    0.00593    0.00017   -0.00677
O3    3    0.344034    0.362664    0.469402    11.00000    0.04609    0.02022 =
         0.03931    0.00278    0.00055    0.00139
O4    3    0.658741    0.205207    0.625788    11.00000    0.03056    0.05247 =
         0.03633   -0.00711   -0.00031   -0.01121
O5    3    0.783917    0.086935    0.646598    11.00000    0.05142    0.05978 =
         0.04342    0.02119   -0.01701   -0.02273
O6    3    0.850874    0.216453    0.623309    11.00000    0.03695    0.04220 =
         0.04133    0.00753   -0.01137   -0.01255
O7    3    0.423391    0.157662    0.690983    11.00000    0.03829    0.02845 =
         0.02947   -0.00010    0.00950   -0.00601
O8    3    0.340716    0.098762    0.792723    11.00000    0.03019    0.04153 =
         0.02460    0.00051    0.00242   -0.00408
O9    3    0.262438    0.079473    0.686504    11.00000    0.03280    0.03454 =
         0.03266    0.00098    0.00220    0.00084
O10   3    0.492088    0.308470    0.677301    11.00000    0.05979    0.03948 =
         0.03996   -0.01364    0.00931   -0.01777
C1    1    0.421155    0.107805    0.519430    11.00000    0.02664    0.01796 =
         0.02572   -0.00368   -0.00296   -0.00340
C2    1    0.511905    0.123187    0.494626    11.00000    0.03178    0.01686 =
         0.02314    0.00139    0.00053   -0.00224
AFIX  43
H2    2    0.515651    0.151734    0.457798    11.00000   -1.20000
AFIX   0
C3    1    0.596498    0.097761    0.522514    11.00000    0.02640    0.01916 =
         0.02516    0.00078   -0.00037   -0.00486
C4    1    0.590878    0.053792    0.576334    11.00000    0.03150    0.01904 =
         0.02477    0.00268   -0.00310   -0.00472
AFIX  43
H4    2    0.648085    0.036003    0.595620    11.00000   -1.20000
AFIX   0
C5    1    0.502046    0.036173    0.601524    11.00000    0.02845    0.01858 =
         0.02294    0.00049    0.00032   -0.00297
C6    1    0.417738    0.063771    0.573175    11.00000    0.02603    0.01916 =
         0.02417   -0.00153   -0.00048   -0.00654
AFIX  43
H6    2    0.357245    0.052469    0.590648    11.00000   -1.20000
AFIX   0
C7    1    0.331423    0.135229    0.489083    11.00000    0.02581    0.02452 =
         0.02574    0.00146   -0.00011   -0.00447
C8    1    0.259041    0.085783    0.482789    11.00000    0.03163    0.02524 =
         0.03049    0.00294   -0.00161   -0.00468
AFIX  43
H8    2    0.267648    0.037492    0.499824    11.00000   -1.20000
AFIX   0
C9    1    0.175929    0.104971    0.452722    11.00000    0.03294    0.03376 =
         0.05284    0.00720   -0.01020   -0.00862
AFIX  43
H9    2    0.127724    0.070420    0.448899    11.00000   -1.20000
AFIX   0
C10   1    0.163220    0.175689    0.427922    11.00000    0.03985    0.03612 =
         0.06040    0.01055   -0.01818   -0.00746
AFIX  43
H10   2    0.106645    0.189487    0.406208    11.00000   -1.20000
AFIX   0
C11   1    0.233251    0.226020    0.434939    11.00000    0.04136    0.02830 =
         0.04813    0.00749   -0.00928   -0.00079
AFIX  43
H11   2    0.222978    0.274394    0.418357    11.00000   -1.20000
AFIX   0
C12   1    0.318721    0.208066    0.465645    11.00000    0.03353    0.02505 =
         0.02932    0.00462   -0.00033   -0.00199
C13   1    0.557146    0.319759    0.400771    11.00000    0.03435    0.02963 =
         0.04094    0.00805   -0.00050   -0.00903
C14   1    0.619685    0.334460    0.454401    11.00000    0.05304    0.08052 =
         0.05111    0.02358   -0.01426   -0.03578
AFIX 137
H14A  2    0.582549    0.363784    0.484855    11.00000   -1.50000
H14B  2    0.674875    0.361608    0.439973    11.00000   -1.50000
H14C  2    0.642253    0.287538    0.473209    11.00000   -1.50000
AFIX   0
C15   1    0.518396    0.391753    0.371612    11.00000    0.05394    0.03845 =
         0.05830    0.01798   -0.00042   -0.00525
AFIX 137
H15A  2    0.475387    0.380992    0.338311    11.00000   -1.50000
H15B  2    0.571881    0.419310    0.355048    11.00000   -1.50000
H15C  2    0.482999    0.421259    0.402723    11.00000   -1.50000
AFIX   0
C16   1    0.613606    0.274518    0.352846    11.00000    0.05896    0.04079 =
         0.06650    0.00993    0.02132   -0.01058
AFIX 137
H16A  2    0.635715    0.227162    0.371099    11.00000   -1.50000
H16B  2    0.669066    0.301379    0.338459    11.00000   -1.50000
H16C  2    0.572433    0.265848    0.318085    11.00000   -1.50000
AFIX   0
C17   1    0.295010    0.410986    0.512585    11.00000    0.06702    0.02505 =
         0.05068   -0.00066    0.00732    0.00592
C18   1    0.229900    0.369882    0.555348    11.00000    0.07029    0.04668 =
         0.07398   -0.00160    0.02753    0.00174
AFIX 137
H18A  2    0.267860    0.332533    0.578568    11.00000   -1.50000
H18B  2    0.182122    0.345827    0.531424    11.00000   -1.50000
H18C  2    0.197309    0.404514    0.583905    11.00000   -1.50000
AFIX   0
C19   1    0.371831    0.446333    0.551778    11.00000    0.09984    0.05362 =
         0.08755   -0.02919    0.01438   -0.02151
AFIX 137
H19A  2    0.340550    0.483500    0.578655    11.00000   -1.50000
H19B  2    0.418430    0.469718    0.524523    11.00000   -1.50000
H19C  2    0.404898    0.408046    0.576843    11.00000   -1.50000
AFIX   0
C20   1    0.242499    0.469532    0.474720    11.00000    0.13188    0.06360 =
         0.08018    0.01930    0.02103    0.05661
AFIX 137
H20A  2    0.192503    0.447185    0.451459    11.00000   -1.50000
H20B  2    0.287763    0.492348    0.446157    11.00000   -1.50000
H20C  2    0.213046    0.507177    0.501893    11.00000   -1.50000
AFIX   0
C21   1    0.692416    0.112661    0.494156    11.00000    0.02987    0.02050 =
         0.03216    0.00641    0.00176   -0.00377
C22   1    0.703908    0.098649    0.431042    11.00000    0.03396    0.02493 =
         0.03303    0.00236    0.00343   -0.00501
AFIX  43
H22   2    0.650857    0.084363    0.408260    11.00000   -1.20000
AFIX   0
C23   1    0.792040    0.105557    0.401962    11.00000    0.04676    0.03358 =
         0.03927   -0.00066    0.01406   -0.00262
AFIX  43
H23   2    0.799591    0.096032    0.359312    11.00000   -1.20000
AFIX   0
C24   1    0.869002    0.126350    0.435160    11.00000    0.03353    0.04526 =
         0.05373    0.00397    0.01407   -0.00677
AFIX  43
H24   2    0.930207    0.129480    0.415685    11.00000   -1.20000
AFIX   0
C25   1    0.856944    0.142746    0.497216    11.00000    0.02822    0.03845 =
         0.04962    0.00586    0.00052   -0.00734
AFIX  43
H25   2    0.910106    0.158300    0.519229    11.00000   -1.20000
AFIX   0
C26   1    0.768507    0.136909    0.528022    11.00000    0.02899    0.02593 =
         0.03877    0.01072   -0.00104   -0.00620
C27   1    0.794408    0.063322    0.708880    11.00000    0.04590    0.08478 =
         0.04773    0.03005   -0.01176   -0.02441
C28   1    0.701777    0.067676    0.741072    11.00000    0.04648    0.15840 =
         0.03640    0.00974   -0.00084   -0.01715
AFIX 137
H28A  2    0.683469    0.119304    0.749822    11.00000   -1.50000
H28B  2    0.706255    0.039453    0.779728    11.00000   -1.50000
H28C  2    0.653314    0.047201    0.715316    11.00000   -1.50000
AFIX   0
C29   1    0.874479    0.097287    0.737386    11.00000    0.04887    0.08320 =
         0.04319    0.00705   -0.01003   -0.02257
AFIX 137
H29A  2    0.932053    0.090450    0.711155    11.00000   -1.50000
H29B  2    0.886225    0.074133    0.777669    11.00000   -1.50000
H29C  2    0.858912    0.150079    0.742472    11.00000   -1.50000
AFIX   0
C30   1    0.821673   -0.022420    0.704698    11.00000    0.09874    0.06117 =
         0.06402    0.01041   -0.00683    0.00335
AFIX 137
H30A  2    0.769743   -0.047043    0.685164    11.00000   -1.50000
H30B  2    0.831141   -0.043032    0.746122    11.00000   -1.50000
H30C  2    0.880961   -0.030095    0.680229    11.00000   -1.50000
AFIX   0
C31   1    0.863000    0.294819    0.619890    11.00000    0.04267    0.04052 =
         0.05499   -0.00364   -0.00770   -0.00855
C32   1    0.800425    0.330838    0.570920    11.00000    0.05552    0.04261 =
         0.07273    0.00866   -0.01145   -0.00898
AFIX 137
H32A  2    0.819431    0.310664    0.530740    11.00000   -1.50000
H32B  2    0.808103    0.384149    0.570354    11.00000   -1.50000
H32C  2    0.733192    0.321041    0.579935    11.00000   -1.50000
AFIX   0
C33   1    0.838155    0.324789    0.683442    11.00000    0.08002    0.08424 =
         0.06728   -0.02903   -0.01736    0.00018
AFIX 137
H33A  2    0.773015    0.311960    0.695453    11.00000   -1.50000
H33B  2    0.841774    0.378514    0.682647    11.00000   -1.50000
H33C  2    0.883677    0.303195    0.713155    11.00000   -1.50000
AFIX   0
C34   1    0.967590    0.304112    0.605898    11.00000    0.04195    0.05143 =
         0.12005    0.00898   -0.00472   -0.01863
AFIX 137
H34A  2    1.005924    0.282294    0.639368    11.00000   -1.50000
H34B  2    0.979222    0.356706    0.601814    11.00000   -1.50000
H34C  2    0.985801    0.279395    0.567391    11.00000   -1.50000
AFIX   0
C35   1    0.496782   -0.014315    0.656623    11.00000    0.02800    0.02051 =
         0.02432    0.00238   -0.00312   -0.00855
C36   1    0.555196   -0.079276    0.655496    11.00000    0.03383    0.02535 =
         0.02993    0.00059    0.00018   -0.00626
AFIX  43
H36   2    0.597338   -0.088529    0.621345    11.00000   -1.20000
AFIX   0
C37   1    0.552518   -0.130330    0.703436    11.00000    0.04473    0.02554 =
         0.03766    0.00513   -0.00164   -0.00427
AFIX  43
H37   2    0.592643   -0.174155    0.702259    11.00000   -1.20000
AFIX   0
C38   1    0.490737   -0.116789    0.753075    11.00000    0.05034    0.03119 =
         0.03546    0.01147    0.00147   -0.00546
AFIX  43
H38   2    0.487094   -0.151891    0.785740    11.00000   -1.20000
AFIX   0
C39   1    0.434365   -0.051913    0.754866    11.00000    0.04137    0.03196 =
         0.03079    0.00441    0.00585   -0.00846
AFIX  43
H39   2    0.393232   -0.043150    0.789585    11.00000   -1.20000
AFIX   0
C40   1    0.435329    0.001464    0.707644    11.00000    0.03041    0.02632 =
         0.02588    0.00789   -0.00031   -0.00735
C41   1    0.391862    0.125815    0.843535    11.00000    0.03797    0.04599 =
         0.02756   -0.00486    0.00435   -0.00522
C42   1    0.344574    0.200807    0.859195    11.00000    0.07984    0.05165 =
         0.04860   -0.01068    0.00193   -0.00209
AFIX 137
H42A  2    0.347901    0.233730    0.823204    11.00000   -1.50000
H42B  2    0.378093    0.221908    0.893298    11.00000   -1.50000
H42C  2    0.277309    0.195025    0.871155    11.00000   -1.50000
AFIX   0
C43   1    0.376321    0.072508    0.896889    11.00000    0.05360    0.07024 =
         0.03347    0.00768   -0.00481   -0.01061
AFIX 137
H43A  2    0.307810    0.064040    0.901580    11.00000   -1.50000
H43B  2    0.399247    0.093473    0.934722    11.00000   -1.50000
H43C  2    0.411885    0.025636    0.888769    11.00000   -1.50000
AFIX   0
C44   1    0.497080    0.130134    0.829146    11.00000    0.04509    0.09981 =
         0.03949   -0.00842   -0.00041   -0.02097
AFIX 137
H44A  2    0.525006    0.080708    0.820453    11.00000   -1.50000
H44B  2    0.528871    0.150174    0.864427    11.00000   -1.50000
H44C  2    0.506022    0.162340    0.793168    11.00000   -1.50000
AFIX   0
C45   1    0.180239    0.128769    0.677656    11.00000    0.03100    0.03587 =
         0.04585   -0.00091    0.00447    0.00198
C46   1    0.133381    0.149855    0.738328    11.00000    0.03376    0.05517 =
         0.04510   -0.00694    0.00426    0.00071
AFIX 137
H46A  2    0.115492    0.105265    0.760752    11.00000   -1.50000
H46B  2    0.075823    0.181690    0.731020    11.00000   -1.50000
H46C  2    0.178370    0.176316    0.762647    11.00000   -1.50000
AFIX   0
C47   1    0.211315    0.198918    0.642848    11.00000    0.04168    0.04639 =
         0.06705    0.01530    0.00526    0.00444
AFIX 137
H47A  2    0.250930    0.227216    0.669502    11.00000   -1.50000
H47B  2    0.154275    0.229211    0.631220    11.00000   -1.50000
H47C  2    0.248399    0.184702    0.605802    11.00000   -1.50000
AFIX   0
C48   1    0.113738    0.088520    0.637671    11.00000    0.03391    0.05129 =
         0.04275    0.00190   -0.00201   -0.00078
AFIX 137
H48A  2    0.146333    0.076533    0.598517    11.00000   -1.50000
H48B  2    0.055964    0.119956    0.629966    11.00000   -1.50000
H48C  2    0.095774    0.042957    0.658588    11.00000   -1.50000
AFIX   0
PART 1
C49   1    0.421048    0.327913    0.724605    21.00000    0.08587    0.04927 =
         0.05200   -0.01860    0.03394   -0.00991
AFIX  23
H49A  2    0.440091    0.305689    0.764611    21.00000   -1.20000
H49B  2    0.357807    0.310096    0.713931    21.00000   -1.20000
AFIX   0
C50   1    0.416317    0.411951    0.727911    21.00000    0.09568    0.05184 =
         0.06682   -0.02044    0.01365   -0.00505
AFIX  23
H50A  2    0.393884    0.429993    0.768675    21.00000   -1.20000
H50B  2    0.376601    0.435609    0.695267    21.00000   -1.20000
AFIX   0
C51   1    0.523923    0.420983    0.716554    21.00000    0.09010    0.04360 =
         0.08412   -0.02021    0.00010   -0.01798
AFIX  23
H51A  2    0.537889    0.473049    0.707953    21.00000   -1.20000
H51B  2    0.562103    0.402242    0.751813    21.00000   -1.20000
AFIX   0
C52   1    0.542295    0.373579    0.660231    21.00000    0.07141    0.03943 =
         0.06429   -0.01939    0.00523   -0.02493
AFIX  23
H52A  2    0.515300    0.397814    0.622931    21.00000   -1.20000
H52B  2    0.611663    0.361865    0.653296    21.00000   -1.20000
AFIX   0
PART 2
C53   1    0.403571    0.333464    0.708486   -21.00000    0.07844    0.04081 =
         0.05359   -0.01269    0.01613   -0.01371
AFIX  23
H53A  2    0.370118    0.291714    0.727287   -21.00000   -1.20000
H53B  2    0.359817    0.361044    0.680137   -21.00000   -1.20000
AFIX   0
C54   1    0.440976    0.384159    0.757887   -21.00000    0.10184    0.05414 =
         0.06344   -0.02023    0.01728   -0.01274
AFIX  23
H54A  2    0.389561    0.418742    0.773810   -21.00000   -1.20000
H54B  2    0.469551    0.355368    0.792518   -21.00000   -1.20000
AFIX   0
C55   1    0.516588    0.424350    0.720941   -21.00000    0.09749    0.04730 =
         0.09232   -0.02672    0.00166   -0.00756
AFIX  23
H55A  2    0.487102    0.463167    0.693922   -21.00000   -1.20000
H55B  2    0.562953    0.446500    0.748016   -21.00000   -1.20000
AFIX   0
C56   1    0.563413    0.361661    0.684077   -21.00000    0.06380    0.05885 =
         0.09226   -0.03403    0.00174   -0.02748
AFIX  23
H56A  2    0.585315    0.379866    0.643315   -21.00000   -1.20000
H56B  2    0.619470    0.339314    0.705883   -21.00000   -1.20000
AFIX   0

PART 0
TB2   5    0.051690    0.703416    0.877159    11.00000    0.02412    0.02433 =
         0.02672    0.00204    0.00096   -0.00366
SI4   4   -0.019172    0.582317    0.760167    11.00000    0.02721    0.03232 =
         0.02385    0.00172    0.00009   -0.00135
SI5   4    0.285296    0.685933    0.946440    11.00000    0.02441    0.03138 =
         0.03114    0.00094   -0.00042   -0.00770
SI6   4   -0.138267    0.788270    0.966880    11.00000    0.02696    0.02339 =
         0.02856   -0.00028    0.00313   -0.00345
O11   3    0.022997    0.651017    0.792427    11.00000    0.04326    0.02688 =
         0.02494    0.00152   -0.00060   -0.00410
O12   3   -0.132929    0.572592    0.772768    11.00000    0.02584    0.05593 =
         0.03041    0.00712    0.00062    0.00032
O13   3   -0.005051    0.583087    0.685497    11.00000    0.03170    0.04385 =
         0.02390    0.00016    0.00104    0.00052
O14   3    0.193613    0.716639    0.909276    11.00000    0.02944    0.03515 =
         0.03207    0.00855   -0.00545   -0.01148
O15   3    0.347199    0.618012    0.913621    11.00000    0.03385    0.03850 =
         0.03763   -0.00441    0.00086   -0.00433
O16   3    0.362089    0.748846    0.958157    11.00000    0.02575    0.03572 =
         0.04313   -0.00119   -0.00133   -0.01025
O17   3   -0.062339    0.775566    0.911925    11.00000    0.03243    0.02330 =
         0.03269    0.00155    0.00628   -0.00121
O18   3   -0.090465    0.795111    1.034041    11.00000    0.03238    0.03062 =
         0.03124   -0.00229   -0.00034   -0.00431
O19   3   -0.209406    0.862004    0.959019    11.00000    0.03622    0.02708 =
         0.03026    0.00106    0.00496   -0.00011
O20   3    0.091264    0.803722    0.810249    11.00000    0.03725    0.03326 =
         0.04339    0.01603    0.00401   -0.00359
C57   1    0.047999    0.540764    0.901008    11.00000    0.02994    0.01977 =
         0.02250    0.00553    0.00046   -0.00546
C58   1    0.115343    0.562990    0.943049    11.00000    0.02461    0.02029 =
         0.02810    0.00658   -0.00016   -0.00523
AFIX  43
H58   2    0.180855    0.547064    0.937938    11.00000   -1.20000
AFIX   0
C59   1    0.087305    0.608235    0.992324    11.00000    0.02713    0.01872 =
         0.02547    0.00697   -0.00118   -0.00548
C60   1   -0.009037    0.632650    0.999205    11.00000    0.02934    0.02097 =
         0.02345    0.00419   -0.00079   -0.00502
AFIX  43
H60   2   -0.027779    0.664420    1.032044    11.00000   -1.20000
AFIX   0
C61   1   -0.078701    0.610878    0.958215    11.00000    0.02519    0.01886 =
         0.02594    0.00687   -0.00036   -0.00367
C62   1   -0.048453    0.564814    0.909530    11.00000    0.02756    0.02243 =
         0.02333    0.00588   -0.00155   -0.00696
AFIX  43
H62   2   -0.094563    0.549525    0.881608    11.00000   -1.20000
AFIX   0
C63   1    0.076134    0.487076    0.851459    11.00000    0.02419    0.02172 =
         0.03291    0.00152    0.00202   -0.00582
C64   1    0.133999    0.424895    0.868356    11.00000    0.03237    0.02675 =
         0.03466    0.00281    0.00313   -0.00145
AFIX  43
H64   2    0.159410    0.421382    0.908479    11.00000   -1.20000
AFIX   0
C65   1    0.154504    0.368585    0.827234    11.00000    0.05333    0.02641 =
         0.04869   -0.00238    0.00256    0.00611
AFIX  43
H65   2    0.193502    0.326583    0.839108    11.00000   -1.20000
AFIX   0
C66   1    0.117584    0.373994    0.768448    11.00000    0.05890    0.03036 =
         0.04364   -0.01021   -0.00247   -0.00204
AFIX  43
H66   2    0.129482    0.334991    0.740312    11.00000   -1.20000
AFIX   0
C67   1    0.062992    0.437012    0.751046    11.00000    0.04328    0.03504 =
         0.03246   -0.00374   -0.00002   -0.00716
AFIX  43
H67   2    0.039546    0.440673    0.710420    11.00000   -1.20000
AFIX   0
C68   1    0.041531    0.495096    0.791391    11.00000    0.02543    0.03061 =
         0.03233   -0.00249    0.00090   -0.00522
C69   1   -0.217192    0.611620    0.749935    11.00000    0.02834    0.08984 =
         0.04107    0.00582   -0.00672    0.00968
PART 1
C70   1   -0.291150    0.553563    0.741383    31.00000    0.02315    0.13187 =
         0.08268   -0.00759   -0.02216    0.00565
AFIX 137
H70A  2   -0.264135    0.515033    0.714147    31.00000   -1.50000
H70B  2   -0.348914    0.576853    0.723155    31.00000   -1.50000
H70C  2   -0.307755    0.531632    0.781369    31.00000   -1.50000
AFIX   0
C71   1   -0.215591    0.663355    0.695810    31.00000    0.06000    0.13011 =
         0.07600    0.00256   -0.00042    0.01320
AFIX 137
H71A  2   -0.194240    0.711157    0.708686    31.00000   -1.50000
H71B  2   -0.280154    0.669804    0.679142    31.00000   -1.50000
H71C  2   -0.171328    0.642988    0.664149    31.00000   -1.50000
AFIX   0
C72   1   -0.255829    0.650261    0.807524    31.00000    0.03108    0.11627 =
         0.07546    0.00324    0.00116    0.02914
AFIX 137
H72A  2   -0.252879    0.615610    0.842471    31.00000   -1.50000
H72B  2   -0.322515    0.667825    0.801376    31.00000   -1.50000
H72C  2   -0.216972    0.692231    0.815810    31.00000   -1.50000
AFIX   0
PART 2
C73   1   -0.240076    0.576118    0.689779   -31.00000    0.04724    0.17124 =
         0.06860   -0.02397   -0.02451    0.00712
AFIX 137
H73A  2   -0.185646    0.579954    0.660949   -31.00000   -1.50000
H73B  2   -0.297133    0.601399    0.672297   -31.00000   -1.50000
H73C  2   -0.252232    0.524063    0.697223   -31.00000   -1.50000
AFIX   0
C74   1   -0.196009    0.691746    0.735201   -31.00000    0.05767    0.09381 =
         0.09946    0.03134    0.00039    0.03805
AFIX 137
H74A  2   -0.178731    0.716152    0.772909   -31.00000   -1.50000
H74B  2   -0.253059    0.717290    0.717944   -31.00000   -1.50000
H74C  2   -0.142654    0.693172    0.705302   -31.00000   -1.50000
AFIX   0
C75   1   -0.294738    0.604583    0.796802   -31.00000    0.03479    0.16091 =
         0.07089    0.02855    0.01269    0.01653
AFIX 137
H75A  2   -0.302649    0.552328    0.806331   -31.00000   -1.50000
H75B  2   -0.354826    0.626833    0.780902   -31.00000   -1.50000
H75C  2   -0.278053    0.629931    0.834185   -31.00000   -1.50000
AFIX   0
PART 0
C76   1    0.068339    0.609056    0.644540    11.00000    0.04500    0.05314 =
         0.03321    0.00595    0.01270   -0.00046
C77   1    0.070066    0.691996    0.646517    11.00000    0.11393    0.04766 =
         0.09699    0.03199    0.05631    0.01491
AFIX 137
H77A  2    0.008191    0.713958    0.633278    11.00000   -1.50000
H77B  2    0.121191    0.708769    0.618989    11.00000   -1.50000
H77C  2    0.081938    0.707095    0.688566    11.00000   -1.50000
AFIX   0
C78   1    0.165447    0.575202    0.662953    11.00000    0.03637    0.06665 =
         0.08477    0.01580    0.01758   -0.00551
AFIX 137
H78A  2    0.180172    0.591196    0.704313    11.00000   -1.50000
H78B  2    0.214851    0.591221    0.633781    11.00000   -1.50000
H78C  2    0.163968    0.521347    0.662643    11.00000   -1.50000
AFIX   0
C79   1    0.045747    0.582987    0.581694    11.00000    0.08214    0.16950 =
         0.03653   -0.01473    0.02250   -0.02472
AFIX 137
H79A  2    0.038643    0.529611    0.583128    11.00000   -1.50000
H79B  2    0.097988    0.594447    0.552913    11.00000   -1.50000
H79C  2   -0.014147    0.607878    0.567994    11.00000   -1.50000
AFIX   0
C80   1    0.159310    0.623868    1.039420    11.00000    0.02998    0.02057 =
         0.02822    0.00157   -0.00414   -0.00371
C81   1    0.134292    0.608777    1.101048    11.00000    0.03763    0.02919 =
         0.03053    0.00463   -0.00223   -0.00825
AFIX  43
H81   2    0.070459    0.597039    1.111590    11.00000   -1.20000
AFIX   0
C82   1    0.201680    0.610858    1.146432    11.00000    0.05149    0.05244 =
         0.02796    0.00579   -0.00596   -0.01167
AFIX  43
H82   2    0.184359    0.599953    1.187891    11.00000   -1.20000
AFIX   0
C83   1    0.294012    0.628765    1.131481    11.00000    0.04638    0.06301 =
         0.03900    0.00761   -0.01817   -0.01153
AFIX  43
H83   2    0.341345    0.628333    1.162188    11.00000   -1.20000
AFIX   0
C84   1    0.317314    0.647513    1.070910    11.00000    0.03153    0.05151 =
         0.04086    0.00771   -0.00727   -0.00899
AFIX  43
H84   2    0.380544    0.661483    1.061220    11.00000   -1.20000
AFIX   0
C85   1    0.250939    0.646475    1.023964    11.00000    0.02952    0.02994 =
         0.03366    0.00020   -0.00205   -0.00616
C86   1    0.388354    0.610172    0.853212    11.00000    0.03386    0.05192 =
         0.04139   -0.01021    0.00159   -0.00190
C87   1    0.437767    0.680105    0.832631    11.00000    0.05310    0.06329 =
         0.05890   -0.00418    0.02129   -0.00775
AFIX 137
H87A  2    0.469651    0.671998    0.792598    11.00000   -1.50000
H87B  2    0.485420    0.691795    0.862894    11.00000   -1.50000
H87C  2    0.389809    0.721215    0.829250    11.00000   -1.50000
AFIX   0
C88   1    0.310093    0.593149    0.808934    11.00000    0.04140    0.09817 =
         0.04536   -0.01831   -0.00485   -0.00699
AFIX 137
H88A  2    0.262829    0.634877    0.807086    11.00000   -1.50000
H88B  2    0.278501    0.548919    0.823225    11.00000   -1.50000
H88C  2    0.338490    0.584675    0.767944    11.00000   -1.50000
AFIX   0
C89   1    0.462078    0.545926    0.857861    11.00000    0.05260    0.06983 =
         0.05784   -0.02417    0.00032    0.00825
AFIX 137
H89A  2    0.489268    0.535000    0.816950    11.00000   -1.50000
H89B  2    0.431163    0.502492    0.874519    11.00000   -1.50000
H89C  2    0.513349    0.558851    0.885113    11.00000   -1.50000
AFIX   0
C90   1    0.350481    0.824515    0.977082    11.00000    0.03375    0.03249 =
         0.05238   -0.00229   -0.00249   -0.00827
C91   1    0.298669    0.829169    1.039751    11.00000    0.04942    0.04222 =
         0.05863   -0.00788    0.00027   -0.00151
AFIX 137
H91A  2    0.335030    0.799252    1.069964    11.00000   -1.50000
H91B  2    0.234347    0.810653    1.036482    11.00000   -1.50000
H91C  2    0.293490    0.880580    1.052891    11.00000   -1.50000
AFIX   0
C92   1    0.451287    0.850237    0.982866    11.00000    0.03869    0.04764 =
         0.08557   -0.01990    0.00014   -0.01624
AFIX 137
H92A  2    0.448342    0.901777    0.995671    11.00000   -1.50000
H92B  2    0.485153    0.845966    0.943093    11.00000   -1.50000
H92C  2    0.485581    0.819606    1.013575    11.00000   -1.50000
AFIX   0
C93   1    0.295167    0.871250    0.929507    11.00000    0.05630    0.03770 =
         0.06388    0.00445   -0.00552   -0.01257
AFIX 137
H93A  2    0.230938    0.852803    0.925499    11.00000   -1.50000
H93B  2    0.329339    0.868325    0.889766    11.00000   -1.50000
H93C  2    0.289705    0.922634    0.942704    11.00000   -1.50000
AFIX   0
C94   1   -0.181612    0.633158    0.966753    11.00000    0.02549    0.02913 =
         0.02154    0.00272   -0.00064   -0.00585
C95   1   -0.246000    0.576513    0.968259    11.00000    0.03282    0.02885 =
         0.03046    0.00072    0.00003   -0.00598
AFIX  43
H95   2   -0.222464    0.527148    0.962012    11.00000   -1.20000
AFIX   0
C96   1   -0.342976    0.591002    0.978640    11.00000    0.03022    0.03924 =
         0.03940   -0.00142    0.00400   -0.01096
AFIX  43
H96   2   -0.385472    0.551840    0.980708    11.00000   -1.20000
AFIX   0
C97   1   -0.377961    0.663747    0.986066    11.00000    0.02472    0.04419 =
         0.04609    0.00015    0.00648   -0.00487
AFIX  43
H97   2   -0.444654    0.674576    0.992545    11.00000   -1.20000
AFIX   0
C98   1   -0.314708    0.720057    0.983919    11.00000    0.03147    0.03218 =
         0.03634   -0.00261    0.00646   -0.00231
AFIX  43
H98   2   -0.339365    0.769405    0.988637    11.00000   -1.20000
AFIX   0
C99   1   -0.215330    0.706772    0.975006    11.00000    0.02833    0.03207 =
         0.02388    0.00057   -0.00010   -0.00322
C100  1   -0.029289    0.849547    1.057793    11.00000    0.03639    0.03727 =
         0.04294   -0.01231   -0.00487   -0.00749
C101  1    0.026976    0.810290    1.108501    11.00000    0.05659    0.04962 =
         0.06292   -0.01493   -0.02211    0.00385
AFIX 137
H10A  2    0.069066    0.770935    1.090826    11.00000   -1.50000
H10B  2   -0.017565    0.789002    1.138415    11.00000   -1.50000
H10C  2    0.065793    0.845561    1.129034    11.00000   -1.50000
AFIX   0
C102  1    0.037130    0.877242    1.007203    11.00000    0.03936    0.05212 =
         0.06099   -0.01541    0.00190   -0.01747
AFIX 137
H10D  2    0.080338    0.912011    1.024389    11.00000   -1.50000
H10E  2   -0.001069    0.902089    0.975022    11.00000   -1.50000
H10F  2    0.074912    0.835467    0.989606    11.00000   -1.50000
AFIX   0
C103  1   -0.092620    0.913679    1.083498    11.00000    0.05141    0.03873 =
         0.05518   -0.01366    0.00172   -0.00520
AFIX 137
H10G  2   -0.136644    0.895008    1.115022    11.00000   -1.50000
H10H  2   -0.129587    0.937406    1.050220    11.00000   -1.50000
H10I  2   -0.052149    0.949658    1.101697    11.00000   -1.50000
AFIX   0
C104  1   -0.239896    0.906099    0.907025    11.00000    0.03734    0.03377 =
         0.03242    0.00429    0.00091   -0.00345
C105  1   -0.328345    0.951594    0.928192    11.00000    0.04483    0.04061 =
         0.05298    0.01082    0.00194    0.00840
AFIX 137
H10J  2   -0.312131    0.982048    0.962838    11.00000   -1.50000
H10K  2   -0.378634    0.918661    0.941108    11.00000   -1.50000
H10L  2   -0.351383    0.983449    0.894296    11.00000   -1.50000
AFIX   0
C106  1   -0.159952    0.956674    0.889414    11.00000    0.05435    0.05079 =
         0.04652    0.01214   -0.00145   -0.02338
AFIX 137
H10M  2   -0.179764    0.988125    0.854480    11.00000   -1.50000
H10N  2   -0.101949    0.926911    0.878020    11.00000   -1.50000
H10O  2   -0.146655    0.987558    0.924400    11.00000   -1.50000
AFIX   0
C107  1   -0.264304    0.857319    0.853778    11.00000    0.05187    0.04599 =
         0.03644   -0.00229   -0.00816   -0.00669
AFIX 137
H10P  2   -0.315565    0.825294    0.866751    11.00000   -1.50000
H10Q  2   -0.207283    0.826987    0.841412    11.00000   -1.50000
H10R  2   -0.285743    0.888340    0.818967    11.00000   -1.50000
AFIX   0
C108  1    0.182300    0.827682    0.787109    11.00000    0.03818    0.05044 =
         0.04971    0.01221    0.00228   -0.00493
AFIX  23
H10S  2    0.197588    0.807297    0.745951    11.00000   -1.20000
H10T  2    0.234592    0.812365    0.815290    11.00000   -1.20000
AFIX   0
C109  1    0.167918    0.911377    0.783897    11.00000    0.06774    0.04580 =
         0.06415    0.02048   -0.00232   -0.01205
AFIX  23
H10U  2    0.211330    0.932871    0.752696    11.00000   -1.20000
H10V  2    0.178539    0.933644    0.824226    11.00000   -1.20000
AFIX   0
C110  1    0.063092    0.922101    0.765401    11.00000    0.06228    0.05733 =
         0.10536    0.03566    0.01247    0.00412
AFIX  23
H11A  2    0.029375    0.960940    0.790285    11.00000   -1.20000
H11B  2    0.058553    0.936258    0.721424    11.00000   -1.20000
AFIX   0
C111  1    0.019814    0.847585    0.777619    11.00000    0.04785    0.05222 =
         0.06770    0.02081    0.00183    0.00440
AFIX  23
H11C  2   -0.039968    0.853684    0.802688    11.00000   -1.20000
H11D  2    0.005000    0.824056    0.738486    11.00000   -1.20000
AFIX   0
HKLF 4


REM  MT-201 in P-1
REM wR2 = 0.1072, GooF = S = 1.018, Restrained GooF = 1.015 for all data
REM R1 = 0.0421 for 16912 Fo > 4sig(Fo) and 0.0585 for all 21318 data
REM 1293 parameters refined using 230 restraints

END

WGHT      0.0488      1.7613

REM Highest difference peak  1.043,  deepest hole -1.382,  1-sigma level  0.077
Q1    1   0.4818  0.2390  0.6224  11.00000  0.05    1.04
Q2    1   0.7389  0.1609  0.7590  11.00000  0.05    1.02
Q3    1   0.5783  0.2022  0.6154  11.00000  0.05    0.81
Q4    1   0.7643  0.1067  0.7278  11.00000  0.05    0.77
Q5    1   0.7271  0.1996  0.6197  11.00000  0.05    0.73
Q6    1  -0.0232  0.7021  0.8802  11.00000  0.05    0.68
Q7    1   0.5379  0.1407  0.6050  11.00000  0.05    0.64
Q8    1   0.7537  0.1222  0.6610  11.00000  0.05    0.59
Q9    1   0.3153  0.2252  0.6187  11.00000  0.05    0.54
Q10   1   0.1212  0.6800  0.8587  11.00000  0.05    0.53
Q11   1   0.1382  0.7022  0.8733  11.00000  0.05    0.48
Q12   1   0.3437  0.4791  0.5209  11.00000  0.05    0.47
Q13   1   0.7631  0.1538  0.5773  11.00000  0.05    0.45
Q14   1   0.6339  0.2435  0.6291  11.00000  0.05    0.44
Q15   1   0.0822  0.6623  0.8554  11.00000  0.05    0.44
Q16   1   0.2643  0.1218  0.6922  11.00000  0.05    0.41
Q17   1   0.7293  0.0170  0.7392  11.00000  0.05    0.41
Q18   1   0.0301  0.7576  0.8958  11.00000  0.05    0.40
Q19   1   0.0083  0.7007  0.8433  11.00000  0.05    0.38
Q20   1   0.6213  0.2580  0.6579  11.00000  0.05    0.38
;
_shelx_res_checksum              9993
_olex2_date_sample_data_collection 2023-01-19
_olex2_submission_special_instructions 'No special instructions were received'
_oxdiff_exptl_absorpt_empirical_details 
;
Empirical correction (ABSPACK) includes:
- Absorption correction using spherical harmonics
- Frame scaling
- Detector area scaling
- B-factor correction
;
_oxdiff_exptl_absorpt_empirical_full_max 1.997
_oxdiff_exptl_absorpt_empirical_full_min 0.466
####################################################################### 
# 
# This file contains crystal structure data downloaded from the 
# Cambridge Structural Database (CSD) hosted by the Cambridge 
# Crystallographic Data Centre (CCDC).
# 
# Full information about CCDC data access policies and citation 
# guidelines are available at http://www.ccdc.cam.ac.uk/access/V1 
# 
# Audit and citation data items may have been added by the CCDC. 
# Please retain this information to preserve the provenance of 
# this file and to allow appropriate attribution of the data. 
# 
#######################################################################

data_mt-241
_database_code_depnum_ccdc_archive 'CCDC 2296827'
loop_
_audit_author_name
_audit_author_address
'Rosario Scopelliti'
;EPFL
Switzerland
;
_audit_update_record             
;
2023-09-22 deposited with the CCDC.	2024-03-22 downloaded from the CCDC.
;
_audit_creation_date             2023-09-15
_audit_creation_method           
;
Olex2 1.5
(compiled 2023.08.24 svn.re1ec1418 for OlexSys, GUI svn.r6817)
;
_shelx_SHELXL_version_number     2019/3
_chemical_name_common            ?
_chemical_name_systematic        ?
_chemical_formula_moiety         'C72 H69 O6 Si3 Tb, 2(C7 H8)'
_chemical_formula_sum            'C86 H85 O6 Si3 Tb'
_chemical_formula_weight         1457.72
_chemical_melting_point          ?
_chemical_oxdiff_formula         'C86 H85 O6 Si3 Tb1'
loop_
_atom_type_symbol
_atom_type_description
_atom_type_scat_dispersion_real
_atom_type_scat_dispersion_imag
_atom_type_scat_source
C C 0.0181 0.0091 'International Tables Vol C Tables 4.2.6.8 and 6.1.1.4'
H H 0.0000 0.0000 'International Tables Vol C Tables 4.2.6.8 and 6.1.1.4'
O O 0.0492 0.0322 'International Tables Vol C Tables 4.2.6.8 and 6.1.1.4'
Si Si 0.2541 0.3302 'International Tables Vol C Tables 4.2.6.8 and 6.1.1.4'
Tb Tb -9.1472 9.1891 'International Tables Vol C Tables 4.2.6.8 and 6.1.1.4'

_shelx_space_group_comment       
;
The symmetry employed for this shelxl refinement is uniquely defined
by the following loop, which should always be used as a source of
symmetry information in preference to the above space-group names.
They are only intended as comments.
;
_space_group_crystal_system      triclinic
_space_group_IT_number           2
_space_group_name_H-M_alt        'P -1'
_space_group_name_Hall           '-P 1'
loop_
_space_group_symop_operation_xyz
'x, y, z'
'-x, -y, -z'

_cell_length_a                   11.1371(2)
_cell_length_b                   14.2669(3)
_cell_length_c                   24.2013(5)
_cell_angle_alpha                106.0855(17)
_cell_angle_beta                 99.4980(18)
_cell_angle_gamma                93.6846(16)
_cell_volume                     3619.57(13)
_cell_formula_units_Z            2
_cell_measurement_reflns_used    15210
_cell_measurement_temperature    140.00(10)
_cell_measurement_theta_max      72.4570
_cell_measurement_theta_min      3.8640
_shelx_estimated_absorpt_T_max   0.779
_shelx_estimated_absorpt_T_min   0.386
_exptl_absorpt_coefficient_mu    5.704
_exptl_absorpt_correction_T_max  0.812
_exptl_absorpt_correction_T_min  0.515
_exptl_absorpt_correction_type   analytical
_exptl_absorpt_process_details   
;
CrysAlisPro 1.171.42.85a (Rigaku Oxford Diffraction, 2023)
Analytical numeric absorption correction using a multifaceted crystal
model based on expressions derived by R.C. Clark & J.S. Reid.
(Clark, R. C. & Reid, J. S. (1995). Acta Cryst. A51, 887-897)
Empirical absorption correction using spherical harmonics,
implemented in SCALE3 ABSPACK scaling algorithm.
;
_exptl_absorpt_special_details   ?
_exptl_crystal_colour            'clear pale colourless'
_exptl_crystal_density_diffrn    1.338
_exptl_crystal_density_meas      ?
_exptl_crystal_density_method    ?
_exptl_crystal_description       prism
_exptl_crystal_F_000             1512
loop_
_exptl_crystal_face_index_h
_exptl_crystal_face_index_k
_exptl_crystal_face_index_l
_exptl_crystal_face_perp_dist
0 0 1 0.0309
-2 -1 0 0.0841
0 -1 2 0.0332
0 1 -2 0.0309
0 -2 1 0.0196
0 2 -1 0.0306
0 -1 -2 0.0111
0 1 1 0.0332
-1 0 1 0.0932
1 0 0 0.0994
1 0 -1 0.0962
6 4 -2 0.0875

_exptl_crystal_size_max          0.206
_exptl_crystal_size_mid          0.064
_exptl_crystal_size_min          0.046
loop_
_exptl_oxdiff_crystal_face_indexfrac_h
_exptl_oxdiff_crystal_face_indexfrac_k
_exptl_oxdiff_crystal_face_indexfrac_l
_exptl_oxdiff_crystal_face_x
_exptl_oxdiff_crystal_face_y
_exptl_oxdiff_crystal_face_z
0.0009 -0.0004 0.9994 -0.0622 0.0221 0.0139
-1.9995 -1.0017 0.0056 0.0323 0.0221 -0.3137
0.0016 -0.9996 1.9982 -0.1358 -0.0506 -0.0327
-0.0016 0.9996 -1.9982 0.1358 0.0506 0.0327
0.0004 -1.9981 0.9983 -0.0850 -0.1675 -0.1071
-0.0004 1.9981 -0.9983 0.0850 0.1675 0.1071
-0.0022 -0.9981 -1.9992 0.1130 -0.1390 -0.0882
0.0012 0.9985 0.9999 -0.0508 0.1169 0.0744
-0.9987 -0.0018 1.0024 -0.0404 0.0805 -0.1127
0.9996 0.0014 -0.0030 -0.0218 -0.0584 0.1266
0.9987 0.0018 -1.0024 0.0404 -0.0805 0.1127
6.1310 4.1835 -2.2283 0.0512 -0.0112 0.9986

_exptl_transmission_factor_max   ?
_exptl_transmission_factor_min   ?
_diffrn_reflns_av_R_equivalents  0.0333
_diffrn_reflns_av_unetI/netI     0.0434
_diffrn_reflns_Laue_measured_fraction_full 0.998
_diffrn_reflns_Laue_measured_fraction_max 0.973
_diffrn_reflns_limit_h_max       13
_diffrn_reflns_limit_h_min       -9
_diffrn_reflns_limit_k_max       17
_diffrn_reflns_limit_k_min       -17
_diffrn_reflns_limit_l_max       27
_diffrn_reflns_limit_l_min       -29
_diffrn_reflns_number            28022
_diffrn_reflns_point_group_measured_fraction_full 0.998
_diffrn_reflns_point_group_measured_fraction_max 0.973
_diffrn_reflns_theta_full        67.684
_diffrn_reflns_theta_max         72.633
_diffrn_reflns_theta_min         3.246
_diffrn_ambient_environment      N~2~
_diffrn_ambient_temperature      140.00(10)
_diffrn_detector                 'CCD plate'
_diffrn_detector_area_resol_mean 5.2817
_diffrn_detector_type            AtlasS2
_diffrn_measured_fraction_theta_full 0.998
_diffrn_measured_fraction_theta_max 0.973
_diffrn_measurement_details      
;
List of Runs (angles in degrees, time in seconds):

  # Type    Start    End  Width  t~exp~   \w     \q     \k     \f   Frames
#--------------------------------------------------------------------------
  1  \w    -80.00   1.00   1.00   10.00    --  -40.91 111.00  27.00   81
  2  \w     30.00  79.00   1.00   10.00    --   40.91-111.00 -66.00   49
  3  \w    107.00 153.00   1.00   40.00    --  105.15 111.00  27.00   46
  4  \w     67.00 108.00   1.00   40.00    --  105.15-111.00 -66.00   41
  5  \w   -114.00 -16.00   1.00   10.00    --  -40.91 -38.00 -30.00   98
  6  \w    -44.00 -18.00   1.00   10.00    --  -40.91  38.00-180.00   26
  7  \w   -113.00 -24.00   1.00   10.00    --  -40.91 -38.00-120.00   89
  8  \w     13.00 107.00   1.00   10.00    --   40.91  57.00-180.00   94
  9  \w     79.00 143.00   1.00   40.00    --  105.15 178.00 -60.00   64
 10  \w    145.00 173.00   1.00   40.00    --  105.15 111.00 150.00   28
 11  \w     29.00 133.00   1.00   40.00    --  105.15 -30.00 -90.00  104
 12  \w    104.00 170.00   1.00   40.00    --  105.15 111.00   0.00   66
 13  \w     34.00 105.00   1.00   40.00    --  105.15-111.00  90.00   71
 14  \w     33.00  60.00   1.00   40.00    --  105.15-111.00 150.00   27
 15  \w     62.00  87.00   1.00   40.00    --  105.15-111.00 150.00   25
 16  \w     79.00 163.00   1.00   40.00    --  105.15  30.00-180.00   84
 17  \w     71.00 109.00   1.00   40.00    --  105.15-111.00-180.00   38
 18  \w    128.00 168.00   1.00   40.00    --  105.15 111.00  60.00   40
 19  \w     80.00 165.00   1.00   40.00    --  105.15  45.00  90.00   85
 20  \w     83.00 124.00   1.00   40.00    --  105.15 -45.00  60.00   41
 21  \w     55.00 109.00   1.00   40.00    --  105.15-111.00   0.00   54
 22  \w     32.00  79.00   1.00   40.00    --  105.15 -45.00  60.00   47
;
_diffrn_measurement_device       'four-circle diffractometer'
_diffrn_measurement_device_type  'SuperNova, Dual, Cu at home/near, AtlasS2'
_diffrn_measurement_method       '\w scans'
_diffrn_orient_matrix_type       
'CrysAlisPro convention (1999,Acta A55,543-557)'
_diffrn_orient_matrix_UB_11      -0.0220612000
_diffrn_orient_matrix_UB_12      0.0114361000
_diffrn_orient_matrix_UB_13      -0.0622158000
_diffrn_orient_matrix_UB_21      -0.0585159000
_diffrn_orient_matrix_UB_22      0.0949191000
_diffrn_orient_matrix_UB_23      0.0222230000
_diffrn_orient_matrix_UB_31      0.1266000000
_diffrn_orient_matrix_UB_32      0.0605117000
_diffrn_orient_matrix_UB_33      0.0137816000
_diffrn_radiation_monochromator  mirror
_diffrn_radiation_probe          x-ray
_diffrn_radiation_type           'Cu K\a'
_diffrn_radiation_wavelength     1.54184
_diffrn_source                   'micro-focus sealed X-ray tube'
_diffrn_source_type              'SuperNova (Cu) X-ray Source'
_reflns_Friedel_coverage         0.000
_reflns_Friedel_fraction_full    .
_reflns_Friedel_fraction_max     .
_reflns_number_gt                13011
_reflns_number_total             13994
_reflns_special_details          
;
 Reflections were merged by SHELXL according to the crystal
 class for the calculation of statistics and refinement.
 
 _reflns_Friedel_fraction is defined as the number of unique
 Friedel pairs measured divided by the number that would be
 possible theoretically, ignoring centric projections and
 systematic absences.
;
_reflns_threshold_expression     'I > 2\s(I)'
_computing_cell_refinement       'CrysAlisPro 1.171.42.85a (Rigaku OD, 2023)'
_computing_data_collection       'CrysAlisPro 1.171.42.85a (Rigaku OD, 2023)'
_computing_data_reduction        'CrysAlisPro 1.171.42.85a (Rigaku OD, 2023)'
_computing_molecular_graphics    'Olex2 1.5 (Dolomanov et al., 2009)'
_computing_publication_material  'Olex2 1.5 (Dolomanov et al., 2009)'
_computing_structure_refinement  'SHELXL 2019/3 (Sheldrick, 2015)'
_computing_structure_solution    'SHELXT  (Sheldrick, 2015)'
_refine_diff_density_max         0.678
_refine_diff_density_min         -0.946
_refine_diff_density_rms         0.063
_refine_ls_extinction_coef       .
_refine_ls_extinction_method     none
_refine_ls_goodness_of_fit_ref   1.029
_refine_ls_hydrogen_treatment    constr
_refine_ls_matrix_type           full
_refine_ls_number_parameters     964
_refine_ls_number_reflns         13994
_refine_ls_number_restraints     420
_refine_ls_R_factor_all          0.0356
_refine_ls_R_factor_gt           0.0316
_refine_ls_restrained_S_all      1.026
_refine_ls_shift/su_max          0.005
_refine_ls_shift/su_mean         0.000
_refine_ls_structure_factor_coef Fsqd
_refine_ls_weighting_details     
'w=1/[\s^2^(Fo^2^)+(0.0448P)^2^+0.4138P] where P=(Fo^2^+2Fc^2^)/3'
_refine_ls_weighting_scheme      calc
_refine_ls_wR_factor_gt          0.0762
_refine_ls_wR_factor_ref         0.0786
_refine_special_details          ?
_olex2_refinement_description    
;
1. Fixed Uiso
 At 1.2 times of:
  All C(H) groups, All C(H,H) groups, All C(H,H,H,H) groups
 At 1.5 times of:
  All C(H,H,H) groups
2. Restrained distances
 C71-C72 \\sim C76-C75 \\sim C73-C72 \\sim C76-C77 \\sim C77-C78 \\sim C73-C74
\\sim C67-C66 \\sim C69-C66
 \\sim C70-C69 \\sim C68-C67
 with sigma of 0.02
 O5-C70 \\sim O5-C68 \\sim O6-C74 \\sim O6-C78 \\sim O6-C71 \\sim O6-C75
 with sigma of 0.02
3. Uiso/Uaniso restraints and constraints
O6 \\sim C71 \\sim C72 \\sim C73 \\sim C74 \\sim C75 \\sim C76 \\sim C77 \\sim
C78: within 2A with sigma of 0.02 and sigma for terminal atoms of 0.04 within 2A
C86 \\sim C87 \\sim C88 \\sim C89 \\sim C90 \\sim C91 \\sim C92 \\sim C93 \\sim
C94 \\sim C95 \\sim C96 \\sim C97 \\sim C98 \\sim C99: within 2A with sigma of
0.02 and sigma for terminal atoms of 0.04 within 2A
4. Others
 Sof(C75)=Sof(H75A)=Sof(H75B)=Sof(C76)=Sof(H76A)=Sof(H76B)=Sof(C77)=Sof(H77A)=
 Sof(H77B)=Sof(C78)=Sof(H78A)=Sof(H78B)=1-FVAR(1)
 Sof(C71)=Sof(H71A)=Sof(H71B)=Sof(C72)=Sof(H72A)=Sof(H72B)=Sof(C73)=Sof(H73A)=
 Sof(H73B)=Sof(C74)=Sof(H74A)=Sof(H74B)=FVAR(1)
 Sof(H66C)=Sof(H66D)=Sof(C69)=Sof(H69A)=Sof(H69B)=Sof(C70)=Sof(H70A)=Sof(H70B)=
 1-FVAR(2)
 Sof(H66A)=Sof(H66B)=Sof(C67)=Sof(H67A)=Sof(H67B)=Sof(C68)=Sof(H68A)=Sof(H68B)=
 FVAR(2)
 Sof(C93)=Sof(C94)=Sof(H94)=Sof(C95)=Sof(H95)=Sof(C96)=Sof(H96)=Sof(C97)=
 Sof(H97)=Sof(C98)=Sof(H98)=Sof(C99)=Sof(H99A)=Sof(H99B)=Sof(H99C)=1-FVAR(3)
 Sof(C86)=Sof(C87)=Sof(H87)=Sof(C88)=Sof(H88)=Sof(C89)=Sof(H89)=Sof(C90)=
 Sof(H90)=Sof(C91)=Sof(H91)=Sof(C92)=Sof(H92A)=Sof(H92B)=Sof(H92C)=FVAR(3)
5.a Secondary CH2 refined with riding coordinates:
 C61(H61A,H61B), C62(H62A,H62B), C63(H63A,H63B), C64(H64A,H64B), C65(H65A,
 H65B), C66(H66A,H66B), C66(H66C,H66D), C67(H67A,H67B), C68(H68A,H68B),
 C69(H69A,H69B), C70(H70A,H70B), C71(H71A,H71B), C72(H72A,H72B), C73(H73A,H73B),
  C74(H74A,H74B), C75(H75A,H75B), C76(H76A,H76B), C77(H77A,H77B), C78(H78A,H78B)
5.b Aromatic/amide H refined with riding coordinates:
 C2(H2), C4(H4), C6(H6), C8(H8), C9(H9), C10(H10), C11(H11), C14(H14),
 C15(H15), C16(H16), C17(H17), C18(H18), C20(H20), C21(H21), C22(H22), C23(H23),
  C24(H24), C26(H26), C27(H27), C28(H28), C29(H29), C32(H32), C33(H33),
 C34(H34), C35(H35), C36(H36), C38(H38), C39(H39), C40(H40), C41(H41), C42(H42),
  C44(H44), C45(H45), C46(H46), C47(H47), C50(H50), C51(H51), C52(H52),
 C53(H53), C54(H54), C56(H56), C57(H57), C58(H58), C59(H59), C60(H60), C80(H80),
  C81(H81), C82(H82), C83(H83), C84(H84), C87(H87), C88(H88), C89(H89),
 C90(H90), C91(H91), C94(H94), C95(H95), C96(H96), C97(H97), C98(H98)
5.c Fitted hexagon refined as free rotating group:
 C86(C87,C88,C89,C90,C91), C93(C94,C95,C96,C97,C98)
5.d Idealised Me refined as rotating group:
 C85(H85A,H85B,H85C), C92(H92A,H92B,H92C), C99(H99A,H99B,H99C)
;
_atom_sites_solution_hydrogens   geom
_atom_sites_solution_primary     dual
_atom_sites_solution_secondary   ?
loop_
_atom_site_label
_atom_site_type_symbol
_atom_site_fract_x
_atom_site_fract_y
_atom_site_fract_z
_atom_site_U_iso_or_equiv
_atom_site_adp_type
_atom_site_occupancy
_atom_site_site_symmetry_order
_atom_site_calc_flag
_atom_site_refinement_flags_posn
_atom_site_refinement_flags_adp
_atom_site_refinement_flags_occupancy
_atom_site_disorder_assembly
_atom_site_disorder_group
Tb1 Tb 0.58941(2) 0.53935(2) 0.75821(2) 0.01573(5) Uani 1 1 d . . . . .
Si1 Si 0.76350(6) 0.34200(4) 0.68412(2) 0.01773(12) Uani 1 1 d . . . . .
Si2 Si 0.72846(6) 0.62460(4) 0.91751(2) 0.01811(12) Uani 1 1 d . . . . .
Si3 Si 0.69550(6) 0.74359(4) 0.70324(2) 0.01755(12) Uani 1 1 d . . . . .
O1 O 0.68533(15) 0.42381(11) 0.71506(6) 0.0217(3) Uani 1 1 d . . . . .
O2 O 0.67206(15) 0.59111(11) 0.84901(6) 0.0217(3) Uani 1 1 d . . . . .
O3 O 0.65470(15) 0.65396(12) 0.72561(7) 0.0221(3) Uani 1 1 d . . . . .
O4 O 0.45950(17) 0.40958(12) 0.77987(7) 0.0292(4) Uani 1 1 d . . . . .
O5 O 0.41739(16) 0.63022(12) 0.78715(7) 0.0256(3) Uani 1 1 d D . . . .
O6 O 0.42479(17) 0.48317(14) 0.66842(7) 0.0327(4) Uani 1 1 d D U . . .
C1 C 0.9622(2) 0.50914(15) 0.78469(9) 0.0172(4) Uani 1 1 d . . . . .
C2 C 0.9519(2) 0.57332(15) 0.83860(9) 0.0179(4) Uani 1 1 d . . . . .
H2 H 0.951458 0.548713 0.871251 0.021 Uiso 1 1 calc R U . . .
C3 C 0.9424(2) 0.67252(15) 0.84543(9) 0.0168(4) Uani 1 1 d . . . . .
C4 C 0.9383(2) 0.70773(15) 0.79687(9) 0.0176(4) Uani 1 1 d . . . . .
H4 H 0.930391 0.775136 0.801054 0.021 Uiso 1 1 calc R U . . .
C5 C 0.94562(19) 0.64469(15) 0.74206(9) 0.0165(4) Uani 1 1 d . . . . .
C6 C 0.9616(2) 0.54659(15) 0.73690(9) 0.0192(4) Uani 1 1 d . . . . .
H6 H 0.972139 0.504568 0.700434 0.023 Uiso 1 1 calc R U . . .
C7 C 0.9771(2) 0.40433(16) 0.77973(9) 0.0191(4) Uani 1 1 d . . . . .
C8 C 1.0707(2) 0.38559(18) 0.82036(10) 0.0272(5) Uani 1 1 d . . . . .
H8 H 1.120781 0.439145 0.849170 0.033 Uiso 1 1 calc R U . . .
C9 C 1.0916(3) 0.2901(2) 0.81925(12) 0.0330(6) Uani 1 1 d . . . . .
H9 H 1.153725 0.278514 0.847763 0.040 Uiso 1 1 calc R U . . .
C10 C 1.0210(3) 0.21199(19) 0.77621(12) 0.0340(6) Uani 1 1 d . . . . .
H10 H 1.036286 0.146492 0.774162 0.041 Uiso 1 1 calc R U . . .
C11 C 0.9274(2) 0.23001(17) 0.73593(11) 0.0270(5) Uani 1 1 d . . . . .
H11 H 0.879596 0.175731 0.706703 0.032 Uiso 1 1 calc R U . . .
C12 C 0.9010(2) 0.32498(16) 0.73685(9) 0.0199(4) Uani 1 1 d . . . . .
C13 C 0.6618(2) 0.22157(16) 0.65021(10) 0.0221(4) Uani 1 1 d . . . . .
C14 C 0.6262(3) 0.16049(18) 0.68210(11) 0.0293(5) Uani 1 1 d . . . . .
H14 H 0.660213 0.176188 0.722678 0.035 Uiso 1 1 calc R U . . .
C15 C 0.5422(3) 0.0774(2) 0.65619(13) 0.0383(6) Uani 1 1 d . . . . .
H15 H 0.521391 0.036110 0.678801 0.046 Uiso 1 1 calc R U . . .
C16 C 0.4888(3) 0.0543(2) 0.59754(13) 0.0397(7) Uani 1 1 d . . . . .
H16 H 0.430631 -0.002172 0.579929 0.048 Uiso 1 1 calc R U . . .
C17 C 0.5206(3) 0.1137(2) 0.56488(12) 0.0367(6) Uani 1 1 d . . . . .
H17 H 0.483644 0.098696 0.524697 0.044 Uiso 1 1 calc R U . . .
C18 C 0.6072(2) 0.19610(17) 0.59073(10) 0.0274(5) Uani 1 1 d . . . . .
H18 H 0.629543 0.235778 0.567515 0.033 Uiso 1 1 calc R U . . .
C19 C 0.8217(2) 0.37036(16) 0.62102(9) 0.0215(5) Uani 1 1 d . . . . .
C20 C 0.9031(2) 0.31079(17) 0.59330(10) 0.0274(5) Uani 1 1 d . . . . .
H20 H 0.925636 0.255791 0.605833 0.033 Uiso 1 1 calc R U . . .
C21 C 0.9513(3) 0.3312(2) 0.54777(11) 0.0333(6) Uani 1 1 d . . . . .
H21 H 1.005687 0.289996 0.529289 0.040 Uiso 1 1 calc R U . . .
C22 C 0.9199(3) 0.4113(2) 0.52950(10) 0.0350(6) Uani 1 1 d . . . . .
H22 H 0.952521 0.425074 0.498344 0.042 Uiso 1 1 calc R U . . .
C23 C 0.8408(3) 0.47180(19) 0.55649(10) 0.0314(6) Uani 1 1 d . . . . .
H23 H 0.819854 0.527300 0.544139 0.038 Uiso 1 1 calc R U . . .
C24 C 0.7921(2) 0.45091(17) 0.60185(10) 0.0255(5) Uani 1 1 d . . . . .
H24 H 0.737569 0.492430 0.620014 0.031 Uiso 1 1 calc R U . . .
C25 C 0.9445(2) 0.74109(15) 0.90461(9) 0.0182(4) Uani 1 1 d . . . . .
C26 C 1.0361(2) 0.82110(16) 0.92495(10) 0.0232(5) Uani 1 1 d . . . . .
H26 H 1.089091 0.832206 0.899841 0.028 Uiso 1 1 calc R U . . .
C27 C 1.0506(2) 0.88451(17) 0.98132(10) 0.0288(5) Uani 1 1 d . . . . .
H27 H 1.113698 0.938140 0.994841 0.035 Uiso 1 1 calc R U . . .
C28 C 0.9725(3) 0.86891(18) 1.01756(10) 0.0294(5) Uani 1 1 d . . . . .
H28 H 0.982675 0.911276 1.056387 0.035 Uiso 1 1 calc R U . . .
C29 C 0.8792(2) 0.79125(17) 0.99720(9) 0.0243(5) Uani 1 1 d . . . . .
H29 H 0.825203 0.782365 1.022359 0.029 Uiso 1 1 calc R U . . .
C30 C 0.8622(2) 0.72532(15) 0.94043(9) 0.0193(4) Uani 1 1 d . . . . .
C31 C 0.7798(2) 0.51594(17) 0.94054(10) 0.0234(5) Uani 1 1 d . . . . .
C32 C 0.7870(3) 0.42806(18) 0.89829(11) 0.0282(5) Uani 1 1 d . . . . .
H32 H 0.760702 0.422929 0.858067 0.034 Uiso 1 1 calc R U . . .
C33 C 0.8319(3) 0.3476(2) 0.91351(14) 0.0374(6) Uani 1 1 d . . . . .
H33 H 0.837947 0.289390 0.883857 0.045 Uiso 1 1 calc R U . . .
C34 C 0.8674(3) 0.3531(2) 0.97189(15) 0.0417(7) Uani 1 1 d . . . . .
H34 H 0.896018 0.298077 0.982598 0.050 Uiso 1 1 calc R U . . .
C35 C 0.8609(3) 0.4390(2) 1.01465(13) 0.0420(7) Uani 1 1 d . . . . .
H35 H 0.885888 0.443046 1.054797 0.050 Uiso 1 1 calc R U . . .
C36 C 0.8183(3) 0.5195(2) 0.99934(11) 0.0332(6) Uani 1 1 d . . . . .
H36 H 0.815234 0.578091 1.029299 0.040 Uiso 1 1 calc R U . . .
C37 C 0.6094(2) 0.67911(17) 0.96005(9) 0.0235(5) Uani 1 1 d . . . . .
C38 C 0.5437(3) 0.62926(19) 0.98981(11) 0.0312(5) Uani 1 1 d . . . . .
H38 H 0.565111 0.567168 0.992714 0.037 Uiso 1 1 calc R U . . .
C39 C 0.4478(3) 0.6682(2) 1.01533(12) 0.0401(7) Uani 1 1 d . . . . .
H39 H 0.404351 0.632728 1.035206 0.048 Uiso 1 1 calc R U . . .
C40 C 0.4159(3) 0.7581(2) 1.01177(14) 0.0442(7) Uani 1 1 d . . . . .
H40 H 0.350268 0.784593 1.029103 0.053 Uiso 1 1 calc R U . . .
C41 C 0.4794(3) 0.8100(2) 0.98293(13) 0.0407(6) Uani 1 1 d . . . . .
H41 H 0.457810 0.872438 0.980720 0.049 Uiso 1 1 calc R U . . .
C42 C 0.5747(3) 0.77065(19) 0.95725(11) 0.0305(5) Uani 1 1 d . . . . .
H42 H 0.617334 0.806591 0.937323 0.037 Uiso 1 1 calc R U . . .
C43 C 0.9410(2) 0.68369(15) 0.69083(9) 0.0192(4) Uani 1 1 d . . . . .
C44 C 1.0412(2) 0.67501(17) 0.66228(10) 0.0237(5) Uani 1 1 d . . . . .
H44 H 1.106461 0.641205 0.674558 0.028 Uiso 1 1 calc R U . . .
C45 C 1.0470(2) 0.71478(19) 0.61644(10) 0.0283(5) Uani 1 1 d . . . . .
H45 H 1.115772 0.708498 0.597677 0.034 Uiso 1 1 calc R U . . .
C46 C 0.9517(3) 0.76371(19) 0.59824(10) 0.0285(5) Uani 1 1 d . . . . .
H46 H 0.955571 0.792480 0.567466 0.034 Uiso 1 1 calc R U . . .
C47 C 0.8505(2) 0.77043(18) 0.62528(10) 0.0253(5) Uani 1 1 d . . . . .
H47 H 0.785021 0.803105 0.611937 0.030 Uiso 1 1 calc R U . . .
C48 C 0.8414(2) 0.73054(15) 0.67180(9) 0.0193(4) Uani 1 1 d . . . . .
C49 C 0.7181(2) 0.86304(16) 0.76421(9) 0.0206(4) Uani 1 1 d . . . . .
C50 C 0.7395(2) 0.95425(18) 0.75497(10) 0.0260(5) Uani 1 1 d . . . . .
H50 H 0.738754 0.957415 0.716214 0.031 Uiso 1 1 calc R U . . .
C51 C 0.7620(3) 1.04079(19) 0.80096(12) 0.0330(6) Uani 1 1 d . . . . .
H51 H 0.776273 1.102118 0.793495 0.040 Uiso 1 1 calc R U . . .
C52 C 0.7636(3) 1.03728(19) 0.85788(11) 0.0351(6) Uani 1 1 d . . . . .
H52 H 0.778884 1.096211 0.889463 0.042 Uiso 1 1 calc R U . . .
C53 C 0.7429(3) 0.9476(2) 0.86842(11) 0.0337(6) Uani 1 1 d . . . . .
H53 H 0.744425 0.944883 0.907315 0.040 Uiso 1 1 calc R U . . .
C54 C 0.7199(2) 0.86095(18) 0.82188(10) 0.0260(5) Uani 1 1 d . . . . .
H54 H 0.705224 0.799774 0.829462 0.031 Uiso 1 1 calc R U . . .
C55 C 0.5700(2) 0.75227(16) 0.64231(9) 0.0214(4) Uani 1 1 d . . . . .
C56 C 0.4796(2) 0.81381(17) 0.65340(10) 0.0256(5) Uani 1 1 d . . . . .
H56 H 0.486589 0.858199 0.691469 0.031 Uiso 1 1 calc R U . . .
C57 C 0.3790(2) 0.8124(2) 0.61032(12) 0.0316(5) Uani 1 1 d . . . . .
H57 H 0.318466 0.855239 0.619188 0.038 Uiso 1 1 calc R U . . .
C58 C 0.3676(3) 0.7485(2) 0.55474(11) 0.0352(6) Uani 1 1 d . . . . .
H58 H 0.299341 0.747560 0.525197 0.042 Uiso 1 1 calc R U . . .
C59 C 0.4552(3) 0.6863(2) 0.54226(11) 0.0366(6) Uani 1 1 d . . . . .
H59 H 0.447254 0.642129 0.504054 0.044 Uiso 1 1 calc R U . . .
C60 C 0.5554(3) 0.6878(2) 0.58532(10) 0.0309(5) Uani 1 1 d . . . . .
H60 H 0.615205 0.644354 0.576083 0.037 Uiso 1 1 calc R U . . .
C61 C 0.3966(3) 0.3228(2) 0.73450(13) 0.0422(7) Uani 1 1 d . . . . .
H61A H 0.444831 0.302988 0.703147 0.051 Uiso 1 1 calc R U . . .
H61B H 0.315113 0.336289 0.716978 0.051 Uiso 1 1 calc R U . . .
C62 C 0.3826(4) 0.2419(2) 0.76361(15) 0.0522(9) Uani 1 1 d . . . . .
H62A H 0.296619 0.229068 0.767735 0.063 Uiso 1 1 calc R U . . .
H62B H 0.408648 0.180271 0.740720 0.063 Uiso 1 1 calc R U . . .
C63 C 0.4660(4) 0.2822(2) 0.82298(17) 0.0571(9) Uani 1 1 d . . . . .
H63A H 0.435447 0.256397 0.852712 0.068 Uiso 1 1 calc R U . . .
H63B H 0.550692 0.266094 0.821254 0.068 Uiso 1 1 calc R U . . .
C64 C 0.4598(3) 0.3909(2) 0.83597(12) 0.0391(7) Uani 1 1 d . . . . .
H64A H 0.384269 0.409190 0.850735 0.047 Uiso 1 1 calc R U . . .
H64B H 0.531817 0.428202 0.865410 0.047 Uiso 1 1 calc R U . . .
C65 C 0.3440(3) 0.6051(2) 0.82646(13) 0.0367(6) Uani 1 1 d . . . . .
H65A H 0.397751 0.598626 0.861801 0.044 Uiso 1 1 calc R U . . .
H65B H 0.291920 0.541946 0.806688 0.044 Uiso 1 1 calc R U . . .
C66 C 0.2664(3) 0.6858(2) 0.84298(14) 0.0430(7) Uani 1 1 d D . . . .
H66A H 0.178792 0.659071 0.833954 0.052 Uiso 0.447(19) 1 calc R U P A 1
H66B H 0.289417 0.720453 0.885407 0.052 Uiso 0.447(19) 1 calc R U P A 1
H66C H 0.261940 0.701703 0.885044 0.052 Uiso 0.553(19) 1 calc R U P A 2
H66D H 0.182299 0.667423 0.819426 0.052 Uiso 0.553(19) 1 calc R U P A 2
C67 C 0.2880(10) 0.7532(8) 0.8084(6) 0.039(2) Uani 0.447(19) 1 d D . P A 1
H67A H 0.284654 0.822355 0.830618 0.047 Uiso 0.447(19) 1 calc R U P A 1
H67B H 0.228454 0.736028 0.770944 0.047 Uiso 0.447(19) 1 calc R U P A 1
C68 C 0.4168(10) 0.7351(7) 0.7986(6) 0.027(2) Uani 0.447(19) 1 d D . P A 1
H68A H 0.434384 0.756167 0.764830 0.033 Uiso 0.447(19) 1 calc R U P A 1
H68B H 0.478461 0.770948 0.833831 0.033 Uiso 0.447(19) 1 calc R U P A 1
C69 C 0.3318(12) 0.7730(6) 0.8296(4) 0.046(2) Uani 0.553(19) 1 d D . P A 2
H69A H 0.272409 0.816575 0.818719 0.055 Uiso 0.553(19) 1 calc R U P A 2
H69B H 0.393967 0.811755 0.863875 0.055 Uiso 0.553(19) 1 calc R U P A 2
C70 C 0.3920(11) 0.7250(6) 0.7783(5) 0.032(2) Uani 0.553(19) 1 d D . P A 2
H70A H 0.335988 0.715872 0.740427 0.039 Uiso 0.553(19) 1 calc R U P A 2
H70B H 0.468663 0.765007 0.779142 0.039 Uiso 0.553(19) 1 calc R U P A 2
C71 C 0.2917(6) 0.4926(7) 0.6606(3) 0.0373(19) Uani 0.466(12) 1 d D U P B 1
H71A H 0.272398 0.546386 0.692523 0.045 Uiso 0.466(12) 1 calc R U P B 1
H71B H 0.242789 0.430510 0.657936 0.045 Uiso 0.466(12) 1 calc R U P B 1
C72 C 0.2716(11) 0.5165(6) 0.6022(5) 0.0323(19) Uani 0.466(12) 1 d D U P B 1
H72A H 0.317428 0.579590 0.604262 0.039 Uiso 0.466(12) 1 calc R U P B 1
H72B H 0.183850 0.514698 0.585359 0.039 Uiso 0.466(12) 1 calc R U P B 1
C73 C 0.3299(13) 0.4255(12) 0.5704(7) 0.056(4) Uani 0.466(12) 1 d D U P B 1
H73A H 0.283908 0.363180 0.569435 0.067 Uiso 0.466(12) 1 calc R U P B 1
H73B H 0.336747 0.425159 0.530106 0.067 Uiso 0.466(12) 1 calc R U P B 1
C74 C 0.4561(15) 0.4452(11) 0.6113(5) 0.036(3) Uani 0.466(12) 1 d D U P B 1
H74A H 0.495175 0.384054 0.608163 0.043 Uiso 0.466(12) 1 calc R U P B 1
H74B H 0.511475 0.494142 0.602631 0.043 Uiso 0.466(12) 1 calc R U P B 1
C75 C 0.3285(6) 0.5425(5) 0.6548(2) 0.0382(18) Uani 0.534(12) 1 d D U P B 2
H75A H 0.364400 0.606448 0.652786 0.046 Uiso 0.534(12) 1 calc R U P B 2
H75B H 0.276770 0.554581 0.685072 0.046 Uiso 0.534(12) 1 calc R U P B 2
C76 C 0.2542(11) 0.4838(10) 0.5964(5) 0.058(3) Uani 0.534(12) 1 d D U P B 2
H76A H 0.208491 0.526135 0.576276 0.069 Uiso 0.534(12) 1 calc R U P B 2
H76B H 0.196099 0.431439 0.600117 0.069 Uiso 0.534(12) 1 calc R U P B 2
C77 C 0.3544(10) 0.4417(9) 0.5650(5) 0.041(2) Uani 0.534(12) 1 d D U P B 2
H77A H 0.392881 0.489773 0.548627 0.050 Uiso 0.534(12) 1 calc R U P B 2
H77B H 0.321901 0.380863 0.532998 0.050 Uiso 0.534(12) 1 calc R U P B 2
C78 C 0.4464(14) 0.4202(10) 0.6136(4) 0.044(3) Uani 0.534(12) 1 d D U P B 2
H78A H 0.432894 0.350331 0.612323 0.052 Uiso 0.534(12) 1 calc R U P B 2
H78B H 0.531532 0.435040 0.608929 0.052 Uiso 0.534(12) 1 calc R U P B 2
C79 C 0.1836(3) 0.0372(2) 0.49776(17) 0.0508(8) Uani 1 1 d . . . . .
C80 C 0.2008(4) 0.1353(3) 0.53064(18) 0.0591(10) Uani 1 1 d . . . . .
H80 H 0.222779 0.184404 0.513261 0.071 Uiso 1 1 calc R U . . .
C81 C 0.1863(4) 0.1624(3) 0.5884(2) 0.0699(12) Uani 1 1 d . . . . .
H81 H 0.197632 0.229969 0.610034 0.084 Uiso 1 1 calc R U . . .
C82 C 0.1554(4) 0.0925(4) 0.6151(2) 0.0731(12) Uani 1 1 d . . . . .
H82 H 0.145567 0.111366 0.654756 0.088 Uiso 1 1 calc R U . . .
C83 C 0.1394(4) -0.0049(3) 0.5829(2) 0.0688(11) Uani 1 1 d . . . . .
H83 H 0.118850 -0.054044 0.600500 0.083 Uiso 1 1 calc R U . . .
C84 C 0.1529(3) -0.0317(3) 0.5252(2) 0.0591(10) Uani 1 1 d . . . . .
H84 H 0.140826 -0.099281 0.503638 0.071 Uiso 1 1 calc R U . . .
C85 C 0.1964(4) 0.0076(3) 0.43486(19) 0.0688(11) Uani 1 1 d . . . . .
H85A H 0.120372 0.015124 0.410396 0.103 Uiso 1 1 calc R U . . .
H85B H 0.212689 -0.061107 0.423191 0.103 Uiso 1 1 calc R U . . .
H85C H 0.264533 0.049486 0.429799 0.103 Uiso 1 1 calc R U . . .
C86 C 0.1899(2) 0.98233(19) 0.78308(11) 0.0372(9) Uani 0.808(5) 1 d G U P C 1
C87 C 0.1900(2) 1.0194(3) 0.84260(12) 0.0567(12) Uani 0.808(5) 1 d G U P C 1
H87 H 0.114577 1.024264 0.856114 0.068 Uiso 0.808(5) 1 calc R U P C 1
C88 C 0.3003(3) 1.0492(3) 0.88233(9) 0.0792(18) Uani 0.808(5) 1 d G U P C 1
H88 H 0.300323 1.074524 0.923013 0.095 Uiso 0.808(5) 1 calc R U P C 1
C89 C 0.4106(2) 1.0420(3) 0.86256(12) 0.0616(13) Uani 0.808(5) 1 d G U P C 1
H89 H 0.486029 1.062447 0.889716 0.074 Uiso 0.808(5) 1 calc R U P C 1
C90 C 0.4106(2) 1.0050(2) 0.80304(13) 0.0522(12) Uani 0.808(5) 1 d G U P C 1
H90 H 0.485990 1.000110 0.789519 0.063 Uiso 0.808(5) 1 calc R U P C 1
C91 C 0.3003(3) 0.9752(2) 0.76330(9) 0.0392(9) Uani 0.808(5) 1 d G U P C 1
H91 H 0.300244 0.949850 0.722620 0.047 Uiso 0.808(5) 1 calc R U P C 1
C92 C 0.0717(4) 0.9466(3) 0.7407(2) 0.0550(13) Uani 0.808(5) 1 d . U P C 1
H92A H 0.003676 0.952543 0.761998 0.083 Uiso 0.808(5) 1 calc R U P C 1
H92B H 0.071987 0.877680 0.718791 0.083 Uiso 0.808(5) 1 calc R U P C 1
H92C H 0.061641 0.986233 0.713313 0.083 Uiso 0.808(5) 1 calc R U P C 1
C93 C 0.3265(10) 1.0126(10) 0.8032(7) 0.050(3) Uani 0.192(5) 1 d G U P C 2
C94 C 0.2360(14) 0.9650(11) 0.7548(5) 0.055(4) Uani 0.192(5) 1 d G U P C 2
H94 H 0.255956 0.945223 0.716869 0.066 Uiso 0.192(5) 1 calc R U P C 2
C95 C 0.1162(12) 0.9465(10) 0.7618(5) 0.063(5) Uani 0.192(5) 1 d G U P C 2
H95 H 0.054343 0.913987 0.728672 0.075 Uiso 0.192(5) 1 calc R U P C 2
C96 C 0.0870(10) 0.9754(9) 0.8172(6) 0.046(3) Uani 0.192(5) 1 d G U P C 2
H96 H 0.005115 0.962766 0.822023 0.055 Uiso 0.192(5) 1 calc R U P C 2
C97 C 0.1775(13) 1.0230(11) 0.8657(5) 0.071(5) Uani 0.192(5) 1 d G U P C 2
H97 H 0.157498 1.042782 0.903572 0.085 Uiso 0.192(5) 1 calc R U P C 2
C98 C 0.2972(12) 1.0415(12) 0.8587(5) 0.062(4) Uani 0.192(5) 1 d G U P C 2
H98 H 0.359112 1.074019 0.891770 0.074 Uiso 0.192(5) 1 calc R U P C 2
C99 C 0.462(3) 1.028(2) 0.8116(16) 0.098(9) Uani 0.192(5) 1 d . U P C 2
H99A H 0.493600 0.964335 0.801006 0.146 Uiso 0.192(5) 1 calc R U P C 2
H99B H 0.495958 1.063221 0.852665 0.146 Uiso 0.192(5) 1 calc R U P C 2
H99C H 0.485137 1.066850 0.786542 0.146 Uiso 0.192(5) 1 calc R U P C 2

loop_
_atom_site_aniso_label
_atom_site_aniso_U_11
_atom_site_aniso_U_22
_atom_site_aniso_U_33
_atom_site_aniso_U_23
_atom_site_aniso_U_13
_atom_site_aniso_U_12
Tb1 0.01884(7) 0.01518(6) 0.01329(6) 0.00339(4) 0.00385(4) 0.00422(4)
Si1 0.0231(3) 0.0140(2) 0.0162(2) 0.00337(19) 0.0049(2) 0.0051(2)
Si2 0.0221(3) 0.0194(3) 0.0125(2) 0.00333(19) 0.0044(2) 0.0026(2)
Si3 0.0202(3) 0.0194(3) 0.0156(2) 0.0077(2) 0.0050(2) 0.0054(2)
O1 0.0242(9) 0.0181(7) 0.0217(7) 0.0024(6) 0.0053(6) 0.0066(6)
O2 0.0230(8) 0.0256(8) 0.0148(7) 0.0042(6) 0.0025(6) 0.0011(6)
O3 0.0238(9) 0.0252(8) 0.0229(7) 0.0127(6) 0.0090(6) 0.0062(6)
O4 0.0334(10) 0.0214(8) 0.0320(9) 0.0068(7) 0.0076(7) -0.0022(7)
O5 0.0254(9) 0.0243(8) 0.0321(8) 0.0100(6) 0.0135(7) 0.0106(7)
O6 0.0299(10) 0.0400(10) 0.0224(8) 0.0015(7) -0.0020(7) 0.0151(8)
C1 0.0151(11) 0.0177(9) 0.0185(9) 0.0047(8) 0.0026(8) 0.0046(8)
C2 0.0191(11) 0.0192(10) 0.0155(9) 0.0055(7) 0.0024(8) 0.0039(8)
C3 0.0146(10) 0.0187(9) 0.0164(9) 0.0034(7) 0.0032(8) 0.0032(8)
C4 0.0186(11) 0.0156(9) 0.0194(10) 0.0058(7) 0.0042(8) 0.0045(8)
C5 0.0122(10) 0.0196(9) 0.0183(9) 0.0060(8) 0.0030(8) 0.0038(8)
C6 0.0207(11) 0.0187(10) 0.0171(9) 0.0032(8) 0.0041(8) 0.0029(8)
C7 0.0204(11) 0.0195(10) 0.0202(10) 0.0074(8) 0.0067(8) 0.0083(8)
C8 0.0284(13) 0.0267(11) 0.0258(11) 0.0068(9) 0.0028(10) 0.0088(10)
C9 0.0350(15) 0.0326(13) 0.0343(13) 0.0151(10) 0.0010(11) 0.0160(11)
C10 0.0396(16) 0.0237(11) 0.0440(14) 0.0160(10) 0.0078(12) 0.0149(11)
C11 0.0304(13) 0.0189(10) 0.0318(12) 0.0066(9) 0.0066(10) 0.0069(9)
C12 0.0245(12) 0.0175(9) 0.0203(10) 0.0061(8) 0.0078(9) 0.0089(8)
C13 0.0244(12) 0.0169(9) 0.0250(10) 0.0036(8) 0.0073(9) 0.0065(9)
C14 0.0324(14) 0.0270(11) 0.0301(12) 0.0103(9) 0.0067(10) 0.0046(10)
C15 0.0395(16) 0.0293(13) 0.0498(16) 0.0164(12) 0.0128(13) -0.0009(12)
C16 0.0328(15) 0.0282(13) 0.0496(16) 0.0021(11) 0.0033(13) -0.0063(11)
C17 0.0373(16) 0.0307(13) 0.0335(13) 0.0006(10) -0.0010(12) -0.0003(11)
C18 0.0315(14) 0.0225(11) 0.0263(11) 0.0048(9) 0.0045(10) 0.0032(10)
C19 0.0258(12) 0.0200(10) 0.0166(9) 0.0037(8) 0.0026(9) 0.0004(9)
C20 0.0330(14) 0.0239(11) 0.0251(11) 0.0047(9) 0.0089(10) 0.0050(10)
C21 0.0346(15) 0.0364(13) 0.0275(12) 0.0034(10) 0.0131(11) 0.0012(11)
C22 0.0418(16) 0.0402(14) 0.0201(11) 0.0074(10) 0.0060(11) -0.0100(12)
C23 0.0403(15) 0.0289(12) 0.0221(11) 0.0105(9) -0.0036(10) -0.0055(11)
C24 0.0294(13) 0.0238(11) 0.0215(10) 0.0063(8) 0.0003(9) 0.0026(9)
C25 0.0208(11) 0.0168(9) 0.0165(9) 0.0047(8) 0.0012(8) 0.0065(8)
C26 0.0248(12) 0.0207(10) 0.0233(10) 0.0054(8) 0.0042(9) 0.0027(9)
C27 0.0325(14) 0.0182(10) 0.0282(12) 0.0002(9) -0.0021(10) -0.0004(9)
C28 0.0360(15) 0.0247(11) 0.0198(10) -0.0037(9) 0.0008(10) 0.0035(10)
C29 0.0288(13) 0.0250(11) 0.0166(10) 0.0014(8) 0.0036(9) 0.0073(9)
C30 0.0240(12) 0.0173(9) 0.0148(9) 0.0021(7) 0.0024(8) 0.0051(8)
C31 0.0217(12) 0.0263(11) 0.0229(10) 0.0082(9) 0.0054(9) 0.0012(9)
C32 0.0341(14) 0.0239(11) 0.0297(12) 0.0094(9) 0.0118(10) 0.0056(10)
C33 0.0366(16) 0.0256(12) 0.0568(17) 0.0150(11) 0.0203(13) 0.0100(11)
C34 0.0284(15) 0.0412(15) 0.0658(19) 0.0331(14) 0.0056(13) 0.0101(12)
C35 0.0359(16) 0.0506(17) 0.0431(15) 0.0277(13) -0.0065(13) 0.0054(13)
C36 0.0357(15) 0.0358(13) 0.0268(12) 0.0115(10) -0.0017(11) 0.0037(11)
C37 0.0244(12) 0.0279(11) 0.0172(10) 0.0031(8) 0.0059(9) 0.0056(9)
C38 0.0356(15) 0.0315(12) 0.0284(12) 0.0073(10) 0.0131(11) 0.0049(11)
C39 0.0389(17) 0.0493(16) 0.0379(14) 0.0137(12) 0.0219(12) 0.0058(13)
C40 0.0370(17) 0.0492(17) 0.0474(16) 0.0052(13) 0.0231(14) 0.0132(13)
C41 0.0416(17) 0.0347(14) 0.0478(16) 0.0089(12) 0.0156(13) 0.0141(12)
C42 0.0325(14) 0.0304(12) 0.0305(12) 0.0094(10) 0.0091(11) 0.0075(10)
C43 0.0231(12) 0.0170(9) 0.0165(9) 0.0031(7) 0.0048(8) 0.0013(8)
C44 0.0236(12) 0.0250(11) 0.0236(10) 0.0059(8) 0.0085(9) 0.0048(9)
C45 0.0292(13) 0.0334(12) 0.0262(11) 0.0085(9) 0.0160(10) 0.0047(10)
C46 0.0366(15) 0.0328(12) 0.0215(10) 0.0139(9) 0.0108(10) 0.0039(11)
C47 0.0291(13) 0.0285(11) 0.0221(10) 0.0122(9) 0.0064(9) 0.0060(10)
C48 0.0229(12) 0.0193(9) 0.0171(9) 0.0056(8) 0.0066(8) 0.0034(8)
C49 0.0179(11) 0.0244(10) 0.0199(10) 0.0061(8) 0.0039(8) 0.0064(8)
C50 0.0260(13) 0.0277(11) 0.0254(11) 0.0098(9) 0.0041(9) 0.0037(9)
C51 0.0355(15) 0.0246(11) 0.0371(13) 0.0081(10) 0.0041(11) 0.0008(10)
C52 0.0375(16) 0.0290(12) 0.0295(12) -0.0021(10) -0.0001(11) 0.0009(11)
C53 0.0419(16) 0.0343(13) 0.0207(11) 0.0027(10) 0.0028(10) 0.0065(11)
C54 0.0288(13) 0.0283(11) 0.0217(11) 0.0076(9) 0.0055(9) 0.0062(10)
C55 0.0249(12) 0.0218(10) 0.0191(10) 0.0093(8) 0.0033(9) 0.0024(9)
C56 0.0254(13) 0.0252(11) 0.0264(11) 0.0087(9) 0.0033(9) 0.0038(9)
C57 0.0237(13) 0.0333(13) 0.0391(13) 0.0149(11) 0.0007(11) 0.0059(10)
C58 0.0257(14) 0.0498(16) 0.0303(12) 0.0191(11) -0.0047(11) -0.0015(12)
C59 0.0377(16) 0.0469(15) 0.0208(11) 0.0066(10) -0.0001(11) 0.0028(12)
C60 0.0332(14) 0.0370(13) 0.0218(11) 0.0064(10) 0.0046(10) 0.0093(11)
C61 0.0443(18) 0.0288(13) 0.0451(16) 0.0028(11) 0.0025(13) -0.0054(12)
C62 0.063(2) 0.0287(14) 0.065(2) 0.0051(13) 0.0305(17) -0.0077(14)
C63 0.073(3) 0.0356(16) 0.072(2) 0.0284(16) 0.0184(19) 0.0043(16)
C64 0.0480(18) 0.0341(14) 0.0384(14) 0.0182(11) 0.0075(13) -0.0040(12)
C65 0.0363(16) 0.0397(14) 0.0448(15) 0.0202(12) 0.0207(13) 0.0128(12)
C66 0.0341(16) 0.0497(17) 0.0470(16) 0.0083(13) 0.0196(13) 0.0123(13)
C67 0.034(5) 0.038(4) 0.052(6) 0.017(5) 0.017(4) 0.022(4)
C68 0.032(5) 0.020(3) 0.029(6) 0.001(3) 0.011(4) 0.004(3)
C69 0.059(7) 0.044(4) 0.042(4) 0.017(3) 0.013(4) 0.033(4)
C70 0.035(5) 0.025(3) 0.038(5) 0.007(3) 0.014(4) 0.006(3)
C71 0.028(3) 0.047(4) 0.033(3) 0.007(3) -0.002(2) 0.013(3)
C72 0.024(4) 0.034(4) 0.038(4) 0.017(3) -0.006(3) 0.005(3)
C73 0.038(5) 0.088(7) 0.031(5) -0.001(5) 0.001(4) 0.020(5)
C74 0.035(5) 0.051(6) 0.022(4) 0.008(3) 0.008(3) 0.021(4)
C75 0.035(3) 0.037(3) 0.037(3) 0.006(2) -0.005(2) 0.019(3)
C76 0.035(5) 0.076(7) 0.046(4) 0.005(5) -0.014(3) 0.008(5)
C77 0.037(5) 0.061(4) 0.022(3) 0.013(3) -0.003(3) -0.002(3)
C78 0.037(4) 0.067(7) 0.022(3) 0.006(3) 0.002(3) 0.017(5)
C79 0.0344(17) 0.0402(16) 0.070(2) 0.0113(15) -0.0058(15) 0.0139(13)
C80 0.055(2) 0.0368(16) 0.078(3) 0.0185(16) -0.0125(19) 0.0090(15)
C81 0.067(3) 0.050(2) 0.077(3) 0.0045(19) -0.011(2) 0.0171(19)
C82 0.054(2) 0.087(3) 0.075(3) 0.022(2) 0.005(2) 0.018(2)
C83 0.044(2) 0.072(3) 0.099(3) 0.041(2) 0.008(2) 0.0080(19)
C84 0.0404(19) 0.0393(17) 0.092(3) 0.0172(17) -0.0008(19) 0.0062(14)
C85 0.065(3) 0.060(2) 0.079(3) 0.015(2) 0.009(2) 0.029(2)
C86 0.040(2) 0.0213(15) 0.052(2) 0.0102(14) 0.0129(17) 0.0070(14)
C87 0.067(3) 0.060(3) 0.048(2) 0.009(2) 0.026(2) 0.032(2)
C88 0.092(4) 0.090(4) 0.043(3) -0.006(3) 0.008(3) 0.044(3)
C89 0.057(3) 0.051(2) 0.059(3) -0.006(2) -0.007(2) 0.019(2)
C90 0.042(3) 0.047(2) 0.060(3) 0.007(2) 0.003(2) 0.000(2)
C91 0.039(2) 0.0388(19) 0.039(2) 0.0063(15) 0.0150(18) 0.0018(18)
C92 0.044(3) 0.0297(19) 0.080(3) 0.000(2) 0.005(2) 0.0059(18)
C93 0.048(6) 0.038(5) 0.068(6) 0.021(5) 0.013(6) 0.015(5)
C94 0.067(9) 0.054(7) 0.061(7) 0.019(6) 0.047(7) 0.025(7)
C95 0.071(9) 0.035(7) 0.074(9) 0.014(7) -0.014(8) 0.018(8)
C96 0.049(7) 0.026(5) 0.074(7) 0.028(5) 0.020(6) 0.008(5)
C97 0.076(8) 0.063(8) 0.066(8) 0.006(7) 0.012(8) 0.011(7)
C98 0.066(7) 0.057(6) 0.058(7) 0.008(6) 0.011(6) 0.014(6)
C99 0.082(16) 0.070(14) 0.114(16) -0.001(13) -0.015(14) 0.027(13)

_geom_special_details            
;
 All esds (except the esd in the dihedral angle between two l.s. planes)
 are estimated using the full covariance matrix.  The cell esds are taken
 into account individually in the estimation of esds in distances, angles
 and torsion angles; correlations between esds in cell parameters are only
 used when they are defined by crystal symmetry.  An approximate (isotropic)
 treatment of cell esds is used for estimating esds involving l.s. planes.
;
loop_
_geom_bond_atom_site_label_1
_geom_bond_atom_site_label_2
_geom_bond_distance
_geom_bond_site_symmetry_2
_geom_bond_publ_flag
Tb1 O1 2.1423(16) . ?
Tb1 O2 2.1371(14) . ?
Tb1 O3 2.1393(15) . ?
Tb1 O4 2.4978(16) . ?
Tb1 O5 2.4700(17) . ?
Tb1 O6 2.5015(17) . ?
Si1 O1 1.5944(16) . ?
Si1 C12 1.899(2) . ?
Si1 C13 1.889(2) . ?
Si1 C19 1.885(2) . ?
Si2 O2 1.5969(15) . ?
Si2 C30 1.898(2) . ?
Si2 C31 1.878(3) . ?
Si2 C37 1.888(2) . ?
Si3 O3 1.5889(16) . ?
Si3 C48 1.903(2) . ?
Si3 C49 1.890(2) . ?
Si3 C55 1.894(2) . ?
O4 C61 1.453(3) . ?
O4 C64 1.454(3) . ?
O5 C65 1.452(3) . ?
O5 C68 1.444(9) . ?
O5 C70 1.464(8) . ?
O6 C71 1.483(6) . ?
O6 C74 1.447(11) . ?
O6 C75 1.459(5) . ?
O6 C78 1.447(10) . ?
C1 C2 1.398(3) . ?
C1 C6 1.401(3) . ?
C1 C7 1.489(3) . ?
C2 H2 0.9500 . ?
C2 C3 1.392(3) . ?
C3 C4 1.396(3) . ?
C3 C25 1.490(3) . ?
C4 H4 0.9500 . ?
C4 C5 1.400(3) . ?
C5 C6 1.396(3) . ?
C5 C43 1.488(3) . ?
C6 H6 0.9500 . ?
C7 C8 1.403(3) . ?
C7 C12 1.419(3) . ?
C8 H8 0.9500 . ?
C8 C9 1.390(4) . ?
C9 H9 0.9500 . ?
C9 C10 1.385(4) . ?
C10 H10 0.9500 . ?
C10 C11 1.393(4) . ?
C11 H11 0.9500 . ?
C11 C12 1.400(3) . ?
C13 C14 1.394(3) . ?
C13 C18 1.403(3) . ?
C14 H14 0.9500 . ?
C14 C15 1.388(4) . ?
C15 H15 0.9500 . ?
C15 C16 1.384(4) . ?
C16 H16 0.9500 . ?
C16 C17 1.376(4) . ?
C17 H17 0.9500 . ?
C17 C18 1.396(4) . ?
C18 H18 0.9500 . ?
C19 C20 1.406(3) . ?
C19 C24 1.392(3) . ?
C20 H20 0.9500 . ?
C20 C21 1.393(3) . ?
C21 H21 0.9500 . ?
C21 C22 1.380(4) . ?
C22 H22 0.9500 . ?
C22 C23 1.386(4) . ?
C23 H23 0.9500 . ?
C23 C24 1.395(3) . ?
C24 H24 0.9500 . ?
C25 C26 1.400(3) . ?
C25 C30 1.409(3) . ?
C26 H26 0.9500 . ?
C26 C27 1.389(3) . ?
C27 H27 0.9500 . ?
C27 C28 1.382(4) . ?
C28 H28 0.9500 . ?
C28 C29 1.390(4) . ?
C29 H29 0.9500 . ?
C29 C30 1.408(3) . ?
C31 C32 1.398(3) . ?
C31 C36 1.403(3) . ?
C32 H32 0.9500 . ?
C32 C33 1.396(4) . ?
C33 H33 0.9500 . ?
C33 C34 1.382(4) . ?
C34 H34 0.9500 . ?
C34 C35 1.383(5) . ?
C35 H35 0.9500 . ?
C35 C36 1.388(4) . ?
C36 H36 0.9500 . ?
C37 C38 1.397(3) . ?
C37 C42 1.402(4) . ?
C38 H38 0.9500 . ?
C38 C39 1.392(4) . ?
C39 H39 0.9500 . ?
C39 C40 1.373(5) . ?
C40 H40 0.9500 . ?
C40 C41 1.385(5) . ?
C41 H41 0.9500 . ?
C41 C42 1.389(4) . ?
C42 H42 0.9500 . ?
C43 C44 1.401(3) . ?
C43 C48 1.410(3) . ?
C44 H44 0.9500 . ?
C44 C45 1.387(3) . ?
C45 H45 0.9500 . ?
C45 C46 1.385(4) . ?
C46 H46 0.9500 . ?
C46 C47 1.390(4) . ?
C47 H47 0.9500 . ?
C47 C48 1.409(3) . ?
C49 C50 1.393(3) . ?
C49 C54 1.401(3) . ?
C50 H50 0.9500 . ?
C50 C51 1.390(3) . ?
C51 H51 0.9500 . ?
C51 C52 1.390(4) . ?
C52 H52 0.9500 . ?
C52 C53 1.385(4) . ?
C53 H53 0.9500 . ?
C53 C54 1.398(3) . ?
C54 H54 0.9500 . ?
C55 C56 1.388(4) . ?
C55 C60 1.407(3) . ?
C56 H56 0.9500 . ?
C56 C57 1.394(4) . ?
C57 H57 0.9500 . ?
C57 C58 1.380(4) . ?
C58 H58 0.9500 . ?
C58 C59 1.376(4) . ?
C59 H59 0.9500 . ?
C59 C60 1.390(4) . ?
C60 H60 0.9500 . ?
C61 H61A 0.9900 . ?
C61 H61B 0.9900 . ?
C61 C62 1.522(4) . ?
C62 H62A 0.9900 . ?
C62 H62B 0.9900 . ?
C62 C63 1.513(5) . ?
C63 H63A 0.9900 . ?
C63 H63B 0.9900 . ?
C63 C64 1.503(4) . ?
C64 H64A 0.9900 . ?
C64 H64B 0.9900 . ?
C65 H65A 0.9900 . ?
C65 H65B 0.9900 . ?
C65 C66 1.490(4) . ?
C66 H66A 0.9900 . ?
C66 H66B 0.9900 . ?
C66 H66C 0.9900 . ?
C66 H66D 0.9900 . ?
C66 C67 1.472(9) . ?
C66 C69 1.539(9) . ?
C67 H67A 0.9900 . ?
C67 H67B 0.9900 . ?
C67 C68 1.518(11) . ?
C68 H68A 0.9900 . ?
C68 H68B 0.9900 . ?
C69 H69A 0.9900 . ?
C69 H69B 0.9900 . ?
C69 C70 1.525(9) . ?
C70 H70A 0.9900 . ?
C70 H70B 0.9900 . ?
C71 H71A 0.9900 . ?
C71 H71B 0.9900 . ?
C71 C72 1.529(10) . ?
C72 H72A 0.9900 . ?
C72 H72B 0.9900 . ?
C72 C73 1.555(11) . ?
C73 H73A 0.9900 . ?
C73 H73B 0.9900 . ?
C73 C74 1.539(12) . ?
C74 H74A 0.9900 . ?
C74 H74B 0.9900 . ?
C75 H75A 0.9900 . ?
C75 H75B 0.9900 . ?
C75 C76 1.501(9) . ?
C76 H76A 0.9900 . ?
C76 H76B 0.9900 . ?
C76 C77 1.515(11) . ?
C77 H77A 0.9900 . ?
C77 H77B 0.9900 . ?
C77 C78 1.539(11) . ?
C78 H78A 0.9900 . ?
C78 H78B 0.9900 . ?
C79 C80 1.388(5) . ?
C79 C84 1.384(6) . ?
C79 C85 1.496(6) . ?
C80 H80 0.9500 . ?
C80 C81 1.382(6) . ?
C81 H81 0.9500 . ?
C81 C82 1.385(7) . ?
C82 H82 0.9500 . ?
C82 C83 1.376(7) . ?
C83 H83 0.9500 . ?
C83 C84 1.378(6) . ?
C84 H84 0.9500 . ?
C85 H85A 0.9800 . ?
C85 H85B 0.9800 . ?
C85 H85C 0.9800 . ?
C86 C87 1.3900 . ?
C86 C91 1.3900 . ?
C86 C92 1.492(5) . ?
C87 H87 0.9500 . ?
C87 C88 1.3900 . ?
C88 H88 0.9500 . ?
C88 C89 1.3900 . ?
C89 H89 0.9500 . ?
C89 C90 1.3900 . ?
C90 H90 0.9500 . ?
C90 C91 1.3900 . ?
C91 H91 0.9500 . ?
C92 H92A 0.9800 . ?
C92 H92B 0.9800 . ?
C92 H92C 0.9800 . ?
C93 C94 1.3900 . ?
C93 C98 1.3900 . ?
C93 C99 1.48(3) . ?
C94 H94 0.9500 . ?
C94 C95 1.3900 . ?
C95 H95 0.9500 . ?
C95 C96 1.3900 . ?
C96 H96 0.9500 . ?
C96 C97 1.3900 . ?
C97 H97 0.9500 . ?
C97 C98 1.3900 . ?
C98 H98 0.9500 . ?
C99 H99A 0.9800 . ?
C99 H99B 0.9800 . ?
C99 H99C 0.9800 . ?

loop_
_geom_angle_atom_site_label_1
_geom_angle_atom_site_label_2
_geom_angle_atom_site_label_3
_geom_angle
_geom_angle_site_symmetry_1
_geom_angle_site_symmetry_3
_geom_angle_publ_flag
O1 Tb1 O4 86.84(6) . . ?
O1 Tb1 O5 159.79(6) . . ?
O1 Tb1 O6 86.41(6) . . ?
O2 Tb1 O1 109.04(6) . . ?
O2 Tb1 O3 102.20(6) . . ?
O2 Tb1 O4 88.97(6) . . ?
O2 Tb1 O5 85.62(6) . . ?
O2 Tb1 O6 159.06(6) . . ?
O3 Tb1 O1 99.45(6) . . ?
O3 Tb1 O4 164.44(6) . . ?
O3 Tb1 O5 90.57(6) . . ?
O3 Tb1 O6 88.58(6) . . ?
O4 Tb1 O6 77.56(6) . . ?
O5 Tb1 O4 79.40(6) . . ?
O5 Tb1 O6 76.27(6) . . ?
O1 Si1 C12 112.47(9) . . ?
O1 Si1 C13 109.41(10) . . ?
O1 Si1 C19 112.54(10) . . ?
C13 Si1 C12 109.78(10) . . ?
C19 Si1 C12 107.56(11) . . ?
C19 Si1 C13 104.77(10) . . ?
O2 Si2 C30 114.14(9) . . ?
O2 Si2 C31 109.71(10) . . ?
O2 Si2 C37 109.72(10) . . ?
C31 Si2 C30 108.73(10) . . ?
C31 Si2 C37 109.84(11) . . ?
C37 Si2 C30 104.55(10) . . ?
O3 Si3 C48 113.96(10) . . ?
O3 Si3 C49 110.86(9) . . ?
O3 Si3 C55 108.59(9) . . ?
C49 Si3 C48 108.38(10) . . ?
C49 Si3 C55 108.20(10) . . ?
C55 Si3 C48 106.64(10) . . ?
Si1 O1 Tb1 176.81(10) . . ?
Si2 O2 Tb1 176.47(10) . . ?
Si3 O3 Tb1 175.76(11) . . ?
C61 O4 Tb1 122.45(16) . . ?
C61 O4 C64 107.4(2) . . ?
C64 O4 Tb1 127.98(15) . . ?
C65 O5 Tb1 122.24(15) . . ?
C65 O5 C70 110.8(4) . . ?
C68 O5 Tb1 124.7(5) . . ?
C68 O5 C65 104.2(5) . . ?
C70 O5 Tb1 125.8(4) . . ?
C71 O6 Tb1 130.6(3) . . ?
C74 O6 Tb1 120.3(7) . . ?
C74 O6 C71 108.6(7) . . ?
C75 O6 Tb1 123.2(2) . . ?
C78 O6 Tb1 122.0(6) . . ?
C78 O6 C75 107.9(6) . . ?
C2 C1 C6 118.5(2) . . ?
C2 C1 C7 119.75(19) . . ?
C6 C1 C7 121.73(19) . . ?
C1 C2 H2 119.3 . . ?
C3 C2 C1 121.37(19) . . ?
C3 C2 H2 119.3 . . ?
C2 C3 C4 119.20(19) . . ?
C2 C3 C25 120.16(19) . . ?
C4 C3 C25 120.53(19) . . ?
C3 C4 H4 119.7 . . ?
C3 C4 C5 120.64(19) . . ?
C5 C4 H4 119.7 . . ?
C4 C5 C43 119.80(19) . . ?
C6 C5 C4 119.14(19) . . ?
C6 C5 C43 121.02(19) . . ?
C1 C6 H6 119.5 . . ?
C5 C6 C1 121.01(19) . . ?
C5 C6 H6 119.5 . . ?
C8 C7 C1 117.1(2) . . ?
C8 C7 C12 119.9(2) . . ?
C12 C7 C1 123.0(2) . . ?
C7 C8 H8 119.4 . . ?
C9 C8 C7 121.2(2) . . ?
C9 C8 H8 119.4 . . ?
C8 C9 H9 120.3 . . ?
C10 C9 C8 119.4(2) . . ?
C10 C9 H9 120.3 . . ?
C9 C10 H10 120.2 . . ?
C9 C10 C11 119.7(2) . . ?
C11 C10 H10 120.2 . . ?
C10 C11 H11 118.7 . . ?
C10 C11 C12 122.6(2) . . ?
C12 C11 H11 118.7 . . ?
C7 C12 Si1 123.28(17) . . ?
C11 C12 Si1 119.51(17) . . ?
C11 C12 C7 117.1(2) . . ?
C14 C13 Si1 123.84(18) . . ?
C14 C13 C18 116.8(2) . . ?
C18 C13 Si1 118.93(17) . . ?
C13 C14 H14 119.1 . . ?
C15 C14 C13 121.8(2) . . ?
C15 C14 H14 119.1 . . ?
C14 C15 H15 119.9 . . ?
C16 C15 C14 120.2(3) . . ?
C16 C15 H15 119.9 . . ?
C15 C16 H16 120.2 . . ?
C17 C16 C15 119.5(2) . . ?
C17 C16 H16 120.2 . . ?
C16 C17 H17 120.0 . . ?
C16 C17 C18 120.1(3) . . ?
C18 C17 H17 120.0 . . ?
C13 C18 H18 119.3 . . ?
C17 C18 C13 121.5(2) . . ?
C17 C18 H18 119.3 . . ?
C20 C19 Si1 119.28(18) . . ?
C24 C19 Si1 122.87(19) . . ?
C24 C19 C20 117.8(2) . . ?
C19 C20 H20 119.5 . . ?
C21 C20 C19 121.0(2) . . ?
C21 C20 H20 119.5 . . ?
C20 C21 H21 120.0 . . ?
C22 C21 C20 120.0(3) . . ?
C22 C21 H21 120.0 . . ?
C21 C22 H22 119.9 . . ?
C21 C22 C23 120.2(2) . . ?
C23 C22 H22 119.9 . . ?
C22 C23 H23 120.1 . . ?
C22 C23 C24 119.8(2) . . ?
C24 C23 H23 120.1 . . ?
C19 C24 C23 121.3(2) . . ?
C19 C24 H24 119.4 . . ?
C23 C24 H24 119.4 . . ?
C26 C25 C3 117.1(2) . . ?
C26 C25 C30 120.40(19) . . ?
C30 C25 C3 122.43(19) . . ?
C25 C26 H26 119.5 . . ?
C27 C26 C25 121.0(2) . . ?
C27 C26 H26 119.5 . . ?
C26 C27 H27 120.3 . . ?
C28 C27 C26 119.5(2) . . ?
C28 C27 H27 120.3 . . ?
C27 C28 H28 120.0 . . ?
C27 C28 C29 120.0(2) . . ?
C29 C28 H28 120.0 . . ?
C28 C29 H29 119.0 . . ?
C28 C29 C30 122.0(2) . . ?
C30 C29 H29 119.0 . . ?
C25 C30 Si2 125.20(15) . . ?
C29 C30 Si2 117.67(17) . . ?
C29 C30 C25 117.1(2) . . ?
C32 C31 Si2 120.11(18) . . ?
C32 C31 C36 116.9(2) . . ?
C36 C31 Si2 122.91(19) . . ?
C31 C32 H32 119.1 . . ?
C33 C32 C31 121.9(2) . . ?
C33 C32 H32 119.1 . . ?
C32 C33 H33 120.2 . . ?
C34 C33 C32 119.7(3) . . ?
C34 C33 H33 120.2 . . ?
C33 C34 H34 120.2 . . ?
C33 C34 C35 119.7(3) . . ?
C35 C34 H34 120.2 . . ?
C34 C35 H35 119.8 . . ?
C34 C35 C36 120.5(3) . . ?
C36 C35 H35 119.8 . . ?
C31 C36 H36 119.3 . . ?
C35 C36 C31 121.4(3) . . ?
C35 C36 H36 119.3 . . ?
C38 C37 Si2 123.7(2) . . ?
C38 C37 C42 117.0(2) . . ?
C42 C37 Si2 118.99(18) . . ?
C37 C38 H38 119.2 . . ?
C39 C38 C37 121.7(3) . . ?
C39 C38 H38 119.2 . . ?
C38 C39 H39 120.0 . . ?
C40 C39 C38 120.0(3) . . ?
C40 C39 H39 120.0 . . ?
C39 C40 H40 120.0 . . ?
C39 C40 C41 120.1(3) . . ?
C41 C40 H40 120.0 . . ?
C40 C41 H41 120.1 . . ?
C40 C41 C42 119.8(3) . . ?
C42 C41 H41 120.1 . . ?
C37 C42 H42 119.2 . . ?
C41 C42 C37 121.6(3) . . ?
C41 C42 H42 119.2 . . ?
C44 C43 C5 117.9(2) . . ?
C44 C43 C48 120.0(2) . . ?
C48 C43 C5 122.0(2) . . ?
C43 C44 H44 119.3 . . ?
C45 C44 C43 121.3(2) . . ?
C45 C44 H44 119.3 . . ?
C44 C45 H45 120.2 . . ?
C46 C45 C44 119.5(2) . . ?
C46 C45 H45 120.2 . . ?
C45 C46 H46 120.2 . . ?
C45 C46 C47 119.6(2) . . ?
C47 C46 H46 120.2 . . ?
C46 C47 H47 118.8 . . ?
C46 C47 C48 122.4(2) . . ?
C48 C47 H47 118.8 . . ?
C43 C48 Si3 125.50(16) . . ?
C43 C48 C47 117.1(2) . . ?
C47 C48 Si3 117.36(18) . . ?
C50 C49 Si3 122.78(17) . . ?
C50 C49 C54 117.7(2) . . ?
C54 C49 Si3 119.44(17) . . ?
C49 C50 H50 119.1 . . ?
C51 C50 C49 121.7(2) . . ?
C51 C50 H50 119.1 . . ?
C50 C51 H51 120.1 . . ?
C52 C51 C50 119.8(2) . . ?
C52 C51 H51 120.1 . . ?
C51 C52 H52 120.1 . . ?
C53 C52 C51 119.8(2) . . ?
C53 C52 H52 120.1 . . ?
C52 C53 H53 120.0 . . ?
C52 C53 C54 120.1(2) . . ?
C54 C53 H53 120.0 . . ?
C49 C54 H54 119.5 . . ?
C53 C54 C49 121.0(2) . . ?
C53 C54 H54 119.5 . . ?
C56 C55 Si3 121.47(17) . . ?
C56 C55 C60 116.9(2) . . ?
C60 C55 Si3 121.2(2) . . ?
C55 C56 H56 119.0 . . ?
C55 C56 C57 121.9(2) . . ?
C57 C56 H56 119.0 . . ?
C56 C57 H57 120.1 . . ?
C58 C57 C56 119.8(3) . . ?
C58 C57 H57 120.1 . . ?
C57 C58 H58 120.1 . . ?
C59 C58 C57 119.8(2) . . ?
C59 C58 H58 120.1 . . ?
C58 C59 H59 119.9 . . ?
C58 C59 C60 120.3(2) . . ?
C60 C59 H59 119.9 . . ?
C55 C60 H60 119.4 . . ?
C59 C60 C55 121.3(3) . . ?
C59 C60 H60 119.4 . . ?
O4 C61 H61A 110.3 . . ?
O4 C61 H61B 110.3 . . ?
O4 C61 C62 106.9(2) . . ?
H61A C61 H61B 108.6 . . ?
C62 C61 H61A 110.3 . . ?
C62 C61 H61B 110.3 . . ?
C61 C62 H62A 111.0 . . ?
C61 C62 H62B 111.0 . . ?
H62A C62 H62B 109.0 . . ?
C63 C62 C61 104.0(2) . . ?
C63 C62 H62A 111.0 . . ?
C63 C62 H62B 111.0 . . ?
C62 C63 H63A 111.3 . . ?
C62 C63 H63B 111.3 . . ?
H63A C63 H63B 109.2 . . ?
C64 C63 C62 102.4(3) . . ?
C64 C63 H63A 111.3 . . ?
C64 C63 H63B 111.3 . . ?
O4 C64 C63 104.1(2) . . ?
O4 C64 H64A 110.9 . . ?
O4 C64 H64B 110.9 . . ?
C63 C64 H64A 110.9 . . ?
C63 C64 H64B 110.9 . . ?
H64A C64 H64B 108.9 . . ?
O5 C65 H65A 110.3 . . ?
O5 C65 H65B 110.3 . . ?
O5 C65 C66 107.2(2) . . ?
H65A C65 H65B 108.5 . . ?
C66 C65 H65A 110.3 . . ?
C66 C65 H65B 110.3 . . ?
C65 C66 H66A 110.4 . . ?
C65 C66 H66B 110.4 . . ?
C65 C66 H66C 110.9 . . ?
C65 C66 H66D 110.9 . . ?
C65 C66 C69 104.1(4) . . ?
H66A C66 H66B 108.6 . . ?
H66C C66 H66D 109.0 . . ?
C67 C66 C65 106.6(4) . . ?
C67 C66 H66A 110.4 . . ?
C67 C66 H66B 110.4 . . ?
C69 C66 H66C 110.9 . . ?
C69 C66 H66D 110.9 . . ?
C66 C67 H67A 111.6 . . ?
C66 C67 H67B 111.6 . . ?
C66 C67 C68 100.8(8) . . ?
H67A C67 H67B 109.4 . . ?
C68 C67 H67A 111.6 . . ?
C68 C67 H67B 111.6 . . ?
O5 C68 C67 104.5(8) . . ?
O5 C68 H68A 110.8 . . ?
O5 C68 H68B 110.8 . . ?
C67 C68 H68A 110.8 . . ?
C67 C68 H68B 110.8 . . ?
H68A C68 H68B 108.9 . . ?
C66 C69 H69A 110.9 . . ?
C66 C69 H69B 110.9 . . ?
H69A C69 H69B 109.0 . . ?
C70 C69 C66 104.0(7) . . ?
C70 C69 H69A 110.9 . . ?
C70 C69 H69B 110.9 . . ?
O5 C70 C69 103.7(7) . . ?
O5 C70 H70A 111.0 . . ?
O5 C70 H70B 111.0 . . ?
C69 C70 H70A 111.0 . . ?
C69 C70 H70B 111.0 . . ?
H70A C70 H70B 109.0 . . ?
O6 C71 H71A 111.7 . . ?
O6 C71 H71B 111.7 . . ?
O6 C71 C72 100.1(7) . . ?
H71A C71 H71B 109.5 . . ?
C72 C71 H71A 111.7 . . ?
C72 C71 H71B 111.7 . . ?
C71 C72 H72A 113.0 . . ?
C71 C72 H72B 113.0 . . ?
C71 C72 C73 93.6(9) . . ?
H72A C72 H72B 110.4 . . ?
C73 C72 H72A 113.0 . . ?
C73 C72 H72B 113.0 . . ?
C72 C73 H73A 111.9 . . ?
C72 C73 H73B 111.9 . . ?
H73A C73 H73B 109.6 . . ?
C74 C73 C72 99.2(12) . . ?
C74 C73 H73A 111.9 . . ?
C74 C73 H73B 111.9 . . ?
O6 C74 C73 102.1(11) . . ?
O6 C74 H74A 111.3 . . ?
O6 C74 H74B 111.3 . . ?
C73 C74 H74A 111.3 . . ?
C73 C74 H74B 111.3 . . ?
H74A C74 H74B 109.2 . . ?
O6 C75 H75A 110.6 . . ?
O6 C75 H75B 110.6 . . ?
O6 C75 C76 105.7(7) . . ?
H75A C75 H75B 108.7 . . ?
C76 C75 H75A 110.6 . . ?
C76 C75 H75B 110.6 . . ?
C75 C76 H76A 111.6 . . ?
C75 C76 H76B 111.6 . . ?
C75 C76 C77 100.8(9) . . ?
H76A C76 H76B 109.4 . . ?
C77 C76 H76A 111.6 . . ?
C77 C76 H76B 111.6 . . ?
C76 C77 H77A 111.1 . . ?
C76 C77 H77B 111.1 . . ?
C76 C77 C78 103.4(11) . . ?
H77A C77 H77B 109.1 . . ?
C78 C77 H77A 111.1 . . ?
C78 C77 H77B 111.1 . . ?
O6 C78 C77 106.1(10) . . ?
O6 C78 H78A 110.5 . . ?
O6 C78 H78B 110.5 . . ?
C77 C78 H78A 110.5 . . ?
C77 C78 H78B 110.5 . . ?
H78A C78 H78B 108.7 . . ?
C80 C79 C85 121.0(4) . . ?
C84 C79 C80 117.5(4) . . ?
C84 C79 C85 121.6(3) . . ?
C79 C80 H80 119.6 . . ?
C81 C80 C79 120.8(4) . . ?
C81 C80 H80 119.6 . . ?
C80 C81 H81 119.5 . . ?
C80 C81 C82 121.0(4) . . ?
C82 C81 H81 119.5 . . ?
C81 C82 H82 120.7 . . ?
C83 C82 C81 118.6(5) . . ?
C83 C82 H82 120.7 . . ?
C82 C83 H83 119.8 . . ?
C82 C83 C84 120.4(4) . . ?
C84 C83 H83 119.8 . . ?
C79 C84 H84 119.0 . . ?
C83 C84 C79 121.9(4) . . ?
C83 C84 H84 119.0 . . ?
C79 C85 H85A 109.5 . . ?
C79 C85 H85B 109.5 . . ?
C79 C85 H85C 109.5 . . ?
H85A C85 H85B 109.5 . . ?
H85A C85 H85C 109.5 . . ?
H85B C85 H85C 109.5 . . ?
C87 C86 C91 120.0 . . ?
C87 C86 C92 120.0(3) . . ?
C91 C86 C92 120.0(3) . . ?
C86 C87 H87 120.0 . . ?
C86 C87 C88 120.0 . . ?
C88 C87 H87 120.0 . . ?
C87 C88 H88 120.0 . . ?
C87 C88 C89 120.0 . . ?
C89 C88 H88 120.0 . . ?
C88 C89 H89 120.0 . . ?
C88 C89 C90 120.0 . . ?
C90 C89 H89 120.0 . . ?
C89 C90 H90 120.0 . . ?
C91 C90 C89 120.0 . . ?
C91 C90 H90 120.0 . . ?
C86 C91 H91 120.0 . . ?
C90 C91 C86 120.0 . . ?
C90 C91 H91 120.0 . . ?
C86 C92 H92A 109.5 . . ?
C86 C92 H92B 109.5 . . ?
C86 C92 H92C 109.5 . . ?
H92A C92 H92B 109.5 . . ?
H92A C92 H92C 109.5 . . ?
H92B C92 H92C 109.5 . . ?
C94 C93 C98 120.0 . . ?
C94 C93 C99 132.5(17) . . ?
C98 C93 C99 106.7(17) . . ?
C93 C94 H94 120.0 . . ?
C95 C94 C93 120.0 . . ?
C95 C94 H94 120.0 . . ?
C94 C95 H95 120.0 . . ?
C94 C95 C96 120.0 . . ?
C96 C95 H95 120.0 . . ?
C95 C96 H96 120.0 . . ?
C95 C96 C97 120.0 . . ?
C97 C96 H96 120.0 . . ?
C96 C97 H97 120.0 . . ?
C98 C97 C96 120.0 . . ?
C98 C97 H97 120.0 . . ?
C93 C98 H98 120.0 . . ?
C97 C98 C93 120.0 . . ?
C97 C98 H98 120.0 . . ?
C93 C99 H99A 109.5 . . ?
C93 C99 H99B 109.5 . . ?
C93 C99 H99C 109.5 . . ?
H99A C99 H99B 109.5 . . ?
H99A C99 H99C 109.5 . . ?
H99B C99 H99C 109.5 . . ?

loop_
_geom_torsion_atom_site_label_1
_geom_torsion_atom_site_label_2
_geom_torsion_atom_site_label_3
_geom_torsion_atom_site_label_4
_geom_torsion
_geom_torsion_site_symmetry_1
_geom_torsion_site_symmetry_2
_geom_torsion_site_symmetry_3
_geom_torsion_site_symmetry_4
_geom_torsion_publ_flag
Tb1 O4 C61 C62 152.5(2) . . . . ?
Tb1 O4 C64 C63 -131.2(2) . . . . ?
Tb1 O5 C65 C66 169.27(18) . . . . ?
Tb1 O5 C68 C67 174.4(7) . . . . ?
Tb1 O5 C70 C69 -149.3(7) . . . . ?
Tb1 O6 C71 C72 139.8(4) . . . . ?
Tb1 O6 C74 C73 -177.3(8) . . . . ?
Tb1 O6 C75 C76 177.3(7) . . . . ?
Tb1 O6 C78 C77 -153.4(7) . . . . ?
Si1 C13 C14 C15 173.8(2) . . . . ?
Si1 C13 C18 C17 -172.7(2) . . . . ?
Si1 C19 C20 C21 -177.93(19) . . . . ?
Si1 C19 C24 C23 177.42(18) . . . . ?
Si2 C31 C32 C33 176.0(2) . . . . ?
Si2 C31 C36 C35 -177.0(2) . . . . ?
Si2 C37 C38 C39 -173.0(2) . . . . ?
Si2 C37 C42 C41 173.7(2) . . . . ?
Si3 C49 C50 C51 -176.7(2) . . . . ?
Si3 C49 C54 C53 176.5(2) . . . . ?
Si3 C55 C56 C57 -172.33(19) . . . . ?
Si3 C55 C60 C59 172.4(2) . . . . ?
O1 Si1 C12 C7 -41.5(2) . . . . ?
O1 Si1 C12 C11 135.62(19) . . . . ?
O1 Si1 C13 C14 -77.0(2) . . . . ?
O1 Si1 C13 C18 95.5(2) . . . . ?
O1 Si1 C19 C20 173.19(17) . . . . ?
O1 Si1 C19 C24 -3.9(2) . . . . ?
O2 Si2 C30 C25 -28.8(2) . . . . ?
O2 Si2 C30 C29 149.55(18) . . . . ?
O2 Si2 C31 C32 12.0(2) . . . . ?
O2 Si2 C31 C36 -171.4(2) . . . . ?
O2 Si2 C37 C38 102.7(2) . . . . ?
O2 Si2 C37 C42 -70.5(2) . . . . ?
O3 Si3 C49 C50 -172.1(2) . . . . ?
O3 Si3 C49 C54 11.3(2) . . . . ?
O3 Si3 C55 C56 94.4(2) . . . . ?
O3 Si3 C55 C60 -77.5(2) . . . . ?
O4 C61 C62 C63 -12.6(4) . . . . ?
O5 C65 C66 C67 5.0(7) . . . . ?
O5 C65 C66 C69 -19.9(5) . . . . ?
O6 C71 C72 C73 53.3(10) . . . . ?
O6 C75 C76 C77 -39.2(13) . . . . ?
C1 C2 C3 C4 2.5(3) . . . . ?
C1 C2 C3 C25 -173.7(2) . . . . ?
C1 C7 C8 C9 179.9(2) . . . . ?
C1 C7 C12 Si1 -4.7(3) . . . . ?
C1 C7 C12 C11 178.1(2) . . . . ?
C2 C1 C6 C5 -2.8(3) . . . . ?
C2 C1 C7 C8 -51.7(3) . . . . ?
C2 C1 C7 C12 127.6(2) . . . . ?
C2 C3 C4 C5 -1.0(3) . . . . ?
C2 C3 C25 C26 121.9(2) . . . . ?
C2 C3 C25 C30 -55.3(3) . . . . ?
C3 C4 C5 C6 -2.3(3) . . . . ?
C3 C4 C5 C43 180.0(2) . . . . ?
C3 C25 C26 C27 -175.1(2) . . . . ?
C3 C25 C30 Si2 -6.3(3) . . . . ?
C3 C25 C30 C29 175.3(2) . . . . ?
C4 C3 C25 C26 -54.2(3) . . . . ?
C4 C3 C25 C30 128.5(2) . . . . ?
C4 C5 C6 C1 4.2(3) . . . . ?
C4 C5 C43 C44 120.5(2) . . . . ?
C4 C5 C43 C48 -57.8(3) . . . . ?
C5 C43 C44 C45 -176.1(2) . . . . ?
C5 C43 C48 Si3 -4.6(3) . . . . ?
C5 C43 C48 C47 175.86(19) . . . . ?
C6 C1 C2 C3 -0.6(3) . . . . ?
C6 C1 C7 C8 126.4(2) . . . . ?
C6 C1 C7 C12 -54.3(3) . . . . ?
C6 C5 C43 C44 -57.2(3) . . . . ?
C6 C5 C43 C48 124.5(2) . . . . ?
C7 C1 C2 C3 177.6(2) . . . . ?
C7 C1 C6 C5 179.0(2) . . . . ?
C7 C8 C9 C10 1.9(4) . . . . ?
C8 C7 C12 Si1 174.60(18) . . . . ?
C8 C7 C12 C11 -2.6(3) . . . . ?
C8 C9 C10 C11 -2.2(4) . . . . ?
C9 C10 C11 C12 0.1(4) . . . . ?
C10 C11 C12 Si1 -175.0(2) . . . . ?
C10 C11 C12 C7 2.3(4) . . . . ?
C12 Si1 C13 C14 46.8(2) . . . . ?
C12 Si1 C13 C18 -140.6(2) . . . . ?
C12 Si1 C19 C20 48.8(2) . . . . ?
C12 Si1 C19 C24 -128.33(19) . . . . ?
C12 C7 C8 C9 0.6(4) . . . . ?
C13 Si1 C12 C7 -163.61(18) . . . . ?
C13 Si1 C12 C11 13.5(2) . . . . ?
C13 Si1 C19 C20 -68.0(2) . . . . ?
C13 Si1 C19 C24 114.9(2) . . . . ?
C13 C14 C15 C16 -1.7(5) . . . . ?
C14 C13 C18 C17 0.4(4) . . . . ?
C14 C15 C16 C17 0.8(5) . . . . ?
C15 C16 C17 C18 0.7(5) . . . . ?
C16 C17 C18 C13 -1.3(4) . . . . ?
C18 C13 C14 C15 1.1(4) . . . . ?
C19 Si1 C12 C7 82.9(2) . . . . ?
C19 Si1 C12 C11 -99.9(2) . . . . ?
C19 Si1 C13 C14 162.1(2) . . . . ?
C19 Si1 C13 C18 -25.3(2) . . . . ?
C19 C20 C21 C22 0.5(4) . . . . ?
C20 C19 C24 C23 0.3(3) . . . . ?
C20 C21 C22 C23 0.2(4) . . . . ?
C21 C22 C23 C24 -0.6(4) . . . . ?
C22 C23 C24 C19 0.4(4) . . . . ?
C24 C19 C20 C21 -0.7(3) . . . . ?
C25 C3 C4 C5 175.1(2) . . . . ?
C25 C26 C27 C28 -0.7(4) . . . . ?
C26 C25 C30 Si2 176.46(18) . . . . ?
C26 C25 C30 C29 -1.9(3) . . . . ?
C26 C27 C28 C29 -1.0(4) . . . . ?
C27 C28 C29 C30 1.4(4) . . . . ?
C28 C29 C30 Si2 -178.4(2) . . . . ?
C28 C29 C30 C25 0.1(4) . . . . ?
C30 Si2 C31 C32 -113.4(2) . . . . ?
C30 Si2 C31 C36 63.1(2) . . . . ?
C30 Si2 C37 C38 -134.5(2) . . . . ?
C30 Si2 C37 C42 52.3(2) . . . . ?
C30 C25 C26 C27 2.2(4) . . . . ?
C31 Si2 C30 C25 94.1(2) . . . . ?
C31 Si2 C30 C29 -87.6(2) . . . . ?
C31 Si2 C37 C38 -17.9(2) . . . . ?
C31 Si2 C37 C42 168.86(19) . . . . ?
C31 C32 C33 C34 1.8(4) . . . . ?
C32 C31 C36 C35 -0.4(4) . . . . ?
C32 C33 C34 C35 -1.6(4) . . . . ?
C33 C34 C35 C36 0.5(5) . . . . ?
C34 C35 C36 C31 0.5(5) . . . . ?
C36 C31 C32 C33 -0.8(4) . . . . ?
C37 Si2 C30 C25 -148.7(2) . . . . ?
C37 Si2 C30 C29 29.7(2) . . . . ?
C37 Si2 C31 C32 132.7(2) . . . . ?
C37 Si2 C31 C36 -50.8(2) . . . . ?
C37 C38 C39 C40 -0.2(4) . . . . ?
C38 C37 C42 C41 0.0(4) . . . . ?
C38 C39 C40 C41 -0.2(5) . . . . ?
C39 C40 C41 C42 0.5(5) . . . . ?
C40 C41 C42 C37 -0.4(4) . . . . ?
C42 C37 C38 C39 0.3(4) . . . . ?
C43 C5 C6 C1 -178.1(2) . . . . ?
C43 C44 C45 C46 -0.3(4) . . . . ?
C44 C43 C48 Si3 177.11(16) . . . . ?
C44 C43 C48 C47 -2.4(3) . . . . ?
C44 C45 C46 C47 -1.4(4) . . . . ?
C45 C46 C47 C48 1.2(4) . . . . ?
C46 C47 C48 Si3 -178.82(18) . . . . ?
C46 C47 C48 C43 0.8(3) . . . . ?
C48 Si3 C49 C50 62.1(2) . . . . ?
C48 Si3 C49 C54 -114.5(2) . . . . ?
C48 Si3 C55 C56 -142.40(19) . . . . ?
C48 Si3 C55 C60 45.7(2) . . . . ?
C48 C43 C44 C45 2.3(3) . . . . ?
C49 Si3 C55 C56 -26.0(2) . . . . ?
C49 Si3 C55 C60 162.13(19) . . . . ?
C49 C50 C51 C52 0.1(4) . . . . ?
C50 C49 C54 C53 -0.3(4) . . . . ?
C50 C51 C52 C53 0.1(5) . . . . ?
C51 C52 C53 C54 -0.3(5) . . . . ?
C52 C53 C54 C49 0.4(4) . . . . ?
C54 C49 C50 C51 0.0(4) . . . . ?
C55 Si3 C49 C50 -53.1(2) . . . . ?
C55 Si3 C49 C54 130.2(2) . . . . ?
C55 C56 C57 C58 -0.1(4) . . . . ?
C56 C55 C60 C59 0.2(4) . . . . ?
C56 C57 C58 C59 0.3(4) . . . . ?
C57 C58 C59 C60 -0.2(4) . . . . ?
C58 C59 C60 C55 0.0(4) . . . . ?
C60 C55 C56 C57 -0.1(3) . . . . ?
C61 O4 C64 C63 32.2(3) . . . . ?
C61 C62 C63 C64 31.3(4) . . . . ?
C62 C63 C64 O4 -39.2(3) . . . . ?
C64 O4 C61 C62 -12.1(3) . . . . ?
C65 O5 C68 C67 -37.9(11) . . . . ?
C65 O5 C70 C69 18.5(12) . . . . ?
C65 C66 C67 C68 -26.9(11) . . . . ?
C65 C66 C69 C70 30.8(11) . . . . ?
C66 C67 C68 O5 40.2(14) . . . . ?
C66 C69 C70 O5 -29.9(13) . . . . ?
C68 O5 C65 C66 20.6(6) . . . . ?
C70 O5 C65 C66 1.0(6) . . . . ?
C71 O6 C74 C73 -4.4(12) . . . . ?
C71 C72 C73 C74 -56.3(14) . . . . ?
C72 C73 C74 O6 38.6(14) . . . . ?
C74 O6 C71 C72 -32.1(9) . . . . ?
C75 O6 C78 C77 -1.8(12) . . . . ?
C75 C76 C77 C78 37.0(16) . . . . ?
C76 C77 C78 O6 -22.6(15) . . . . ?
C78 O6 C75 C76 26.0(10) . . . . ?
C79 C80 C81 C82 0.6(6) . . . . ?
C80 C79 C84 C83 0.1(6) . . . . ?
C80 C81 C82 C83 0.0(7) . . . . ?
C81 C82 C83 C84 -0.5(7) . . . . ?
C82 C83 C84 C79 0.5(6) . . . . ?
C84 C79 C80 C81 -0.7(6) . . . . ?
C85 C79 C80 C81 178.6(4) . . . . ?
C85 C79 C84 C83 -179.1(4) . . . . ?
C86 C87 C88 C89 0.0 . . . . ?
C87 C86 C91 C90 0.0 . . . . ?
C87 C88 C89 C90 0.0 . . . . ?
C88 C89 C90 C91 0.0 . . . . ?
C89 C90 C91 C86 0.0 . . . . ?
C91 C86 C87 C88 0.0 . . . . ?
C92 C86 C87 C88 177.6(3) . . . . ?
C92 C86 C91 C90 -177.6(3) . . . . ?
C93 C94 C95 C96 0.0 . . . . ?
C94 C93 C98 C97 0.0 . . . . ?
C94 C95 C96 C97 0.0 . . . . ?
C95 C96 C97 C98 0.0 . . . . ?
C96 C97 C98 C93 0.0 . . . . ?
C98 C93 C94 C95 0.0 . . . . ?
C99 C93 C94 C95 169(2) . . . . ?
C99 C93 C98 C97 -171.2(17) . . . . ?

_shelx_res_file                  
;
TITL MT-241 in P-1
    mt-241.res
    created by SHELXL-2019/3 at 15:40:57 on 15-Sep-2023
CELL 1.54184 11.137145 14.266854 24.201331 106.0855 99.498 93.6846
ZERR 2 0.000244 0.000263 0.00051 0.0017 0.0018 0.0016
LATT 1
SFAC C H O Si Tb
UNIT 172 170 12 6 2
SIMU 0.02 0.04 2 O6 C71 > C78
SADI C71 C72 C76 C75 C73 C72 C76 C77 C77 C78 C73 C74 C67 C66 C69 C66 C70 =
 C69 C68 C67
SADI O5 C70 O5 C68 O6 C74 O6 C78 O6 C71 O6 C75
SIMU 0.02 0.04 2 C86 > C99

L.S. 10
PLAN  10
SIZE 0.206 0.064 0.046
TEMP -133
CONF
BOND
list 4
MORE -1
BOND $H
fmap 2 53
acta
OMIT 12 3 3
REM <olex2.extras>
REM <HklSrc "%.\\mt-241.hkl">
REM </olex2.extras>

WGHT    0.044800    0.413800
FVAR       3.16155   0.46578   0.44743   0.80820
TB1   5    0.589411    0.539346    0.758213    11.00000    0.01884    0.01518 =
         0.01329    0.00339    0.00385    0.00422
SI1   4    0.763501    0.342002    0.684122    11.00000    0.02312    0.01399 =
         0.01624    0.00337    0.00488    0.00508
SI2   4    0.728463    0.624595    0.917514    11.00000    0.02206    0.01940 =
         0.01248    0.00333    0.00442    0.00264
SI3   4    0.695504    0.743586    0.703245    11.00000    0.02017    0.01941 =
         0.01565    0.00771    0.00496    0.00537
O1    3    0.685329    0.423806    0.715060    11.00000    0.02418    0.01809 =
         0.02168    0.00243    0.00531    0.00656
O2    3    0.672056    0.591110    0.849014    11.00000    0.02304    0.02558 =
         0.01476    0.00418    0.00254    0.00109
O3    3    0.654700    0.653957    0.725608    11.00000    0.02376    0.02519 =
         0.02287    0.01271    0.00897    0.00615
O4    3    0.459502    0.409581    0.779866    11.00000    0.03342    0.02138 =
         0.03203    0.00679    0.00758   -0.00218
O5    3    0.417387    0.630224    0.787146    11.00000    0.02542    0.02430 =
         0.03206    0.00997    0.01347    0.01065
O6    3    0.424791    0.483166    0.668418    11.00000    0.02989    0.04004 =
         0.02240    0.00146   -0.00198    0.01511
C1    1    0.962200    0.509142    0.784694    11.00000    0.01505    0.01771 =
         0.01852    0.00467    0.00258    0.00463
C2    1    0.951932    0.573321    0.838602    11.00000    0.01907    0.01921 =
         0.01553    0.00545    0.00240    0.00394
AFIX  43
H2    2    0.951458    0.548713    0.871251    11.00000   -1.20000
AFIX   0
C3    1    0.942391    0.672515    0.845431    11.00000    0.01459    0.01868 =
         0.01641    0.00343    0.00323    0.00325
C4    1    0.938266    0.707732    0.796868    11.00000    0.01864    0.01559 =
         0.01939    0.00575    0.00421    0.00446
AFIX  43
H4    2    0.930391    0.775136    0.801054    11.00000   -1.20000
AFIX   0
C5    1    0.945621    0.644694    0.742060    11.00000    0.01216    0.01957 =
         0.01834    0.00598    0.00296    0.00379
C6    1    0.961561    0.546590    0.736904    11.00000    0.02069    0.01873 =
         0.01706    0.00322    0.00411    0.00286
AFIX  43
H6    2    0.972139    0.504568    0.700434    11.00000   -1.20000
AFIX   0
C7    1    0.977136    0.404331    0.779730    11.00000    0.02038    0.01951 =
         0.02023    0.00736    0.00666    0.00831
C8    1    1.070724    0.385589    0.820360    11.00000    0.02839    0.02666 =
         0.02578    0.00679    0.00278    0.00877
AFIX  43
H8    2    1.120781    0.439145    0.849170    11.00000   -1.20000
AFIX   0
C9    1    1.091593    0.290097    0.819254    11.00000    0.03502    0.03257 =
         0.03434    0.01509    0.00104    0.01604
AFIX  43
H9    2    1.153725    0.278514    0.847763    11.00000   -1.20000
AFIX   0
C10   1    1.020969    0.211993    0.776205    11.00000    0.03965    0.02369 =
         0.04402    0.01601    0.00782    0.01493
AFIX  43
H10   2    1.036286    0.146492    0.774162    11.00000   -1.20000
AFIX   0
C11   1    0.927377    0.230012    0.735931    11.00000    0.03041    0.01891 =
         0.03182    0.00662    0.00657    0.00687
AFIX  43
H11   2    0.879596    0.175731    0.706703    11.00000   -1.20000
AFIX   0
C12   1    0.900999    0.324983    0.736855    11.00000    0.02454    0.01750 =
         0.02032    0.00609    0.00782    0.00892
C13   1    0.661835    0.221571    0.650215    11.00000    0.02444    0.01690 =
         0.02499    0.00356    0.00729    0.00650
C14   1    0.626161    0.160486    0.682104    11.00000    0.03238    0.02702 =
         0.03012    0.01030    0.00667    0.00459
AFIX  43
H14   2    0.660213    0.176188    0.722678    11.00000   -1.20000
AFIX   0
C15   1    0.542250    0.077352    0.656188    11.00000    0.03954    0.02933 =
         0.04976    0.01637    0.01277   -0.00086
AFIX  43
H15   2    0.521391    0.036110    0.678801    11.00000   -1.20000
AFIX   0
C16   1    0.488847    0.054299    0.597539    11.00000    0.03277    0.02820 =
         0.04957    0.00206    0.00333   -0.00626
AFIX  43
H16   2    0.430631   -0.002172    0.579929    11.00000   -1.20000
AFIX   0
C17   1    0.520640    0.113736    0.564885    11.00000    0.03735    0.03070 =
         0.03345    0.00060   -0.00098   -0.00029
AFIX  43
H17   2    0.483644    0.098696    0.524697    11.00000   -1.20000
AFIX   0
C18   1    0.607178    0.196100    0.590731    11.00000    0.03151    0.02254 =
         0.02634    0.00481    0.00447    0.00317
AFIX  43
H18   2    0.629543    0.235778    0.567515    11.00000   -1.20000
AFIX   0
C19   1    0.821746    0.370359    0.621019    11.00000    0.02582    0.02004 =
         0.01663    0.00370    0.00256    0.00037
C20   1    0.903142    0.310790    0.593302    11.00000    0.03299    0.02395 =
         0.02508    0.00466    0.00889    0.00504
AFIX  43
H20   2    0.925636    0.255791    0.605833    11.00000   -1.20000
AFIX   0
C21   1    0.951267    0.331201    0.547769    11.00000    0.03456    0.03637 =
         0.02748    0.00344    0.01308    0.00121
AFIX  43
H21   2    1.005687    0.289996    0.529289    11.00000   -1.20000
AFIX   0
C22   1    0.919864    0.411328    0.529499    11.00000    0.04181    0.04019 =
         0.02009    0.00742    0.00599   -0.01005
AFIX  43
H22   2    0.952521    0.425074    0.498344    11.00000   -1.20000
AFIX   0
C23   1    0.840786    0.471805    0.556493    11.00000    0.04032    0.02894 =
         0.02214    0.01054   -0.00355   -0.00555
AFIX  43
H23   2    0.819854    0.527300    0.544139    11.00000   -1.20000
AFIX   0
C24   1    0.792062    0.450906    0.601849    11.00000    0.02936    0.02379 =
         0.02148    0.00632    0.00029    0.00255
AFIX  43
H24   2    0.737569    0.492430    0.620014    11.00000   -1.20000
AFIX   0
C25   1    0.944490    0.741093    0.904612    11.00000    0.02079    0.01678 =
         0.01654    0.00469    0.00115    0.00645
C26   1    1.036088    0.821099    0.924948    11.00000    0.02481    0.02072 =
         0.02333    0.00539    0.00418    0.00273
AFIX  43
H26   2    1.089091    0.832206    0.899841    11.00000   -1.20000
AFIX   0
C27   1    1.050614    0.884505    0.981319    11.00000    0.03253    0.01824 =
         0.02823    0.00017   -0.00214   -0.00040
AFIX  43
H27   2    1.113698    0.938140    0.994841    11.00000   -1.20000
AFIX   0
C28   1    0.972544    0.868913    1.017561    11.00000    0.03596    0.02472 =
         0.01975   -0.00374    0.00084    0.00352
AFIX  43
H28   2    0.982675    0.911276    1.056387    11.00000   -1.20000
AFIX   0
C29   1    0.879216    0.791255    0.997202    11.00000    0.02877    0.02495 =
         0.01655    0.00143    0.00356    0.00734
AFIX  43
H29   2    0.825203    0.782365    1.022359    11.00000   -1.20000
AFIX   0
C30   1    0.862219    0.725316    0.940426    11.00000    0.02399    0.01734 =
         0.01477    0.00214    0.00244    0.00510
C31   1    0.779758    0.515938    0.940544    11.00000    0.02170    0.02630 =
         0.02287    0.00816    0.00544    0.00117
C32   1    0.787027    0.428062    0.898291    11.00000    0.03413    0.02393 =
         0.02973    0.00939    0.01185    0.00561
AFIX  43
H32   2    0.760702    0.422929    0.858067    11.00000   -1.20000
AFIX   0
C33   1    0.831866    0.347617    0.913506    11.00000    0.03660    0.02557 =
         0.05678    0.01496    0.02034    0.00996
AFIX  43
H33   2    0.837947    0.289390    0.883857    11.00000   -1.20000
AFIX   0
C34   1    0.867358    0.353086    0.971892    11.00000    0.02842    0.04120 =
         0.06585    0.03314    0.00563    0.01013
AFIX  43
H34   2    0.896018    0.298077    0.982598    11.00000   -1.20000
AFIX   0
C35   1    0.860947    0.439018    1.014648    11.00000    0.03594    0.05063 =
         0.04309    0.02772   -0.00648    0.00542
AFIX  43
H35   2    0.885888    0.443046    1.054797    11.00000   -1.20000
AFIX   0
C36   1    0.818335    0.519457    0.999341    11.00000    0.03567    0.03578 =
         0.02685    0.01155   -0.00166    0.00367
AFIX  43
H36   2    0.815234    0.578091    1.029299    11.00000   -1.20000
AFIX   0
C37   1    0.609396    0.679114    0.960052    11.00000    0.02443    0.02786 =
         0.01720    0.00305    0.00592    0.00562
C38   1    0.543733    0.629264    0.989814    11.00000    0.03559    0.03149 =
         0.02841    0.00731    0.01307    0.00492
AFIX  43
H38   2    0.565111    0.567168    0.992714    11.00000   -1.20000
AFIX   0
C39   1    0.447783    0.668248    1.015331    11.00000    0.03893    0.04929 =
         0.03789    0.01366    0.02193    0.00577
AFIX  43
H39   2    0.404351    0.632728    1.035206    11.00000   -1.20000
AFIX   0
C40   1    0.415913    0.758063    1.011771    11.00000    0.03703    0.04919 =
         0.04739    0.00521    0.02312    0.01317
AFIX  43
H40   2    0.350268    0.784593    1.029103    11.00000   -1.20000
AFIX   0
C41   1    0.479391    0.810049    0.982928    11.00000    0.04156    0.03471 =
         0.04781    0.00886    0.01556    0.01410
AFIX  43
H41   2    0.457810    0.872438    0.980720    11.00000   -1.20000
AFIX   0
C42   1    0.574680    0.770654    0.957252    11.00000    0.03247    0.03041 =
         0.03049    0.00942    0.00911    0.00752
AFIX  43
H42   2    0.617334    0.806591    0.937323    11.00000   -1.20000
AFIX   0
C43   1    0.941014    0.683687    0.690834    11.00000    0.02310    0.01704 =
         0.01655    0.00305    0.00476    0.00128
C44   1    1.041181    0.675006    0.662285    11.00000    0.02357    0.02496 =
         0.02359    0.00587    0.00845    0.00484
AFIX  43
H44   2    1.106461    0.641205    0.674558    11.00000   -1.20000
AFIX   0
C45   1    1.046972    0.714780    0.616442    11.00000    0.02921    0.03339 =
         0.02616    0.00846    0.01598    0.00473
AFIX  43
H45   2    1.115772    0.708498    0.597677    11.00000   -1.20000
AFIX   0
C46   1    0.951730    0.763707    0.598235    11.00000    0.03662    0.03284 =
         0.02147    0.01388    0.01083    0.00392
AFIX  43
H46   2    0.955571    0.792480    0.567466    11.00000   -1.20000
AFIX   0
C47   1    0.850480    0.770433    0.625284    11.00000    0.02908    0.02852 =
         0.02213    0.01216    0.00645    0.00601
AFIX  43
H47   2    0.785021    0.803105    0.611937    11.00000   -1.20000
AFIX   0
C48   1    0.841410    0.730536    0.671799    11.00000    0.02286    0.01927 =
         0.01707    0.00556    0.00663    0.00343
C49   1    0.718110    0.863042    0.764209    11.00000    0.01792    0.02441 =
         0.01991    0.00606    0.00385    0.00635
C50   1    0.739536    0.954247    0.754966    11.00000    0.02596    0.02766 =
         0.02540    0.00984    0.00408    0.00374
AFIX  43
H50   2    0.738754    0.957415    0.716214    11.00000   -1.20000
AFIX   0
C51   1    0.762040    1.040791    0.800959    11.00000    0.03553    0.02459 =
         0.03706    0.00815    0.00406    0.00078
AFIX  43
H51   2    0.776273    1.102118    0.793495    11.00000   -1.20000
AFIX   0
C52   1    0.763646    1.037284    0.857882    11.00000    0.03750    0.02904 =
         0.02954   -0.00206   -0.00009    0.00089
AFIX  43
H52   2    0.778884    1.096211    0.889463    11.00000   -1.20000
AFIX   0
C53   1    0.742949    0.947555    0.868423    11.00000    0.04193    0.03430 =
         0.02073    0.00272    0.00284    0.00645
AFIX  43
H53   2    0.744425    0.944883    0.907315    11.00000   -1.20000
AFIX   0
C54   1    0.719897    0.860953    0.821881    11.00000    0.02877    0.02832 =
         0.02174    0.00764    0.00551    0.00624
AFIX  43
H54   2    0.705224    0.799774    0.829462    11.00000   -1.20000
AFIX   0
C55   1    0.569970    0.752269    0.642308    11.00000    0.02492    0.02179 =
         0.01914    0.00929    0.00327    0.00239
C56   1    0.479628    0.813815    0.653404    11.00000    0.02539    0.02524 =
         0.02636    0.00871    0.00332    0.00381
AFIX  43
H56   2    0.486589    0.858199    0.691469    11.00000   -1.20000
AFIX   0
C57   1    0.379000    0.812379    0.610318    11.00000    0.02367    0.03328 =
         0.03912    0.01494    0.00067    0.00586
AFIX  43
H57   2    0.318466    0.855239    0.619188    11.00000   -1.20000
AFIX   0
C58   1    0.367550    0.748534    0.554745    11.00000    0.02566    0.04975 =
         0.03035    0.01906   -0.00467   -0.00155
AFIX  43
H58   2    0.299341    0.747560    0.525197    11.00000   -1.20000
AFIX   0
C59   1    0.455220    0.686287    0.542256    11.00000    0.03765    0.04686 =
         0.02085    0.00658   -0.00008    0.00276
AFIX  43
H59   2    0.447254    0.642129    0.504054    11.00000   -1.20000
AFIX   0
C60   1    0.555404    0.687762    0.585320    11.00000    0.03320    0.03698 =
         0.02179    0.00644    0.00456    0.00926
AFIX  43
H60   2    0.615205    0.644354    0.576083    11.00000   -1.20000
AFIX   0
C61   1    0.396558    0.322824    0.734501    11.00000    0.04427    0.02879 =
         0.04514    0.00281    0.00253   -0.00536
AFIX  23
H61A  2    0.444831    0.302988    0.703147    11.00000   -1.20000
H61B  2    0.315113    0.336289    0.716978    11.00000   -1.20000
AFIX   0
C62   1    0.382624    0.241911    0.763613    11.00000    0.06263    0.02872 =
         0.06480    0.00515    0.03049   -0.00775
AFIX  23
H62A  2    0.296619    0.229068    0.767735    11.00000   -1.20000
H62B  2    0.408648    0.180271    0.740720    11.00000   -1.20000
AFIX   0
C63   1    0.465975    0.282179    0.822977    11.00000    0.07333    0.03558 =
         0.07155    0.02842    0.01840    0.00433
AFIX  23
H63A  2    0.435447    0.256397    0.852712    11.00000   -1.20000
H63B  2    0.550692    0.266094    0.821254    11.00000   -1.20000
AFIX   0
C64   1    0.459843    0.390876    0.835972    11.00000    0.04798    0.03412 =
         0.03839    0.01821    0.00750   -0.00404
AFIX  23
H64A  2    0.384269    0.409190    0.850735    11.00000   -1.20000
H64B  2    0.531817    0.428202    0.865410    11.00000   -1.20000
AFIX   0
C65   1    0.344043    0.605108    0.826456    11.00000    0.03632    0.03971 =
         0.04483    0.02024    0.02072    0.01278
AFIX  23
H65A  2    0.397751    0.598626    0.861801    11.00000   -1.20000
H65B  2    0.291920    0.541946    0.806688    11.00000   -1.20000
AFIX   0
C66   1    0.266383    0.685753    0.842984    11.00000    0.03410    0.04967 =
         0.04705    0.00832    0.01957    0.01235
PART 1
AFIX  23
H66A  2    0.178792    0.659071    0.833954    31.00000   -1.20000
H66B  2    0.289417    0.720453    0.885407    31.00000   -1.20000
AFIX  23
PART 2
H66C  2    0.261940    0.701703    0.885044   -31.00000   -1.20000
H66D  2    0.182299    0.667423    0.819426   -31.00000   -1.20000
AFIX   0
PART 1
C67   1    0.288018    0.753242    0.808422    31.00000    0.03385    0.03800 =
         0.05231    0.01679    0.01717    0.02228
AFIX  23
H67A  2    0.284654    0.822355    0.830618    31.00000   -1.20000
H67B  2    0.228454    0.736028    0.770944    31.00000   -1.20000
AFIX   0
C68   1    0.416758    0.735059    0.798626    31.00000    0.03199    0.02004 =
         0.02852    0.00136    0.01138    0.00444
AFIX  23
H68A  2    0.434384    0.756167    0.764830    31.00000   -1.20000
H68B  2    0.478461    0.770948    0.833831    31.00000   -1.20000
AFIX   0
PART 2
C69   1    0.331782    0.772972    0.829622   -31.00000    0.05935    0.04419 =
         0.04199    0.01713    0.01316    0.03322
AFIX  23
H69A  2    0.272409    0.816575    0.818719   -31.00000   -1.20000
H69B  2    0.393967    0.811755    0.863875   -31.00000   -1.20000
AFIX   0
C70   1    0.392015    0.724972    0.778270   -31.00000    0.03521    0.02483 =
         0.03839    0.00688    0.01444    0.00634
AFIX  23
H70A  2    0.335988    0.715872    0.740427   -31.00000   -1.20000
H70B  2    0.468663    0.765007    0.779142   -31.00000   -1.20000
AFIX   0
PART 1
C71   1    0.291688    0.492586    0.660581    21.00000    0.02787    0.04695 =
         0.03254    0.00665   -0.00173    0.01322
AFIX  23
H71A  2    0.272398    0.546386    0.692523    21.00000   -1.20000
H71B  2    0.242789    0.430510    0.657936    21.00000   -1.20000
AFIX   0
C72   1    0.271565    0.516521    0.602159    21.00000    0.02363    0.03447 =
         0.03820    0.01654   -0.00638    0.00463
AFIX  23
H72A  2    0.317428    0.579590    0.604262    21.00000   -1.20000
H72B  2    0.183850    0.514698    0.585359    21.00000   -1.20000
AFIX   0
C73   1    0.329899    0.425550    0.570435    21.00000    0.03756    0.08829 =
         0.03078   -0.00146    0.00121    0.01983
AFIX  23
H73A  2    0.283908    0.363180    0.569435    21.00000   -1.20000
H73B  2    0.336747    0.425159    0.530106    21.00000   -1.20000
AFIX   0
C74   1    0.456074    0.445224    0.611292    21.00000    0.03514    0.05105 =
         0.02215    0.00782    0.00840    0.02112
AFIX  23
H74A  2    0.495175    0.384054    0.608163    21.00000   -1.20000
H74B  2    0.511475    0.494142    0.602631    21.00000   -1.20000
AFIX   0
PART 2
C75   1    0.328469    0.542455    0.654797   -21.00000    0.03507    0.03722 =
         0.03732    0.00630   -0.00521    0.01910
AFIX  23
H75A  2    0.364400    0.606448    0.652786   -21.00000   -1.20000
H75B  2    0.276770    0.554581    0.685072   -21.00000   -1.20000
AFIX   0
C76   1    0.254175    0.483839    0.596377   -21.00000    0.03512    0.07620 =
         0.04590    0.00478   -0.01364    0.00821
AFIX  23
H76A  2    0.208491    0.526135    0.576276   -21.00000   -1.20000
H76B  2    0.196099    0.431439    0.600117   -21.00000   -1.20000
AFIX   0
C77   1    0.354421    0.441728    0.565032   -21.00000    0.03704    0.06137 =
         0.02180    0.01279   -0.00298   -0.00199
AFIX  23
H77A  2    0.392881    0.489773    0.548627   -21.00000   -1.20000
H77B  2    0.321901    0.380863    0.532998   -21.00000   -1.20000
AFIX   0
C78   1    0.446382    0.420245    0.613636   -21.00000    0.03693    0.06739 =
         0.02184    0.00551    0.00184    0.01656
AFIX  23
H78A  2    0.432894    0.350331    0.612323   -21.00000   -1.20000
H78B  2    0.531532    0.435040    0.608929   -21.00000   -1.20000
AFIX   0

PART 0
C79   1    0.183621    0.037185    0.497763    11.00000    0.03443    0.04016 =
         0.07043    0.01127   -0.00576    0.01391
C80   1    0.200798    0.135315    0.530640    11.00000    0.05492    0.03685 =
         0.07824    0.01853   -0.01247    0.00896
AFIX  43
H80   2    0.222779    0.184404    0.513261    11.00000   -1.20000
AFIX   0
C81   1    0.186281    0.162404    0.588367    11.00000    0.06655    0.04983 =
         0.07723    0.00451   -0.01141    0.01713
AFIX  43
H81   2    0.197632    0.229969    0.610034    11.00000   -1.20000
AFIX   0
C82   1    0.155433    0.092482    0.615067    11.00000    0.05400    0.08744 =
         0.07525    0.02211    0.00462    0.01785
AFIX  43
H82   2    0.145567    0.111366    0.654756    11.00000   -1.20000
AFIX   0
C83   1    0.139380   -0.004933    0.582871    11.00000    0.04363    0.07188 =
         0.09874    0.04090    0.00754    0.00797
AFIX  43
H83   2    0.118850   -0.054044    0.600500    11.00000   -1.20000
AFIX   0
C84   1    0.152918   -0.031650    0.525197    11.00000    0.04040    0.03930 =
         0.09178    0.01722   -0.00080    0.00622
AFIX  43
H84   2    0.140826   -0.099281    0.503638    11.00000   -1.20000
AFIX   0
C85   1    0.196407    0.007621    0.434861    11.00000    0.06481    0.06026 =
         0.07917    0.01464    0.00933    0.02884
AFIX 137
H85A  2    0.120372    0.015124    0.410396    11.00000   -1.50000
H85B  2    0.212689   -0.061107    0.423191    11.00000   -1.50000
H85C  2    0.264533    0.049486    0.429799    11.00000   -1.50000
AFIX  66

PART 1
C86   1    0.189945    0.982331    0.783077    41.00000    0.04019    0.02125 =
         0.05175    0.01018    0.01291    0.00702
C87   1    0.189970    1.019361    0.842596    41.00000    0.06662    0.06034 =
         0.04766    0.00893    0.02622    0.03155
AFIX  43
H87   2    0.114577    1.024264    0.856114    41.00000   -1.20000
AFIX  65
C88   1    0.300306    1.049216    0.882335    41.00000    0.09209    0.08961 =
         0.04328   -0.00585    0.00834    0.04424
AFIX  43
H88   2    0.300323    1.074524    0.923013    41.00000   -1.20000
AFIX  65
C89   1    0.410619    1.042042    0.862556    41.00000    0.05744    0.05068 =
         0.05856   -0.00608   -0.00671    0.01877
AFIX  43
H89   2    0.486029    1.062447    0.889716    41.00000   -1.20000
AFIX  65
C90   1    0.410596    1.005013    0.803037    41.00000    0.04227    0.04659 =
         0.05967    0.00739    0.00327    0.00038
AFIX  43
H90   2    0.485990    1.000110    0.789519    41.00000   -1.20000
AFIX  65
C91   1    0.300260    0.975158    0.763298    41.00000    0.03911    0.03880 =
         0.03896    0.00627    0.01501    0.00178
AFIX  43
H91   2    0.300244    0.949850    0.722620    41.00000   -1.20000
AFIX   0
C92   1    0.071663    0.946634    0.740655    41.00000    0.04368    0.02971 =
         0.07979    0.00032    0.00488    0.00593
AFIX 137
H92A  2    0.003676    0.952543    0.761998    41.00000   -1.50000
H92B  2    0.071987    0.877680    0.718791    41.00000   -1.50000
H92C  2    0.061641    0.986233    0.713313    41.00000   -1.50000
AFIX  66

PART 2
C93   1    0.326490    1.012558    0.803209   -41.00000    0.04826    0.03816 =
         0.06768    0.02092    0.01340    0.01488
C94   1    0.235970    0.965027    0.754768   -41.00000    0.06654    0.05403 =
         0.06088    0.01901    0.04687    0.02472
AFIX  43
H94   2    0.255956    0.945223    0.716869   -41.00000   -1.20000
AFIX  65
C95   1    0.116209    0.946472    0.761779   -41.00000    0.07061    0.03477 =
         0.07352    0.01447   -0.01406    0.01761
AFIX  43
H95   2    0.054343    0.913987    0.728672   -41.00000   -1.20000
AFIX  65
C96   1    0.086966    0.975448    0.817231   -41.00000    0.04941    0.02620 =
         0.07448    0.02845    0.02001    0.00807
AFIX  43
H96   2    0.005115    0.962766    0.822023   -41.00000   -1.20000
AFIX  65
C97   1    0.177485    1.022979    0.865673   -41.00000    0.07602    0.06286 =
         0.06585    0.00591    0.01238    0.01108
AFIX  43
H97   2    0.157498    1.042782    0.903572   -41.00000   -1.20000
AFIX  65
C98   1    0.297246    1.041534    0.858662   -41.00000    0.06629    0.05659 =
         0.05812    0.00779    0.01116    0.01351
AFIX  43
H98   2    0.359112    1.074019    0.891770   -41.00000   -1.20000
AFIX   0
C99   1    0.461714    1.028049    0.811561   -41.00000    0.08177    0.07002 =
         0.11412   -0.00095   -0.01505    0.02699
AFIX 137
H99A  2    0.493600    0.964335    0.801006   -41.00000   -1.50000
H99B  2    0.495958    1.063221    0.852665   -41.00000   -1.50000
H99C  2    0.485137    1.066850    0.786542   -41.00000   -1.50000
AFIX   0
HKLF 4


REM  MT-241 in P-1
REM wR2 = 0.0786, GooF = S = 1.029, Restrained GooF = 1.026 for all data
REM R1 = 0.0316 for 13011 Fo > 4sig(Fo) and 0.0356 for all 13994 data
REM 964 parameters refined using 420 restraints

END

WGHT      0.0448      0.4138

REM Highest difference peak  0.678,  deepest hole -0.946,  1-sigma level  0.063
Q1    1   0.5403  0.5150  0.7231  11.00000  0.05    0.68
Q2    1   0.6406  0.5634  0.7967  11.00000  0.05    0.60
Q3    1   0.4756  0.5663  0.7510  11.00000  0.05    0.53
Q4    1   0.7063  0.5192  0.7603  11.00000  0.05    0.53
Q5    1   0.5471  0.5206  0.7811  11.00000  0.05    0.45
Q6    1   0.6869  0.5963  0.8785  11.00000  0.05    0.42
Q7    1   0.6540  0.6478  0.7569  11.00000  0.05    0.41
Q8    1   0.5961  0.4629  0.7805  11.00000  0.05    0.40
Q9    1   0.6251  0.6402  0.7395  11.00000  0.05    0.39
Q10   1   0.6212  0.6187  0.7006  11.00000  0.05    0.38
;
_shelx_res_checksum              27055
_olex2_date_sample_data_collection 2023-03-07
_olex2_submission_special_instructions 'No special instructions were received'
_oxdiff_exptl_absorpt_empirical_details 
;
Empirical correction (ABSPACK) includes:
- Absorption correction using spherical harmonics
- Frame scaling
- Detector area scaling
- B-factor correction
;
_oxdiff_exptl_absorpt_empirical_full_max 2.569
_oxdiff_exptl_absorpt_empirical_full_min 0.449
####################################################################### 
# 
# This file contains crystal structure data downloaded from the 
# Cambridge Structural Database (CSD) hosted by the Cambridge 
# Crystallographic Data Centre (CCDC).
# 
# Full information about CCDC data access policies and citation 
# guidelines are available at http://www.ccdc.cam.ac.uk/access/V1 
# 
# Audit and citation data items may have been added by the CCDC. 
# Please retain this information to preserve the provenance of 
# this file and to allow appropriate attribution of the data. 
# 
#######################################################################

data_mk-1063
_database_code_depnum_ccdc_archive 'CCDC 2296829'
loop_
_audit_author_name
_audit_author_address
'Rosario Scopelliti'
;EPFL
Switzerland
;
_audit_update_record             
;
2023-09-22 deposited with the CCDC.	2024-03-22 downloaded from the CCDC.
;
_audit_creation_date             2023-08-28
_audit_creation_method           
;
Olex2 1.5
(compiled 2023.08.24 svn.re1ec1418 for OlexSys, GUI svn.r6817)
;
_shelx_SHELXL_version_number     2019/3
_chemical_name_common            ?
_chemical_name_systematic        ?
_chemical_formula_moiety         'C66 H54 N3 O3 Si3 Tb'
_chemical_formula_sum            'C66 H54 N3 O3 Si3 Tb'
_chemical_formula_weight         1180.31
_chemical_melting_point          ?
_chemical_oxdiff_formula         'C66 H54 N3 O3 Si3 Tb1'
loop_
_atom_type_symbol
_atom_type_description
_atom_type_scat_dispersion_real
_atom_type_scat_dispersion_imag
_atom_type_scat_source
C C 0.0181 0.0091 'International Tables Vol C Tables 4.2.6.8 and 6.1.1.4'
H H 0.0000 0.0000 'International Tables Vol C Tables 4.2.6.8 and 6.1.1.4'
N N 0.0311 0.0180 'International Tables Vol C Tables 4.2.6.8 and 6.1.1.4'
O O 0.0492 0.0322 'International Tables Vol C Tables 4.2.6.8 and 6.1.1.4'
Si Si 0.2541 0.3302 'International Tables Vol C Tables 4.2.6.8 and 6.1.1.4'
Tb Tb -9.1472 9.1891 'International Tables Vol C Tables 4.2.6.8 and 6.1.1.4'

_shelx_space_group_comment       
;
The symmetry employed for this shelxl refinement is uniquely defined
by the following loop, which should always be used as a source of
symmetry information in preference to the above space-group names.
They are only intended as comments.
;
_space_group_crystal_system      monoclinic
_space_group_IT_number           14
_space_group_name_H-M_alt        'P 1 21/n 1'
_space_group_name_Hall           '-P 2yn'
loop_
_space_group_symop_operation_xyz
'x, y, z'
'-x+1/2, y+1/2, -z+1/2'
'-x, -y, -z'
'x-1/2, -y-1/2, z-1/2'

_cell_length_a                   13.79296(19)
_cell_length_b                   22.3194(2)
_cell_length_c                   18.4603(2)
_cell_angle_alpha                90
_cell_angle_beta                 91.7441(12)
_cell_angle_gamma                90
_cell_volume                     5680.36(12)
_cell_formula_units_Z            4
_cell_measurement_reflns_used    23197
_cell_measurement_temperature    140.00(10)
_cell_measurement_theta_max      73.2310
_cell_measurement_theta_min      1.9660
_shelx_estimated_absorpt_T_max   0.495
_shelx_estimated_absorpt_T_min   0.325
_exptl_absorpt_coefficient_mu    7.113
_exptl_absorpt_correction_T_max  0.942
_exptl_absorpt_correction_T_min  0.342
_exptl_absorpt_correction_type   gaussian
_exptl_absorpt_process_details   
;
CrysAlisPro 1.171.42.100a (Rigaku Oxford Diffraction, 2023)
Numerical absorption correction based on gaussian integration over
a multifaceted crystal model
Empirical absorption correction using spherical harmonics,
implemented in SCALE3 ABSPACK scaling algorithm.
;
_exptl_absorpt_special_details   ?
_exptl_crystal_colour            'clear light yellow'
_exptl_crystal_density_diffrn    1.380
_exptl_crystal_density_meas      ?
_exptl_crystal_density_method    ?
_exptl_crystal_description       prism
_exptl_crystal_F_000             2408
loop_
_exptl_crystal_face_index_h
_exptl_crystal_face_index_k
_exptl_crystal_face_index_l
_exptl_crystal_face_perp_dist
2 -2 1 0.0443
1 1 -2 0.0831
-1 -1 2 0.1004
-1 0 1 0.0991
-2 1 0 0.0945
-1 2 -2 0.0959
-2 2 -1 0.1023
0 -2 -1 0.0576
-1 -1 -2 0.0689
0 2 1 0.0594
1 1 2 0.0825
-1 -2 -1 0.0580
-4 -12 -4 0.0527
1 14 2 0.0584
1 2 1 0.0598

_exptl_crystal_size_max          0.204
_exptl_crystal_size_mid          0.147
_exptl_crystal_size_min          0.115
loop_
_exptl_oxdiff_crystal_face_indexfrac_h
_exptl_oxdiff_crystal_face_indexfrac_k
_exptl_oxdiff_crystal_face_indexfrac_l
_exptl_oxdiff_crystal_face_x
_exptl_oxdiff_crystal_face_y
_exptl_oxdiff_crystal_face_z
2.0010 -2.0023 0.9950 0.0653 0.0104 -0.2695
0.9969 0.9962 -2.0032 0.2041 0.0097 0.0474
-0.9969 -0.9962 2.0032 -0.2041 -0.0097 -0.0474
-0.9983 0.0027 1.0027 -0.1321 -0.0190 0.0329
-1.9997 1.0034 0.0054 -0.1373 -0.0011 0.1892
-1.0027 1.9996 -1.9978 0.0668 0.0086 0.2366
-2.0010 2.0023 -0.9950 -0.0653 -0.0104 0.2695
-0.0027 -2.0006 -0.9980 0.0202 0.1569 -0.0318
-1.0041 -0.9999 -1.9954 0.0149 0.1748 0.1244
0.0027 2.0006 0.9980 -0.0202 -0.1569 0.0318
1.0041 0.9999 1.9954 -0.0149 -0.1748 -0.1244
-1.0027 -1.9988 -0.9949 -0.0571 0.1841 0.0441
-3.6145 -12.3735 -3.7637 -0.2852 0.9581 -0.0267
1.4831 14.1357 1.6239 0.2686 -0.8989 0.3462
1.0027 1.9988 0.9949 0.0571 -0.1841 -0.0441

_exptl_transmission_factor_max   ?
_exptl_transmission_factor_min   ?
_diffrn_reflns_av_R_equivalents  0.0370
_diffrn_reflns_av_unetI/netI     0.0319
_diffrn_reflns_Laue_measured_fraction_full 0.999
_diffrn_reflns_Laue_measured_fraction_max 0.967
_diffrn_reflns_limit_h_max       15
_diffrn_reflns_limit_h_min       -17
_diffrn_reflns_limit_k_max       27
_diffrn_reflns_limit_k_min       -26
_diffrn_reflns_limit_l_max       22
_diffrn_reflns_limit_l_min       -23
_diffrn_reflns_number            57303
_diffrn_reflns_point_group_measured_fraction_full 0.999
_diffrn_reflns_point_group_measured_fraction_max 0.967
_diffrn_reflns_theta_full        67.684
_diffrn_reflns_theta_max         74.747
_diffrn_reflns_theta_min         3.107
_diffrn_ambient_environment      N~2~
_diffrn_ambient_temperature      140.00(10)
_diffrn_detector                 'Hybrid Pixel Array Detector'
_diffrn_detector_area_resol_mean 10.0000
_diffrn_detector_type            'HyPix-Arc 150'
_diffrn_measured_fraction_theta_full 0.999
_diffrn_measured_fraction_theta_max 0.967
_diffrn_measurement_details      
;
List of Runs (angles in degrees, time in seconds):

  # Type    Start    End  Width  t~exp~   \w     \q     \k     \f   Frames
#--------------------------------------------------------------------------
  1  \w   -114.00 -38.00   0.50    1.00    --  -69.26 -15.00  30.00  152
  2  \w   -107.00 -32.00   0.50    1.00    --  -69.26   0.00  60.00  150
  3  \w    -72.00 -29.00   0.50    1.00    --  -66.85   0.00 120.00   86
  4  \w     32.00  78.00   0.50    1.00    --   69.46 -95.00 120.00   92
  5  \w     37.00  69.00   0.50    1.00    --   78.01-125.00  90.00   64
  6  \w     32.00  78.00   0.50    1.00    --   69.46 -95.00  90.00   92
  7  \w     68.00 105.00   0.50    1.00    --   78.01-125.00  60.00   74
  8  \w     75.00 104.00   0.50    1.00    --   78.01-125.00-150.00   58
  9  \w     36.00  69.00   0.50    1.00    --   78.01-125.00-150.00   66
 10  \w     32.00  78.00   0.50    1.00    --   69.46 -95.00-180.00   92
 11  \w     28.00  75.00   0.50    1.00    --   66.10 -95.00 -30.00   94
 12  \w     41.00  69.00   0.50    1.00    --   78.01 -95.00 -90.00   56
 13  \w     32.00  78.00   0.50    1.00    --   69.46 -95.00 -60.00   92
 14  \w     28.00  75.00   0.50    1.00    --   66.10 -95.00  60.00   94
 15  \w     46.00  81.00   0.50    1.00    --   78.01 -95.00 120.00   70
 16  \w     28.00  75.00   0.50    1.00    --   66.10 -95.00 150.00   94
 17  \w     42.00 104.00   0.50    1.00    --   78.01   0.00  60.00  124
 18  \w     58.00  93.00   0.50    1.00    --   78.01  15.00  90.00   70
 19  \w     41.00 108.00   0.50    1.00    --   78.01   0.00 150.00  134
 20  \w     35.00 111.00   0.50    1.00    --   66.10  15.00 -30.00  152
 21  \w     47.00 123.00   0.50    1.00    --   78.01  15.00 -30.00  152
 22  \w     35.00 111.00   0.50    1.00    --   66.10  15.00-120.00  152
 23  \w     29.00 104.00   0.50    1.00    --   66.10   0.00-180.00  150
;
_diffrn_measurement_device       'four-circle diffractometer'
_diffrn_measurement_device_type  'XtaLAB Synergy R, DW system, HyPix-Arc 150'
_diffrn_measurement_method       '\w scans'
_diffrn_orient_matrix_type       
'CrysAlisPro convention (1999,Acta A55,543-557)'
_diffrn_orient_matrix_UB_11      0.0771562000
_diffrn_orient_matrix_UB_12      0.0172150000
_diffrn_orient_matrix_UB_13      -0.0549278000
_diffrn_orient_matrix_UB_21      -0.0273832000
_diffrn_orient_matrix_UB_22      -0.0554283000
_diffrn_orient_matrix_UB_23      -0.0460426000
_diffrn_orient_matrix_UB_31      -0.0759572000
_diffrn_orient_matrix_UB_32      0.0373857000
_diffrn_orient_matrix_UB_33      -0.0428794000
_diffrn_radiation_monochromator  mirror
_diffrn_radiation_probe          x-ray
_diffrn_radiation_type           'Cu K\a'
_diffrn_radiation_wavelength     1.54184
_diffrn_source                   'Rotating-anode X-ray tube'
_diffrn_source_type              'Rigaku (Cu) X-ray Source'
_reflns_Friedel_coverage         0.000
_reflns_Friedel_fraction_full    .
_reflns_Friedel_fraction_max     .
_reflns_number_gt                9232
_reflns_number_total             11268
_reflns_special_details          
;
 Reflections were merged by SHELXL according to the crystal
 class for the calculation of statistics and refinement.
 
 _reflns_Friedel_fraction is defined as the number of unique
 Friedel pairs measured divided by the number that would be
 possible theoretically, ignoring centric projections and
 systematic absences.
;
_reflns_threshold_expression     'I > 2\s(I)'
_computing_cell_refinement       'CrysAlisPro 1.171.42.100a (Rigaku OD, 2023)'
_computing_data_collection       'CrysAlisPro 1.171.42.100a (Rigaku OD, 2023)'
_computing_data_reduction        'CrysAlisPro 1.171.42.100a (Rigaku OD, 2023)'
_computing_molecular_graphics    'Olex2 1.5 (Dolomanov et al., 2009)'
_computing_publication_material  'Olex2 1.5 (Dolomanov et al., 2009)'
_computing_structure_refinement  'SHELXL 2019/3 (Sheldrick, 2015)'
_computing_structure_solution    'SHELXT  (Sheldrick, 2015)'
_refine_diff_density_max         1.732
_refine_diff_density_min         -1.125
_refine_diff_density_rms         0.094
_refine_ls_extinction_coef       .
_refine_ls_extinction_method     none
_refine_ls_goodness_of_fit_ref   1.035
_refine_ls_hydrogen_treatment    constr
_refine_ls_matrix_type           full
_refine_ls_number_parameters     784
_refine_ls_number_reflns         11268
_refine_ls_number_restraints     421
_refine_ls_R_factor_all          0.0650
_refine_ls_R_factor_gt           0.0516
_refine_ls_restrained_S_all      1.023
_refine_ls_shift/su_max          0.001
_refine_ls_shift/su_mean         0.000
_refine_ls_structure_factor_coef Fsqd
_refine_ls_weighting_details     
'w=1/[\s^2^(Fo^2^)+(0.0691P)^2^+17.2126P] where P=(Fo^2^+2Fc^2^)/3'
_refine_ls_weighting_scheme      calc
_refine_ls_wR_factor_gt          0.1396
_refine_ls_wR_factor_ref         0.1472
_refine_special_details          ?
_olex2_refinement_description    
;
1. Fixed Uiso
 At 1.2 times of:
  All C(H) groups
 At 1.5 times of:
  All C(H,H,H) groups
2. Restrained distances
 Si3-C67 \\sim Si3-C55 \\sim Si3-C49 \\sim Si3-C61
 with sigma of 0.02
 C79-C77 \\sim C78-C77
 with sigma of 0.02
3. Uiso/Uaniso restraints and constraints
Si3 \\sim C49 \\sim C50 \\sim C51 \\sim C52 \\sim C53 \\sim C54 \\sim C55 \\sim
C56 \\sim C57 \\sim C58 \\sim C59 \\sim C60 \\sim C61 \\sim C62 \\sim C63 \\sim
C64 \\sim C65 \\sim C66 \\sim C67 \\sim C68 \\sim C69 \\sim C70 \\sim C71 \\sim
C72 \\sim C77 \\sim C78 \\sim C79: within 2A with sigma of 0.02 and sigma for
terminal atoms of 0.04 within 2A
4. Others
 Sof(C61)=Sof(C62)=Sof(H62)=Sof(C63)=Sof(H63)=Sof(C64)=Sof(H64)=Sof(C65)=
 Sof(H65)=Sof(C66)=Sof(H66)=Sof(C67)=Sof(C68)=Sof(H68)=Sof(C69)=Sof(H69)=
 Sof(C70)=Sof(H70)=Sof(C71)=Sof(H71)=Sof(C72)=Sof(H72)=1-FVAR(1)
 Sof(C49)=Sof(C50)=Sof(H50)=Sof(C51)=Sof(H51)=Sof(C52)=Sof(H52)=Sof(C53)=
 Sof(H53)=Sof(C54)=Sof(H54)=Sof(C55)=Sof(C56)=Sof(H56)=Sof(C57)=Sof(H57)=
 Sof(C58)=Sof(H58)=Sof(C59)=Sof(H59)=Sof(C60)=Sof(H60)=FVAR(1)
 Sof(C79)=Sof(H79A)=Sof(H79B)=Sof(H79C)=1-FVAR(2)
 Sof(C78)=Sof(H78A)=Sof(H78B)=Sof(H78C)=FVAR(2)
5.a Aromatic/amide H refined with riding coordinates:
 C2(H2), C4(H4), C6(H6), C8(H8), C9(H9), C10(H10), C11(H11), C14(H14),
 C15(H15), C16(H16), C17(H17), C18(H18), C20(H20), C21(H21), C22(H22), C23(H23),
  C24(H24), C26(H26), C27(H27), C28(H28), C29(H29), C32(H32), C33(H33),
 C34(H34), C35(H35), C36(H36), C38(H38), C39(H39), C40(H40), C41(H41), C42(H42),
  C44(H44), C45(H45), C46(H46), C47(H47), C50(H50), C51(H51), C52(H52),
 C53(H53), C54(H54), C56(H56), C57(H57), C58(H58), C59(H59), C60(H60), C62(H62),
  C63(H63), C64(H64), C65(H65), C66(H66), C68(H68), C69(H69), C70(H70),
 C71(H71), C72(H72)
5.b Fitted hexagon refined as free rotating group:
 C49(C50,C51,C52,C53,C54), C67(C68,C69,C70,C71,C72)
5.c Idealised Me refined as rotating group:
 C74(H74A,H74B,H74C), C76(H76A,H76B,H76C), C78(H78A,H78B,H78C), C79(H79A,H79B,
 H79C)
;
_atom_sites_solution_hydrogens   geom
_atom_sites_solution_primary     dual
_atom_sites_solution_secondary   ?
loop_
_atom_site_label
_atom_site_type_symbol
_atom_site_fract_x
_atom_site_fract_y
_atom_site_fract_z
_atom_site_U_iso_or_equiv
_atom_site_adp_type
_atom_site_occupancy
_atom_site_site_symmetry_order
_atom_site_calc_flag
_atom_site_refinement_flags_posn
_atom_site_refinement_flags_adp
_atom_site_refinement_flags_occupancy
_atom_site_disorder_assembly
_atom_site_disorder_group
Tb1 Tb 0.55398(2) 0.34537(2) 0.24214(2) 0.03362(10) Uani 1 1 d . . . . .
Si1 Si 0.46691(10) 0.26258(5) 0.40056(7) 0.0349(3) Uani 1 1 d . . . . .
Si2 Si 0.77807(10) 0.41413(6) 0.31532(7) 0.0348(3) Uani 1 1 d . . . . .
Si3 Si 0.38782(9) 0.47284(6) 0.21471(7) 0.0354(3) Uani 1 1 d D U . . .
O1 O 0.5123(3) 0.29922(14) 0.33663(18) 0.0398(8) Uani 1 1 d . . . . .
O2 O 0.6783(2) 0.39312(14) 0.27866(18) 0.0380(7) Uani 1 1 d . . . . .
O3 O 0.4492(3) 0.41356(16) 0.22949(19) 0.0424(8) Uani 1 1 d . . . . .
N1 N 0.4482(4) 0.2621(2) 0.1840(3) 0.0562(12) Uani 1 1 d . . . . .
N2 N 0.6837(4) 0.2693(2) 0.2039(3) 0.0535(12) Uani 1 1 d . . . . .
N3 N 0.5728(4) 0.3672(2) 0.1068(3) 0.0530(12) Uani 1 1 d . . . . .
C1 C 0.5332(3) 0.39543(19) 0.4610(2) 0.0317(10) Uani 1 1 d . . . . .
C2 C 0.6129(4) 0.4306(2) 0.4431(2) 0.0322(10) Uani 1 1 d . . . . .
H2 H 0.675797 0.420611 0.461723 0.039 Uiso 1 1 calc R U . . .
C3 C 0.6005(3) 0.4803(2) 0.3981(2) 0.0320(10) Uani 1 1 d . . . . .
C4 C 0.5077(3) 0.4953(2) 0.3730(2) 0.0314(9) Uani 1 1 d . . . . .
H4 H 0.498791 0.529879 0.343497 0.038 Uiso 1 1 calc R U . . .
C5 C 0.4276(3) 0.4610(2) 0.3901(2) 0.0304(9) Uani 1 1 d . . . . .
C6 C 0.4414(3) 0.41063(19) 0.4346(2) 0.0317(10) Uani 1 1 d . . . . .
H6 H 0.387340 0.386725 0.446849 0.038 Uiso 1 1 calc R U . . .
C7 C 0.5498(3) 0.3432(2) 0.5107(3) 0.0328(10) Uani 1 1 d . . . . .
C8 C 0.5953(4) 0.3542(2) 0.5779(3) 0.0393(11) Uani 1 1 d . . . . .
H8 H 0.614752 0.393847 0.590209 0.047 Uiso 1 1 calc R U . . .
C9 C 0.6127(4) 0.3079(2) 0.6270(3) 0.0460(13) Uani 1 1 d . . . . .
H9 H 0.642337 0.316372 0.672959 0.055 Uiso 1 1 calc R U . . .
C10 C 0.5874(4) 0.2499(2) 0.6094(3) 0.0471(13) Uani 1 1 d . . . . .
H10 H 0.600315 0.218065 0.642521 0.057 Uiso 1 1 calc R U . . .
C11 C 0.5425(4) 0.2388(2) 0.5423(3) 0.0439(12) Uani 1 1 d . . . . .
H11 H 0.524995 0.198725 0.530422 0.053 Uiso 1 1 calc R U . . .
C12 C 0.5218(4) 0.2839(2) 0.4915(3) 0.0348(10) Uani 1 1 d . . . . .
C13 C 0.4935(4) 0.1809(2) 0.3834(3) 0.0377(11) Uani 1 1 d . . . . .
C14 C 0.5723(4) 0.1670(2) 0.3405(3) 0.0424(12) Uani 1 1 d . . . . .
H14 H 0.613733 0.198337 0.325472 0.051 Uiso 1 1 calc R U . . .
C15 C 0.5915(4) 0.1089(2) 0.3195(3) 0.0481(13) Uani 1 1 d . . . . .
H15 H 0.644629 0.100845 0.289446 0.058 Uiso 1 1 calc R U . . .
C16 C 0.5340(5) 0.0627(2) 0.3419(3) 0.0500(14) Uani 1 1 d . . . . .
H16 H 0.546883 0.022925 0.326762 0.060 Uiso 1 1 calc R U . . .
C17 C 0.4582(5) 0.0740(2) 0.3861(3) 0.0513(14) Uani 1 1 d . . . . .
H17 H 0.420144 0.041818 0.403281 0.062 Uiso 1 1 calc R U . . .
C18 C 0.4368(4) 0.1325(2) 0.4056(3) 0.0484(13) Uani 1 1 d . . . . .
H18 H 0.382528 0.139869 0.434791 0.058 Uiso 1 1 calc R U . . .
C19 C 0.3316(4) 0.2717(2) 0.4018(3) 0.0435(12) Uani 1 1 d . . . . .
C20 C 0.2758(4) 0.2506(3) 0.4591(4) 0.0599(16) Uani 1 1 d . . . . .
H20 H 0.307384 0.231118 0.499041 0.072 Uiso 1 1 calc R U . . .
C21 C 0.1760(5) 0.2574(4) 0.4587(5) 0.078(2) Uani 1 1 d . . . . .
H21 H 0.139617 0.242678 0.497790 0.094 Uiso 1 1 calc R U . . .
C22 C 0.1297(6) 0.2863(5) 0.4003(6) 0.098(3) Uani 1 1 d . . . . .
H22 H 0.061251 0.291236 0.399326 0.117 Uiso 1 1 calc R U . . .
C23 C 0.1827(6) 0.3075(5) 0.3447(6) 0.097(3) Uani 1 1 d . . . . .
H23 H 0.150896 0.327317 0.305085 0.116 Uiso 1 1 calc R U . . .
C24 C 0.2824(5) 0.3004(3) 0.3452(4) 0.0680(19) Uani 1 1 d . . . . .
H24 H 0.317887 0.315554 0.305929 0.082 Uiso 1 1 calc R U . . .
C25 C 0.6863(3) 0.5179(2) 0.3812(2) 0.0329(10) Uani 1 1 d . . . . .
C26 C 0.6838(4) 0.5787(2) 0.3983(3) 0.0365(10) Uani 1 1 d . . . . .
H26 H 0.625284 0.595766 0.414670 0.044 Uiso 1 1 calc R U . . .
C27 C 0.7646(4) 0.6148(2) 0.3921(3) 0.0457(13) Uani 1 1 d . . . . .
H27 H 0.762021 0.655868 0.405553 0.055 Uiso 1 1 calc R U . . .
C28 C 0.8497(4) 0.5907(3) 0.3662(3) 0.0513(14) Uani 1 1 d . . . . .
H28 H 0.906366 0.614591 0.362919 0.062 Uiso 1 1 calc R U . . .
C29 C 0.8504(4) 0.5315(2) 0.3452(3) 0.0474(13) Uani 1 1 d . . . . .
H29 H 0.907836 0.515823 0.325326 0.057 Uiso 1 1 calc R U . . .
C30 C 0.7710(4) 0.4933(2) 0.3516(3) 0.0355(10) Uani 1 1 d . . . . .
C31 C 0.8713(4) 0.4113(2) 0.2422(3) 0.0368(11) Uani 1 1 d . . . . .
C32 C 0.8387(5) 0.4122(2) 0.1702(3) 0.0483(13) Uani 1 1 d . . . . .
H32 H 0.771166 0.415770 0.159454 0.058 Uiso 1 1 calc R U . . .
C33 C 0.9025(6) 0.4080(3) 0.1135(4) 0.0608(17) Uani 1 1 d . . . . .
H33 H 0.878716 0.407267 0.064679 0.073 Uiso 1 1 calc R U . . .
C34 C 1.0014(5) 0.4049(2) 0.1293(4) 0.0591(17) Uani 1 1 d . . . . .
H34 H 1.045874 0.403670 0.091031 0.071 Uiso 1 1 calc R U . . .
C35 C 1.0348(5) 0.4037(2) 0.1987(4) 0.0566(16) Uani 1 1 d . . . . .
H35 H 1.102579 0.400766 0.208864 0.068 Uiso 1 1 calc R U . . .
C36 C 0.9714(4) 0.4067(2) 0.2553(3) 0.0471(13) Uani 1 1 d . . . . .
H36 H 0.996380 0.405591 0.303775 0.056 Uiso 1 1 calc R U . . .
C37 C 0.8205(4) 0.3622(2) 0.3901(3) 0.0434(12) Uani 1 1 d . . . . .
C38 C 0.8898(5) 0.3775(3) 0.4419(4) 0.0626(17) Uani 1 1 d . . . . .
H38 H 0.919020 0.415957 0.440628 0.075 Uiso 1 1 calc R U . . .
C39 C 0.9178(6) 0.3369(4) 0.4968(4) 0.077(2) Uani 1 1 d . . . . .
H39 H 0.965238 0.348429 0.532538 0.093 Uiso 1 1 calc R U . . .
C40 C 0.8772(6) 0.2807(4) 0.4993(4) 0.079(2) Uani 1 1 d . . . . .
H40 H 0.897761 0.252943 0.535590 0.095 Uiso 1 1 calc R U . . .
C41 C 0.8065(6) 0.2652(3) 0.4486(4) 0.072(2) Uani 1 1 d . . . . .
H41 H 0.776870 0.226813 0.450532 0.087 Uiso 1 1 calc R U . . .
C42 C 0.7784(5) 0.3052(3) 0.3951(3) 0.0568(15) Uani 1 1 d . . . . .
H42 H 0.729286 0.293821 0.360599 0.068 Uiso 1 1 calc R U . . .
C43 C 0.3276(3) 0.47802(19) 0.3647(2) 0.0314(9) Uani 1 1 d . . . . .
C44 C 0.2562(4) 0.4839(2) 0.4163(3) 0.0379(11) Uani 1 1 d . . . . .
H44 H 0.272299 0.475812 0.465739 0.045 Uiso 1 1 calc R U . . .
C45 C 0.1624(4) 0.5013(2) 0.3970(3) 0.0449(12) Uani 1 1 d . . . . .
H45 H 0.114414 0.504323 0.432657 0.054 Uiso 1 1 calc R U . . .
C46 C 0.1399(4) 0.5141(3) 0.3263(3) 0.0474(13) Uani 1 1 d . . . . .
H46 H 0.076794 0.527917 0.312699 0.057 Uiso 1 1 calc R U . . .
C47 C 0.2091(4) 0.5070(2) 0.2742(3) 0.0430(12) Uani 1 1 d . . . . .
H47 H 0.191214 0.514751 0.225003 0.052 Uiso 1 1 calc R U . . .
C48 C 0.3037(3) 0.4888(2) 0.2909(3) 0.0349(10) Uani 1 1 d . . . . .
C49 C 0.3152(12) 0.4670(7) 0.1261(6) 0.050(4) Uani 0.467(12) 1 d DG U P A 1
C50 C 0.2813(11) 0.4114(6) 0.1025(7) 0.057(3) Uani 0.467(12) 1 d G U P A 1
H50 H 0.289645 0.377188 0.132692 0.068 Uiso 0.467(12) 1 calc R U P A 1
C51 C 0.2353(9) 0.4059(6) 0.0348(7) 0.068(4) Uani 0.467(12) 1 d G U P A 1
H51 H 0.212153 0.367947 0.018709 0.082 Uiso 0.467(12) 1 calc R U P A 1
C52 C 0.2231(9) 0.4560(8) -0.0093(5) 0.074(4) Uani 0.467(12) 1 d G U P A 1
H52 H 0.191628 0.452221 -0.055587 0.088 Uiso 0.467(12) 1 calc R U P A 1
C53 C 0.2569(9) 0.5115(7) 0.0143(6) 0.076(4) Uani 0.467(12) 1 d G U P A 1
H53 H 0.248595 0.545737 -0.015900 0.091 Uiso 0.467(12) 1 calc R U P A 1
C54 C 0.3030(10) 0.5170(6) 0.0820(7) 0.062(4) Uani 0.467(12) 1 d G U P A 1
H54 H 0.326088 0.554979 0.098083 0.075 Uiso 0.467(12) 1 calc R U P A 1
C55 C 0.4725(16) 0.5380(8) 0.2035(16) 0.045(3) Uani 0.467(12) 1 d D U P A 1
C56 C 0.5718(18) 0.5249(9) 0.1889(19) 0.051(3) Uani 0.467(12) 1 d . U P A 1
H56 H 0.590967 0.484185 0.185214 0.062 Uiso 0.467(12) 1 calc R U P A 1
C57 C 0.6407(14) 0.5690(8) 0.1800(14) 0.055(3) Uani 0.467(12) 1 d . U P A 1
H57 H 0.706106 0.558985 0.170594 0.066 Uiso 0.467(12) 1 calc R U P A 1
C58 C 0.6116(12) 0.6282(8) 0.1851(10) 0.055(3) Uani 0.467(12) 1 d . U P A 1
H58 H 0.658403 0.658830 0.178841 0.066 Uiso 0.467(12) 1 calc R U P A 1
C59 C 0.5170(12) 0.6446(8) 0.1990(9) 0.053(3) Uani 0.467(12) 1 d . U P A 1
H59 H 0.498134 0.685467 0.201486 0.064 Uiso 0.467(12) 1 calc R U P A 1
C60 C 0.4506(13) 0.5982(9) 0.2093(10) 0.050(3) Uani 0.467(12) 1 d . U P A 1
H60 H 0.386221 0.608807 0.221088 0.060 Uiso 0.467(12) 1 calc R U P A 1
C61 C 0.3122(12) 0.4523(8) 0.1316(7) 0.046(3) Uani 0.533(12) 1 d D U P A 2
C62 C 0.2910(11) 0.3911(7) 0.1215(7) 0.047(3) Uani 0.533(12) 1 d . U P A 2
H62 H 0.310669 0.362507 0.157110 0.056 Uiso 0.533(12) 1 calc R U P A 2
C63 C 0.2399(9) 0.3728(7) 0.0575(6) 0.053(3) Uani 0.533(12) 1 d . U P A 2
H63 H 0.223795 0.331693 0.051043 0.064 Uiso 0.533(12) 1 calc R U P A 2
C64 C 0.2129(9) 0.4139(8) 0.0037(7) 0.059(3) Uani 0.533(12) 1 d . U P A 2
H64 H 0.180265 0.400945 -0.039522 0.070 Uiso 0.533(12) 1 calc R U P A 2
C65 C 0.2336(13) 0.4720(9) 0.0139(8) 0.069(3) Uani 0.533(12) 1 d . U P A 2
H65 H 0.215705 0.500189 -0.022643 0.083 Uiso 0.533(12) 1 calc R U P A 2
C66 C 0.2786(10) 0.4908(7) 0.0741(7) 0.056(3) Uani 0.533(12) 1 d . U P A 2
H66 H 0.289391 0.532591 0.079441 0.068 Uiso 0.533(12) 1 calc R U P A 2
C67 C 0.4645(13) 0.5409(6) 0.1957(14) 0.050(4) Uani 0.533(12) 1 d DG U P A 2
C68 C 0.5639(14) 0.5359(5) 0.1873(16) 0.060(4) Uani 0.533(12) 1 d G U P A 2
H68 H 0.594141 0.497644 0.189892 0.073 Uiso 0.533(12) 1 calc R U P A 2
C69 C 0.6192(10) 0.5868(7) 0.1751(12) 0.071(4) Uani 0.533(12) 1 d G U P A 2
H69 H 0.687185 0.583309 0.169382 0.085 Uiso 0.533(12) 1 calc R U P A 2
C70 C 0.5750(11) 0.6427(6) 0.1713(9) 0.079(4) Uani 0.533(12) 1 d G U P A 2
H70 H 0.612765 0.677455 0.162982 0.095 Uiso 0.533(12) 1 calc R U P A 2
C71 C 0.4755(12) 0.6477(5) 0.1797(8) 0.080(4) Uani 0.533(12) 1 d G U P A 2
H71 H 0.445302 0.685937 0.177090 0.096 Uiso 0.533(12) 1 calc R U P A 2
C72 C 0.4202(10) 0.5968(7) 0.1919(9) 0.064(4) Uani 0.533(12) 1 d G U P A 2
H72 H 0.352256 0.600273 0.197600 0.077 Uiso 0.533(12) 1 calc R U P A 2
C73 C 0.4082(5) 0.2183(3) 0.1946(4) 0.0552(15) Uani 1 1 d . . . . .
C74 C 0.3592(6) 0.1629(3) 0.2107(5) 0.088(3) Uani 1 1 d . . . . .
H74A H 0.326598 0.147644 0.166509 0.132 Uiso 1 1 calc R U . . .
H74B H 0.310985 0.170201 0.247612 0.132 Uiso 1 1 calc R U . . .
H74C H 0.406556 0.133405 0.228768 0.132 Uiso 1 1 calc R U . . .
C75 C 0.7638(5) 0.2591(2) 0.1933(3) 0.0529(14) Uani 1 1 d . . . . .
C76 C 0.8648(5) 0.2481(3) 0.1805(5) 0.073(2) Uani 1 1 d . . . . .
H76A H 0.876002 0.250379 0.128412 0.109 Uiso 1 1 calc R U . . .
H76B H 0.882753 0.208222 0.198507 0.109 Uiso 1 1 calc R U . . .
H76C H 0.904486 0.278420 0.205958 0.109 Uiso 1 1 calc R U . . .
C77 C 0.5385(5) 0.3861(4) 0.0549(4) 0.071(2) Uani 1 1 d D U . . .
C78 C 0.4863(15) 0.3882(17) -0.0149(9) 0.082(6) Uani 0.52(4) 1 d D U P B 1
H78A H 0.453859 0.349760 -0.023986 0.122 Uiso 0.52(4) 1 calc R U P B 1
H78B H 0.532212 0.395993 -0.053296 0.122 Uiso 0.52(4) 1 calc R U P B 1
H78C H 0.437861 0.420296 -0.014371 0.122 Uiso 0.52(4) 1 calc R U P B 1
C79 C 0.503(2) 0.4255(18) -0.0035(13) 0.088(8) Uani 0.48(4) 1 d D U P B 2
H79A H 0.502948 0.467056 0.013693 0.132 Uiso 0.48(4) 1 calc R U P B 2
H79B H 0.436833 0.413816 -0.018369 0.132 Uiso 0.48(4) 1 calc R U P B 2
H79C H 0.545389 0.422064 -0.044937 0.132 Uiso 0.48(4) 1 calc R U P B 2

loop_
_atom_site_aniso_label
_atom_site_aniso_U_11
_atom_site_aniso_U_22
_atom_site_aniso_U_33
_atom_site_aniso_U_23
_atom_site_aniso_U_13
_atom_site_aniso_U_12
Tb1 0.03938(17) 0.02927(15) 0.03234(15) -0.00154(11) 0.00300(11) -0.00002(12)
Si1 0.0413(7) 0.0275(6) 0.0361(7) -0.0002(5) 0.0035(6) -0.0010(5)
Si2 0.0349(7) 0.0314(6) 0.0385(7) -0.0012(5) 0.0054(5) 0.0002(5)
Si3 0.0334(7) 0.0390(7) 0.0338(7) -0.0001(5) 0.0035(5) 0.0024(5)
O1 0.053(2) 0.0338(17) 0.0330(17) 0.0012(14) 0.0041(15) -0.0039(15)
O2 0.0369(18) 0.0332(17) 0.0439(19) -0.0064(14) 0.0037(15) -0.0025(14)
O3 0.046(2) 0.0430(19) 0.0386(18) -0.0047(15) 0.0053(16) 0.0049(16)
N1 0.066(3) 0.051(3) 0.051(3) -0.010(2) -0.005(2) -0.008(3)
N2 0.063(3) 0.038(2) 0.061(3) -0.010(2) 0.017(3) 0.005(2)
N3 0.061(3) 0.055(3) 0.044(3) -0.001(2) 0.011(2) 0.006(2)
C1 0.038(3) 0.027(2) 0.031(2) -0.0042(18) 0.0076(19) -0.0005(18)
C2 0.037(2) 0.029(2) 0.031(2) -0.0022(18) 0.0069(19) 0.0033(19)
C3 0.037(2) 0.029(2) 0.031(2) -0.0006(18) 0.0085(19) 0.0022(19)
C4 0.035(2) 0.029(2) 0.030(2) -0.0003(18) 0.0017(19) -0.0017(19)
C5 0.034(2) 0.030(2) 0.027(2) -0.0025(17) 0.0027(18) 0.0005(18)
C6 0.034(2) 0.028(2) 0.033(2) -0.0038(18) 0.0062(19) -0.0005(18)
C7 0.035(2) 0.031(2) 0.034(2) -0.0001(18) 0.0060(19) 0.0017(19)
C8 0.043(3) 0.035(2) 0.040(3) 0.000(2) 0.003(2) 0.001(2)
C9 0.050(3) 0.051(3) 0.037(3) 0.003(2) -0.009(2) -0.003(3)
C10 0.055(3) 0.044(3) 0.042(3) 0.017(2) -0.003(2) -0.002(2)
C11 0.057(3) 0.033(2) 0.042(3) 0.006(2) 0.002(2) -0.004(2)
C12 0.040(3) 0.030(2) 0.035(2) -0.0015(19) 0.005(2) -0.001(2)
C13 0.044(3) 0.032(2) 0.036(3) 0.002(2) 0.003(2) -0.004(2)
C14 0.052(3) 0.032(2) 0.043(3) 0.000(2) -0.002(2) -0.005(2)
C15 0.052(3) 0.041(3) 0.051(3) -0.003(2) -0.003(3) 0.011(2)
C16 0.064(4) 0.030(2) 0.056(3) -0.003(2) -0.009(3) 0.003(2)
C17 0.063(4) 0.029(2) 0.061(4) 0.001(2) -0.005(3) -0.005(2)
C18 0.058(4) 0.036(3) 0.051(3) -0.001(2) 0.013(3) -0.006(2)
C19 0.046(3) 0.037(3) 0.047(3) -0.008(2) -0.004(2) 0.001(2)
C20 0.046(3) 0.067(4) 0.067(4) -0.006(3) 0.011(3) -0.008(3)
C21 0.048(4) 0.094(6) 0.094(6) -0.023(5) 0.016(4) -0.011(4)
C22 0.041(4) 0.122(8) 0.129(8) -0.029(6) 0.002(5) 0.018(5)
C23 0.063(5) 0.114(7) 0.112(7) -0.006(6) -0.011(5) 0.034(5)
C24 0.051(4) 0.079(5) 0.073(5) 0.003(4) -0.003(3) 0.022(3)
C25 0.038(3) 0.030(2) 0.031(2) 0.0020(18) 0.0017(19) -0.0003(19)
C26 0.044(3) 0.030(2) 0.035(2) -0.0041(19) 0.003(2) -0.003(2)
C27 0.054(3) 0.033(3) 0.050(3) -0.007(2) 0.012(3) -0.011(2)
C28 0.050(3) 0.046(3) 0.058(4) -0.010(3) 0.009(3) -0.020(3)
C29 0.041(3) 0.042(3) 0.059(3) -0.012(2) 0.014(3) -0.008(2)
C30 0.036(3) 0.034(2) 0.036(2) -0.0025(19) 0.005(2) -0.004(2)
C31 0.040(3) 0.028(2) 0.043(3) -0.0014(19) 0.010(2) -0.001(2)
C32 0.059(4) 0.037(3) 0.050(3) -0.002(2) 0.015(3) -0.004(2)
C33 0.093(5) 0.041(3) 0.050(3) -0.006(3) 0.025(3) -0.007(3)
C34 0.074(5) 0.035(3) 0.070(4) -0.004(3) 0.039(4) -0.001(3)
C35 0.054(4) 0.040(3) 0.077(5) -0.001(3) 0.028(3) 0.006(3)
C36 0.044(3) 0.038(3) 0.060(3) -0.001(2) 0.013(3) 0.004(2)
C37 0.044(3) 0.043(3) 0.044(3) -0.001(2) 0.008(2) 0.008(2)
C38 0.065(4) 0.065(4) 0.058(4) -0.003(3) -0.001(3) 0.013(3)
C39 0.086(5) 0.097(6) 0.047(4) 0.002(4) -0.027(4) 0.023(4)
C40 0.105(6) 0.081(5) 0.051(4) 0.018(4) 0.004(4) 0.037(5)
C41 0.105(6) 0.059(4) 0.053(4) 0.016(3) 0.006(4) 0.010(4)
C42 0.073(4) 0.050(3) 0.048(3) 0.006(3) 0.007(3) 0.002(3)
C43 0.032(2) 0.028(2) 0.034(2) -0.0025(18) 0.0039(19) -0.0012(18)
C44 0.041(3) 0.036(2) 0.037(3) -0.002(2) 0.002(2) 0.000(2)
C45 0.034(3) 0.050(3) 0.051(3) -0.006(2) 0.010(2) 0.003(2)
C46 0.033(3) 0.059(3) 0.051(3) 0.001(3) 0.006(2) 0.011(2)
C47 0.038(3) 0.052(3) 0.039(3) 0.001(2) -0.002(2) 0.007(2)
C48 0.034(2) 0.035(2) 0.036(2) 0.0007(19) 0.002(2) 0.0003(19)
C49 0.037(6) 0.080(8) 0.034(6) 0.000(6) 0.007(5) 0.013(6)
C50 0.040(6) 0.089(9) 0.041(7) -0.011(6) -0.002(6) 0.010(7)
C51 0.055(7) 0.105(8) 0.043(7) -0.019(7) -0.005(6) 0.014(7)
C52 0.053(7) 0.124(10) 0.043(7) -0.018(8) -0.010(6) 0.021(8)
C53 0.057(7) 0.123(10) 0.047(6) -0.001(8) -0.010(6) 0.021(8)
C54 0.045(7) 0.107(9) 0.035(6) 0.004(7) -0.002(5) 0.016(7)
C55 0.061(7) 0.044(6) 0.031(6) 0.002(5) 0.009(6) -0.002(6)
C56 0.056(7) 0.052(6) 0.047(6) 0.005(6) 0.009(6) -0.009(6)
C57 0.053(7) 0.055(8) 0.058(7) 0.004(7) 0.009(6) -0.007(6)
C58 0.062(7) 0.043(7) 0.060(7) 0.013(6) 0.004(6) -0.004(6)
C59 0.060(8) 0.049(6) 0.051(7) -0.001(5) -0.002(6) -0.007(6)
C60 0.056(7) 0.048(6) 0.047(8) 0.003(6) -0.004(6) -0.006(6)
C61 0.039(5) 0.068(7) 0.030(5) 0.004(5) 0.007(4) 0.015(5)
C62 0.042(5) 0.068(7) 0.030(5) -0.001(5) -0.002(4) 0.005(5)
C63 0.042(5) 0.082(7) 0.035(5) -0.010(5) -0.004(4) 0.011(6)
C64 0.043(6) 0.103(8) 0.029(5) -0.006(6) -0.006(5) 0.016(6)
C65 0.058(6) 0.111(8) 0.036(6) -0.017(7) -0.005(5) 0.017(7)
C66 0.046(6) 0.085(7) 0.038(5) -0.003(5) -0.007(5) 0.019(6)
C67 0.065(7) 0.048(6) 0.039(7) -0.002(5) 0.007(6) -0.009(6)
C68 0.063(7) 0.069(8) 0.049(6) 0.001(7) 0.009(6) -0.023(7)
C69 0.078(8) 0.069(8) 0.066(6) 0.006(8) 0.013(7) -0.021(7)
C70 0.098(9) 0.064(7) 0.076(8) 0.001(7) 0.020(8) -0.027(8)
C71 0.105(9) 0.056(6) 0.081(8) -0.002(6) 0.012(8) -0.012(8)
C72 0.093(9) 0.046(5) 0.055(8) -0.002(6) 0.015(7) -0.005(7)
C73 0.054(4) 0.052(3) 0.059(4) -0.010(3) -0.009(3) 0.001(3)
C74 0.085(6) 0.067(5) 0.109(7) 0.020(4) -0.022(5) -0.020(4)
C75 0.060(4) 0.040(3) 0.060(4) -0.001(3) 0.015(3) 0.003(3)
C76 0.051(4) 0.069(4) 0.098(6) 0.006(4) 0.001(4) 0.012(3)
C77 0.060(4) 0.108(6) 0.045(4) 0.009(4) 0.016(3) 0.005(4)
C78 0.069(10) 0.109(17) 0.067(10) 0.015(10) 0.001(8) 0.013(11)
C79 0.073(12) 0.131(18) 0.060(10) 0.020(12) 0.014(9) 0.031(14)

_geom_special_details            
;
 All esds (except the esd in the dihedral angle between two l.s. planes)
 are estimated using the full covariance matrix.  The cell esds are taken
 into account individually in the estimation of esds in distances, angles
 and torsion angles; correlations between esds in cell parameters are only
 used when they are defined by crystal symmetry.  An approximate (isotropic)
 treatment of cell esds is used for estimating esds involving l.s. planes.
;
loop_
_geom_bond_atom_site_label_1
_geom_bond_atom_site_label_2
_geom_bond_distance
_geom_bond_site_symmetry_2
_geom_bond_publ_flag
Tb1 O1 2.120(3) . ?
Tb1 O2 2.112(3) . ?
Tb1 O3 2.107(3) . ?
Tb1 N1 2.578(5) . ?
Tb1 N2 2.581(5) . ?
Tb1 N3 2.567(5) . ?
Si1 O1 1.581(3) . ?
Si1 C12 1.882(5) . ?
Si1 C13 1.889(5) . ?
Si1 C19 1.878(6) . ?
Si2 O2 1.586(4) . ?
Si2 C30 1.893(5) . ?
Si2 C31 1.893(5) . ?
Si2 C37 1.883(6) . ?
Si3 O3 1.590(4) . ?
Si3 C48 1.885(5) . ?
Si3 C49 1.897(7) . ?
Si3 C55 1.881(12) . ?
Si3 C61 1.885(10) . ?
Si3 C67 1.890(9) . ?
N1 C73 1.142(8) . ?
N2 C75 1.150(7) . ?
N3 C77 1.136(8) . ?
C1 C2 1.399(6) . ?
C1 C6 1.385(7) . ?
C1 C7 1.497(6) . ?
C2 H2 0.9500 . ?
C2 C3 1.393(6) . ?
C3 C4 1.389(6) . ?
C3 C25 1.492(6) . ?
C4 H4 0.9500 . ?
C4 C5 1.388(6) . ?
C5 C6 1.403(6) . ?
C5 C43 1.493(6) . ?
C6 H6 0.9500 . ?
C7 C8 1.394(7) . ?
C7 C12 1.421(6) . ?
C8 H8 0.9500 . ?
C8 C9 1.391(7) . ?
C9 H9 0.9500 . ?
C9 C10 1.378(8) . ?
C10 H10 0.9500 . ?
C10 C11 1.390(8) . ?
C11 H11 0.9500 . ?
C11 C12 1.400(7) . ?
C13 C14 1.399(7) . ?
C13 C18 1.402(7) . ?
C14 H14 0.9500 . ?
C14 C15 1.382(7) . ?
C15 H15 0.9500 . ?
C15 C16 1.370(8) . ?
C16 H16 0.9500 . ?
C16 C17 1.369(9) . ?
C17 H17 0.9500 . ?
C17 C18 1.388(7) . ?
C18 H18 0.9500 . ?
C19 C20 1.409(8) . ?
C19 C24 1.385(8) . ?
C20 H20 0.9500 . ?
C20 C21 1.384(9) . ?
C21 H21 0.9500 . ?
C21 C22 1.395(13) . ?
C22 H22 0.9500 . ?
C22 C23 1.364(13) . ?
C23 H23 0.9500 . ?
C23 C24 1.384(10) . ?
C24 H24 0.9500 . ?
C25 C26 1.395(6) . ?
C25 C30 1.415(7) . ?
C26 H26 0.9500 . ?
C26 C27 1.382(7) . ?
C27 H27 0.9500 . ?
C27 C28 1.390(8) . ?
C28 H28 0.9500 . ?
C28 C29 1.377(7) . ?
C29 H29 0.9500 . ?
C29 C30 1.396(7) . ?
C31 C32 1.391(8) . ?
C31 C36 1.398(7) . ?
C32 H32 0.9500 . ?
C32 C33 1.391(8) . ?
C33 H33 0.9500 . ?
C33 C34 1.389(10) . ?
C34 H34 0.9500 . ?
C34 C35 1.348(10) . ?
C35 H35 0.9500 . ?
C35 C36 1.384(8) . ?
C36 H36 0.9500 . ?
C37 C38 1.374(9) . ?
C37 C42 1.403(8) . ?
C38 H38 0.9500 . ?
C38 C39 1.403(9) . ?
C39 H39 0.9500 . ?
C39 C40 1.375(11) . ?
C40 H40 0.9500 . ?
C40 C41 1.375(11) . ?
C41 H41 0.9500 . ?
C41 C42 1.378(9) . ?
C42 H42 0.9500 . ?
C43 C44 1.396(7) . ?
C43 C48 1.412(6) . ?
C44 H44 0.9500 . ?
C44 C45 1.387(7) . ?
C45 H45 0.9500 . ?
C45 C46 1.363(8) . ?
C46 H46 0.9500 . ?
C46 C47 1.383(7) . ?
C47 H47 0.9500 . ?
C47 C48 1.393(7) . ?
C49 C50 1.3900 . ?
C49 C54 1.3900 . ?
C50 H50 0.9500 . ?
C50 C51 1.3900 . ?
C51 H51 0.9500 . ?
C51 C52 1.3900 . ?
C52 H52 0.9500 . ?
C52 C53 1.3900 . ?
C53 H53 0.9500 . ?
C53 C54 1.3900 . ?
C54 H54 0.9500 . ?
C55 C56 1.43(2) . ?
C55 C60 1.383(19) . ?
C56 H56 0.9500 . ?
C56 C57 1.38(2) . ?
C57 H57 0.9500 . ?
C57 C58 1.39(2) . ?
C58 H58 0.9500 . ?
C58 C59 1.39(2) . ?
C59 H59 0.9500 . ?
C59 C60 1.40(2) . ?
C60 H60 0.9500 . ?
C61 C62 1.408(19) . ?
C61 C66 1.431(17) . ?
C62 H62 0.9500 . ?
C62 C63 1.418(16) . ?
C63 H63 0.9500 . ?
C63 C64 1.394(18) . ?
C64 H64 0.9500 . ?
C64 C65 1.34(2) . ?
C65 H65 0.9500 . ?
C65 C66 1.324(19) . ?
C66 H66 0.9500 . ?
C67 C68 1.3900 . ?
C67 C72 1.3900 . ?
C68 H68 0.9500 . ?
C68 C69 1.3900 . ?
C69 H69 0.9500 . ?
C69 C70 1.3900 . ?
C70 H70 0.9500 . ?
C70 C71 1.3900 . ?
C71 H71 0.9500 . ?
C71 C72 1.3900 . ?
C72 H72 0.9500 . ?
C73 C74 1.444(9) . ?
C74 H74A 0.9800 . ?
C74 H74B 0.9800 . ?
C74 H74C 0.9800 . ?
C75 C76 1.442(9) . ?
C76 H76A 0.9800 . ?
C76 H76B 0.9800 . ?
C76 H76C 0.9800 . ?
C77 C78 1.458(14) . ?
C77 C79 1.465(15) . ?
C78 H78A 0.9800 . ?
C78 H78B 0.9800 . ?
C78 H78C 0.9800 . ?
C79 H79A 0.9800 . ?
C79 H79B 0.9800 . ?
C79 H79C 0.9800 . ?

loop_
_geom_angle_atom_site_label_1
_geom_angle_atom_site_label_2
_geom_angle_atom_site_label_3
_geom_angle
_geom_angle_site_symmetry_1
_geom_angle_site_symmetry_3
_geom_angle_publ_flag
O1 Tb1 N1 80.11(15) . . ?
O1 Tb1 N2 96.47(15) . . ?
O1 Tb1 N3 158.65(15) . . ?
O2 Tb1 O1 102.72(13) . . ?
O2 Tb1 N1 160.19(15) . . ?
O2 Tb1 N2 81.75(15) . . ?
O2 Tb1 N3 96.29(15) . . ?
O3 Tb1 O1 103.89(14) . . ?
O3 Tb1 O2 102.61(13) . . ?
O3 Tb1 N1 95.57(16) . . ?
O3 Tb1 N2 157.52(15) . . ?
O3 Tb1 N3 81.03(15) . . ?
N1 Tb1 N2 78.45(17) . . ?
N3 Tb1 N1 78.72(17) . . ?
N3 Tb1 N2 76.56(16) . . ?
O1 Si1 C12 112.2(2) . . ?
O1 Si1 C13 106.9(2) . . ?
O1 Si1 C19 111.7(2) . . ?
C12 Si1 C13 108.6(2) . . ?
C19 Si1 C12 109.6(2) . . ?
C19 Si1 C13 107.7(2) . . ?
O2 Si2 C30 111.9(2) . . ?
O2 Si2 C31 106.6(2) . . ?
O2 Si2 C37 112.2(2) . . ?
C30 Si2 C31 109.1(2) . . ?
C37 Si2 C30 109.5(2) . . ?
C37 Si2 C31 107.4(2) . . ?
O3 Si3 C48 111.5(2) . . ?
O3 Si3 C49 110.8(5) . . ?
O3 Si3 C55 109.5(8) . . ?
O3 Si3 C61 102.5(6) . . ?
O3 Si3 C67 113.8(6) . . ?
C48 Si3 C49 109.6(6) . . ?
C48 Si3 C61 108.4(6) . . ?
C48 Si3 C67 110.3(7) . . ?
C55 Si3 C48 109.6(8) . . ?
C55 Si3 C49 105.8(10) . . ?
C61 Si3 C67 110.1(9) . . ?
Si1 O1 Tb1 171.5(2) . . ?
Si2 O2 Tb1 166.2(2) . . ?
Si3 O3 Tb1 168.5(2) . . ?
C73 N1 Tb1 144.6(5) . . ?
C75 N2 Tb1 148.7(4) . . ?
C77 N3 Tb1 147.0(5) . . ?
C2 C1 C7 118.4(4) . . ?
C6 C1 C2 119.7(4) . . ?
C6 C1 C7 121.8(4) . . ?
C1 C2 H2 119.8 . . ?
C3 C2 C1 120.3(4) . . ?
C3 C2 H2 119.8 . . ?
C2 C3 C25 119.2(4) . . ?
C4 C3 C2 119.1(4) . . ?
C4 C3 C25 121.6(4) . . ?
C3 C4 H4 119.3 . . ?
C5 C4 C3 121.5(4) . . ?
C5 C4 H4 119.3 . . ?
C4 C5 C6 118.7(4) . . ?
C4 C5 C43 121.5(4) . . ?
C6 C5 C43 119.7(4) . . ?
C1 C6 C5 120.6(4) . . ?
C1 C6 H6 119.7 . . ?
C5 C6 H6 119.7 . . ?
C8 C7 C1 117.6(4) . . ?
C8 C7 C12 119.8(4) . . ?
C12 C7 C1 122.5(4) . . ?
C7 C8 H8 119.6 . . ?
C9 C8 C7 120.8(5) . . ?
C9 C8 H8 119.6 . . ?
C8 C9 H9 119.7 . . ?
C10 C9 C8 120.5(5) . . ?
C10 C9 H9 119.7 . . ?
C9 C10 H10 120.7 . . ?
C9 C10 C11 118.7(5) . . ?
C11 C10 H10 120.7 . . ?
C10 C11 H11 118.5 . . ?
C10 C11 C12 123.0(5) . . ?
C12 C11 H11 118.5 . . ?
C7 C12 Si1 123.9(4) . . ?
C11 C12 Si1 119.0(4) . . ?
C11 C12 C7 117.1(4) . . ?
C14 C13 Si1 117.8(4) . . ?
C14 C13 C18 116.4(5) . . ?
C18 C13 Si1 125.6(4) . . ?
C13 C14 H14 119.2 . . ?
C15 C14 C13 121.7(5) . . ?
C15 C14 H14 119.2 . . ?
C14 C15 H15 119.9 . . ?
C16 C15 C14 120.2(6) . . ?
C16 C15 H15 119.9 . . ?
C15 C16 H16 120.0 . . ?
C17 C16 C15 120.1(5) . . ?
C17 C16 H16 120.0 . . ?
C16 C17 H17 120.0 . . ?
C16 C17 C18 120.0(5) . . ?
C18 C17 H17 120.0 . . ?
C13 C18 H18 119.2 . . ?
C17 C18 C13 121.6(5) . . ?
C17 C18 H18 119.2 . . ?
C20 C19 Si1 122.6(4) . . ?
C24 C19 Si1 120.4(5) . . ?
C24 C19 C20 117.0(6) . . ?
C19 C20 H20 119.2 . . ?
C21 C20 C19 121.7(7) . . ?
C21 C20 H20 119.2 . . ?
C20 C21 H21 120.4 . . ?
C20 C21 C22 119.2(8) . . ?
C22 C21 H21 120.4 . . ?
C21 C22 H22 120.0 . . ?
C23 C22 C21 119.9(7) . . ?
C23 C22 H22 120.0 . . ?
C22 C23 H23 119.7 . . ?
C22 C23 C24 120.7(9) . . ?
C24 C23 H23 119.7 . . ?
C19 C24 H24 119.2 . . ?
C23 C24 C19 121.5(8) . . ?
C23 C24 H24 119.2 . . ?
C26 C25 C3 118.3(4) . . ?
C26 C25 C30 119.5(4) . . ?
C30 C25 C3 122.2(4) . . ?
C25 C26 H26 119.2 . . ?
C27 C26 C25 121.5(5) . . ?
C27 C26 H26 119.2 . . ?
C26 C27 H27 120.2 . . ?
C26 C27 C28 119.6(5) . . ?
C28 C27 H27 120.2 . . ?
C27 C28 H28 120.6 . . ?
C29 C28 C27 118.8(5) . . ?
C29 C28 H28 120.6 . . ?
C28 C29 H29 118.3 . . ?
C28 C29 C30 123.4(5) . . ?
C30 C29 H29 118.3 . . ?
C25 C30 Si2 123.4(4) . . ?
C29 C30 Si2 119.4(4) . . ?
C29 C30 C25 117.0(4) . . ?
C32 C31 Si2 118.3(4) . . ?
C32 C31 C36 117.0(5) . . ?
C36 C31 Si2 124.7(4) . . ?
C31 C32 H32 119.2 . . ?
C33 C32 C31 121.7(6) . . ?
C33 C32 H32 119.2 . . ?
C32 C33 H33 120.5 . . ?
C34 C33 C32 119.0(6) . . ?
C34 C33 H33 120.5 . . ?
C33 C34 H34 119.8 . . ?
C35 C34 C33 120.4(6) . . ?
C35 C34 H34 119.8 . . ?
C34 C35 H35 119.6 . . ?
C34 C35 C36 120.7(6) . . ?
C36 C35 H35 119.6 . . ?
C31 C36 H36 119.4 . . ?
C35 C36 C31 121.2(6) . . ?
C35 C36 H36 119.4 . . ?
C38 C37 Si2 123.5(5) . . ?
C38 C37 C42 117.4(6) . . ?
C42 C37 Si2 119.1(4) . . ?
C37 C38 H38 119.6 . . ?
C37 C38 C39 120.9(7) . . ?
C39 C38 H38 119.6 . . ?
C38 C39 H39 119.7 . . ?
C40 C39 C38 120.5(7) . . ?
C40 C39 H39 119.7 . . ?
C39 C40 H40 120.4 . . ?
C39 C40 C41 119.3(6) . . ?
C41 C40 H40 120.4 . . ?
C40 C41 H41 119.9 . . ?
C40 C41 C42 120.2(7) . . ?
C42 C41 H41 119.9 . . ?
C37 C42 H42 119.1 . . ?
C41 C42 C37 121.8(7) . . ?
C41 C42 H42 119.1 . . ?
C44 C43 C5 118.3(4) . . ?
C44 C43 C48 119.6(4) . . ?
C48 C43 C5 122.1(4) . . ?
C43 C44 H44 119.2 . . ?
C45 C44 C43 121.5(5) . . ?
C45 C44 H44 119.2 . . ?
C44 C45 H45 120.4 . . ?
C46 C45 C44 119.2(5) . . ?
C46 C45 H45 120.4 . . ?
C45 C46 H46 120.0 . . ?
C45 C46 C47 120.0(5) . . ?
C47 C46 H46 120.0 . . ?
C46 C47 H47 118.6 . . ?
C46 C47 C48 122.8(5) . . ?
C48 C47 H47 118.6 . . ?
C43 C48 Si3 123.9(4) . . ?
C47 C48 Si3 118.9(4) . . ?
C47 C48 C43 116.9(4) . . ?
C50 C49 Si3 119.7(7) . . ?
C50 C49 C54 120.0 . . ?
C54 C49 Si3 120.1(7) . . ?
C49 C50 H50 120.0 . . ?
C51 C50 C49 120.0 . . ?
C51 C50 H50 120.0 . . ?
C50 C51 H51 120.0 . . ?
C50 C51 C52 120.0 . . ?
C52 C51 H51 120.0 . . ?
C51 C52 H52 120.0 . . ?
C51 C52 C53 120.0 . . ?
C53 C52 H52 120.0 . . ?
C52 C53 H53 120.0 . . ?
C54 C53 C52 120.0 . . ?
C54 C53 H53 120.0 . . ?
C49 C54 H54 120.0 . . ?
C53 C54 C49 120.0 . . ?
C53 C54 H54 120.0 . . ?
C56 C55 Si3 117.6(15) . . ?
C60 C55 Si3 127.2(15) . . ?
C60 C55 C56 115.2(13) . . ?
C55 C56 H56 118.6 . . ?
C57 C56 C55 122.9(16) . . ?
C57 C56 H56 118.6 . . ?
C56 C57 H57 121.0 . . ?
C56 C57 C58 118.0(16) . . ?
C58 C57 H57 121.0 . . ?
C57 C58 H58 118.6 . . ?
C57 C58 C59 122.8(14) . . ?
C59 C58 H58 118.6 . . ?
C58 C59 H59 121.5 . . ?
C58 C59 C60 117.0(14) . . ?
C60 C59 H59 121.5 . . ?
C55 C60 C59 124.2(15) . . ?
C55 C60 H60 117.9 . . ?
C59 C60 H60 117.9 . . ?
C62 C61 Si3 116.8(10) . . ?
C62 C61 C66 115.0(10) . . ?
C66 C61 Si3 128.0(12) . . ?
C61 C62 H62 120.4 . . ?
C61 C62 C63 119.1(11) . . ?
C63 C62 H62 120.4 . . ?
C62 C63 H63 119.4 . . ?
C64 C63 C62 121.2(13) . . ?
C64 C63 H63 119.4 . . ?
C63 C64 H64 120.4 . . ?
C65 C64 C63 119.1(12) . . ?
C65 C64 H64 120.4 . . ?
C64 C65 H65 119.4 . . ?
C66 C65 C64 121.1(15) . . ?
C66 C65 H65 119.4 . . ?
C61 C66 H66 117.8 . . ?
C65 C66 C61 124.4(15) . . ?
C65 C66 H66 117.8 . . ?
C68 C67 Si3 121.0(10) . . ?
C68 C67 C72 120.0 . . ?
C72 C67 Si3 119.0(10) . . ?
C67 C68 H68 120.0 . . ?
C69 C68 C67 120.0 . . ?
C69 C68 H68 120.0 . . ?
C68 C69 H69 120.0 . . ?
C68 C69 C70 120.0 . . ?
C70 C69 H69 120.0 . . ?
C69 C70 H70 120.0 . . ?
C71 C70 C69 120.0 . . ?
C71 C70 H70 120.0 . . ?
C70 C71 H71 120.0 . . ?
C70 C71 C72 120.0 . . ?
C72 C71 H71 120.0 . . ?
C67 C72 H72 120.0 . . ?
C71 C72 C67 120.0 . . ?
C71 C72 H72 120.0 . . ?
N1 C73 C74 178.0(7) . . ?
C73 C74 H74A 109.5 . . ?
C73 C74 H74B 109.5 . . ?
C73 C74 H74C 109.5 . . ?
H74A C74 H74B 109.5 . . ?
H74A C74 H74C 109.5 . . ?
H74B C74 H74C 109.5 . . ?
N2 C75 C76 178.2(7) . . ?
C75 C76 H76A 109.5 . . ?
C75 C76 H76B 109.5 . . ?
C75 C76 H76C 109.5 . . ?
H76A C76 H76B 109.5 . . ?
H76A C76 H76C 109.5 . . ?
H76B C76 H76C 109.5 . . ?
N3 C77 C78 160.0(17) . . ?
N3 C77 C79 165(2) . . ?
C77 C78 H78A 109.5 . . ?
C77 C78 H78B 109.5 . . ?
C77 C78 H78C 109.5 . . ?
H78A C78 H78B 109.5 . . ?
H78A C78 H78C 109.5 . . ?
H78B C78 H78C 109.5 . . ?
C77 C79 H79A 109.5 . . ?
C77 C79 H79B 109.5 . . ?
C77 C79 H79C 109.5 . . ?
H79A C79 H79B 109.5 . . ?
H79A C79 H79C 109.5 . . ?
H79B C79 H79C 109.5 . . ?

loop_
_geom_torsion_atom_site_label_1
_geom_torsion_atom_site_label_2
_geom_torsion_atom_site_label_3
_geom_torsion_atom_site_label_4
_geom_torsion
_geom_torsion_site_symmetry_1
_geom_torsion_site_symmetry_2
_geom_torsion_site_symmetry_3
_geom_torsion_site_symmetry_4
_geom_torsion_publ_flag
Tb1 N3 C77 C78 -95(3) . . . . ?
Tb1 N3 C77 C79 82(4) . . . . ?
Si1 C13 C14 C15 -173.7(4) . . . . ?
Si1 C13 C18 C17 175.2(5) . . . . ?
Si1 C19 C20 C21 -179.6(5) . . . . ?
Si1 C19 C24 C23 179.8(6) . . . . ?
Si2 C31 C32 C33 -177.6(4) . . . . ?
Si2 C31 C36 C35 178.8(4) . . . . ?
Si2 C37 C38 C39 179.4(5) . . . . ?
Si2 C37 C42 C41 -180.0(5) . . . . ?
Si3 C49 C50 C51 -174.5(12) . . . . ?
Si3 C49 C54 C53 174.5(13) . . . . ?
Si3 C55 C56 C57 -180(2) . . . . ?
Si3 C55 C60 C59 -178.9(17) . . . . ?
Si3 C61 C62 C63 -175.8(12) . . . . ?
Si3 C61 C66 C65 173.1(16) . . . . ?
Si3 C67 C68 C69 -178.4(16) . . . . ?
Si3 C67 C72 C71 178.4(16) . . . . ?
O1 Si1 C12 C7 36.7(5) . . . . ?
O1 Si1 C12 C11 -139.1(4) . . . . ?
O1 Si1 C13 C14 23.4(5) . . . . ?
O1 Si1 C13 C18 -151.7(5) . . . . ?
O1 Si1 C19 C20 -170.9(4) . . . . ?
O1 Si1 C19 C24 8.7(6) . . . . ?
O2 Si2 C30 C25 34.1(5) . . . . ?
O2 Si2 C30 C29 -141.7(4) . . . . ?
O2 Si2 C31 C32 20.6(4) . . . . ?
O2 Si2 C31 C36 -157.6(4) . . . . ?
O2 Si2 C37 C38 -162.8(5) . . . . ?
O2 Si2 C37 C42 15.6(5) . . . . ?
O3 Si3 C48 C43 36.8(5) . . . . ?
O3 Si3 C48 C47 -136.8(4) . . . . ?
O3 Si3 C49 C50 31.5(9) . . . . ?
O3 Si3 C49 C54 -143.0(7) . . . . ?
O3 Si3 C55 C56 17.2(15) . . . . ?
O3 Si3 C55 C60 -161.2(19) . . . . ?
O3 Si3 C61 C62 27.2(12) . . . . ?
O3 Si3 C61 C66 -148.0(12) . . . . ?
O3 Si3 C67 C68 7.2(10) . . . . ?
O3 Si3 C67 C72 -171.2(9) . . . . ?
C1 C2 C3 C4 1.8(7) . . . . ?
C1 C2 C3 C25 178.7(4) . . . . ?
C1 C7 C8 C9 179.7(5) . . . . ?
C1 C7 C12 Si1 3.3(7) . . . . ?
C1 C7 C12 C11 179.1(5) . . . . ?
C2 C1 C6 C5 0.0(7) . . . . ?
C2 C1 C7 C8 55.1(6) . . . . ?
C2 C1 C7 C12 -124.3(5) . . . . ?
C2 C3 C4 C5 -1.8(7) . . . . ?
C2 C3 C25 C26 -122.4(5) . . . . ?
C2 C3 C25 C30 54.8(6) . . . . ?
C3 C4 C5 C6 1.0(7) . . . . ?
C3 C4 C5 C43 178.3(4) . . . . ?
C3 C25 C26 C27 172.4(5) . . . . ?
C3 C25 C30 Si2 10.7(7) . . . . ?
C3 C25 C30 C29 -173.4(5) . . . . ?
C4 C3 C25 C26 54.4(6) . . . . ?
C4 C3 C25 C30 -128.4(5) . . . . ?
C4 C5 C6 C1 -0.1(6) . . . . ?
C4 C5 C43 C44 -125.6(5) . . . . ?
C4 C5 C43 C48 53.7(6) . . . . ?
C5 C43 C44 C45 178.1(4) . . . . ?
C5 C43 C48 Si3 9.0(6) . . . . ?
C5 C43 C48 C47 -177.3(4) . . . . ?
C6 C1 C2 C3 -0.9(7) . . . . ?
C6 C1 C7 C8 -122.8(5) . . . . ?
C6 C1 C7 C12 57.8(6) . . . . ?
C6 C5 C43 C44 51.7(6) . . . . ?
C6 C5 C43 C48 -129.0(5) . . . . ?
C7 C1 C2 C3 -178.8(4) . . . . ?
C7 C1 C6 C5 177.9(4) . . . . ?
C7 C8 C9 C10 1.6(8) . . . . ?
C8 C7 C12 Si1 -176.1(4) . . . . ?
C8 C7 C12 C11 -0.3(7) . . . . ?
C8 C9 C10 C11 -1.2(9) . . . . ?
C9 C10 C11 C12 0.1(9) . . . . ?
C10 C11 C12 Si1 176.7(4) . . . . ?
C10 C11 C12 C7 0.7(8) . . . . ?
C12 Si1 C13 C14 -97.8(4) . . . . ?
C12 Si1 C13 C18 87.1(5) . . . . ?
C12 Si1 C19 C20 -45.9(5) . . . . ?
C12 Si1 C19 C24 133.6(5) . . . . ?
C12 C7 C8 C9 -0.9(8) . . . . ?
C13 Si1 C12 C7 154.6(4) . . . . ?
C13 Si1 C12 C11 -21.2(5) . . . . ?
C13 Si1 C19 C20 72.0(5) . . . . ?
C13 Si1 C19 C24 -108.4(5) . . . . ?
C13 C14 C15 C16 -1.4(8) . . . . ?
C14 C13 C18 C17 0.1(8) . . . . ?
C14 C15 C16 C17 -0.9(9) . . . . ?
C15 C16 C17 C18 2.8(9) . . . . ?
C16 C17 C18 C13 -2.4(9) . . . . ?
C18 C13 C14 C15 1.8(8) . . . . ?
C19 Si1 C12 C7 -88.0(4) . . . . ?
C19 Si1 C12 C11 96.3(4) . . . . ?
C19 Si1 C13 C14 143.6(4) . . . . ?
C19 Si1 C13 C18 -31.5(5) . . . . ?
C19 C20 C21 C22 -0.4(11) . . . . ?
C20 C19 C24 C23 -0.7(10) . . . . ?
C20 C21 C22 C23 -0.2(13) . . . . ?
C21 C22 C23 C24 0.3(15) . . . . ?
C22 C23 C24 C19 0.1(14) . . . . ?
C24 C19 C20 C21 0.8(9) . . . . ?
C25 C3 C4 C5 -178.7(4) . . . . ?
C25 C26 C27 C28 2.0(8) . . . . ?
C26 C25 C30 Si2 -172.1(4) . . . . ?
C26 C25 C30 C29 3.8(7) . . . . ?
C26 C27 C28 C29 1.9(9) . . . . ?
C27 C28 C29 C30 -2.9(9) . . . . ?
C28 C29 C30 Si2 176.1(5) . . . . ?
C28 C29 C30 C25 0.1(8) . . . . ?
C30 Si2 O2 Tb1 -140.6(9) . . . . ?
C30 Si2 C31 C32 -100.4(4) . . . . ?
C30 Si2 C31 C36 81.4(5) . . . . ?
C30 Si2 C37 C38 -38.0(6) . . . . ?
C30 Si2 C37 C42 140.5(4) . . . . ?
C30 C25 C26 C27 -4.9(7) . . . . ?
C31 Si2 O2 Tb1 100.3(9) . . . . ?
C31 Si2 C30 C25 151.8(4) . . . . ?
C31 Si2 C30 C29 -24.0(5) . . . . ?
C31 Si2 C37 C38 80.4(5) . . . . ?
C31 Si2 C37 C42 -101.2(5) . . . . ?
C31 C32 C33 C34 -2.3(8) . . . . ?
C32 C31 C36 C35 0.5(7) . . . . ?
C32 C33 C34 C35 2.5(9) . . . . ?
C33 C34 C35 C36 -1.3(9) . . . . ?
C34 C35 C36 C31 -0.3(8) . . . . ?
C36 C31 C32 C33 0.8(7) . . . . ?
C37 Si2 O2 Tb1 -17.0(10) . . . . ?
C37 Si2 C30 C25 -91.0(4) . . . . ?
C37 Si2 C30 C29 93.3(5) . . . . ?
C37 Si2 C31 C32 141.0(4) . . . . ?
C37 Si2 C31 C36 -37.2(5) . . . . ?
C37 C38 C39 C40 0.7(11) . . . . ?
C38 C37 C42 C41 -1.5(9) . . . . ?
C38 C39 C40 C41 -2.0(12) . . . . ?
C39 C40 C41 C42 1.5(12) . . . . ?
C40 C41 C42 C37 0.3(11) . . . . ?
C42 C37 C38 C39 1.0(9) . . . . ?
C43 C5 C6 C1 -177.5(4) . . . . ?
C43 C44 C45 C46 -1.3(8) . . . . ?
C44 C43 C48 Si3 -171.7(4) . . . . ?
C44 C43 C48 C47 2.0(7) . . . . ?
C44 C45 C46 C47 3.0(9) . . . . ?
C45 C46 C47 C48 -2.2(9) . . . . ?
C46 C47 C48 Si3 173.7(4) . . . . ?
C46 C47 C48 C43 -0.4(8) . . . . ?
C48 Si3 O3 Tb1 -135.1(11) . . . . ?
C48 Si3 C49 C50 -91.9(8) . . . . ?
C48 Si3 C49 C54 93.6(8) . . . . ?
C48 Si3 C55 C56 139.7(12) . . . . ?
C48 Si3 C55 C60 -39(2) . . . . ?
C48 Si3 C61 C62 -90.7(11) . . . . ?
C48 Si3 C61 C66 94.1(13) . . . . ?
C48 Si3 C67 C68 133.3(7) . . . . ?
C48 Si3 C67 C72 -45.1(14) . . . . ?
C48 C43 C44 C45 -1.3(7) . . . . ?
C49 Si3 O3 Tb1 102.5(13) . . . . ?
C49 Si3 C48 C43 159.8(6) . . . . ?
C49 Si3 C48 C47 -13.8(7) . . . . ?
C49 Si3 C55 C56 -102.2(14) . . . . ?
C49 Si3 C55 C60 79(2) . . . . ?
C49 C50 C51 C52 0.0 . . . . ?
C50 C49 C54 C53 0.0 . . . . ?
C50 C51 C52 C53 0.0 . . . . ?
C51 C52 C53 C54 0.0 . . . . ?
C52 C53 C54 C49 0.0 . . . . ?
C54 C49 C50 C51 0.0 . . . . ?
C55 Si3 O3 Tb1 -13.8(15) . . . . ?
C55 Si3 C48 C43 -84.5(10) . . . . ?
C55 Si3 C48 C47 101.9(10) . . . . ?
C55 Si3 C49 C50 150.0(10) . . . . ?
C55 Si3 C49 C54 -24.5(12) . . . . ?
C55 C56 C57 C58 0(2) . . . . ?
C56 C55 C60 C59 3(2) . . . . ?
C56 C57 C58 C59 0(2) . . . . ?
C57 C58 C59 C60 1(2) . . . . ?
C58 C59 C60 C55 -3(2) . . . . ?
C60 C55 C56 C57 -1(2) . . . . ?
C61 Si3 O3 Tb1 109.2(13) . . . . ?
C61 Si3 C48 C43 148.8(7) . . . . ?
C61 Si3 C48 C47 -24.8(7) . . . . ?
C61 Si3 C67 C68 -107.1(10) . . . . ?
C61 Si3 C67 C72 74.5(14) . . . . ?
C61 C62 C63 C64 1.8(18) . . . . ?
C62 C61 C66 C65 -2.1(19) . . . . ?
C62 C63 C64 C65 -2(2) . . . . ?
C63 C64 C65 C66 0(2) . . . . ?
C64 C65 C66 C61 2(2) . . . . ?
C66 C61 C62 C63 0.0(16) . . . . ?
C67 Si3 O3 Tb1 -9.6(15) . . . . ?
C67 Si3 C48 C43 -90.6(8) . . . . ?
C67 Si3 C48 C47 95.8(8) . . . . ?
C67 Si3 C61 C62 148.6(12) . . . . ?
C67 Si3 C61 C66 -26.6(16) . . . . ?
C67 C68 C69 C70 0.0 . . . . ?
C68 C67 C72 C71 0.0 . . . . ?
C68 C69 C70 C71 0.0 . . . . ?
C69 C70 C71 C72 0.0 . . . . ?
C70 C71 C72 C67 0.0 . . . . ?
C72 C67 C68 C69 0.0 . . . . ?

_shelx_res_file                  
;
TITL MK-1063 in P2(1)/n
    mk-1063.res
    created by SHELXL-2019/3 at 12:24:19 on 28-Aug-2023
CELL 1.54184 13.792958 22.319364 18.460259 90 91.7441 90
ZERR 4 0.000188 0.00023 0.000246 0 0.0012 0
LATT 1
SYMM 0.5-X,0.5+Y,0.5-Z
SFAC C H N O Si Tb
UNIT 264 216 12 12 12 4
SIMU 0.02 0.04 2 Si3 C49 > C72 C77 > C79
SADI Si3 C67 Si3 C55 Si3 C49 Si3 C61
SADI C79 C77 C78 C77

L.S. 10
PLAN  20
SIZE 0.204 0.147 0.115
TEMP -133
CONF
LIST 4
MORE -1
BOND $H
fmap 2 53
acta
OMIT 2 1 5
OMIT 6 2 0
REM <olex2.extras>
REM <HklSrc "%.\\mk-1063.hkl">
REM </olex2.extras>

WGHT    0.069100   17.212603
FVAR       2.77576   0.46672   0.52173
TB1   6    0.553980    0.345367    0.242141    11.00000    0.03938    0.02927 =
         0.03234   -0.00154    0.00300   -0.00002
SI1   5    0.466906    0.262581    0.400559    11.00000    0.04134    0.02747 =
         0.03610   -0.00022    0.00347   -0.00102
SI2   5    0.778071    0.414132    0.315320    11.00000    0.03491    0.03139 =
         0.03851   -0.00122    0.00541    0.00017
SI3   5    0.387819    0.472844    0.214706    11.00000    0.03344    0.03899 =
         0.03382   -0.00007    0.00354    0.00245
O1    4    0.512347    0.299216    0.336634    11.00000    0.05278    0.03378 =
         0.03299    0.00122    0.00405   -0.00392
O2    4    0.678266    0.393115    0.278657    11.00000    0.03695    0.03324 =
         0.04393   -0.00641    0.00371   -0.00254
O3    4    0.449172    0.413560    0.229493    11.00000    0.04577    0.04304 =
         0.03857   -0.00466    0.00530    0.00488
N1    3    0.448201    0.262061    0.183959    11.00000    0.06561    0.05131 =
         0.05119   -0.01010   -0.00451   -0.00824
N2    3    0.683725    0.269278    0.203916    11.00000    0.06253    0.03811 =
         0.06069   -0.00988    0.01724    0.00535
N3    3    0.572813    0.367246    0.106803    11.00000    0.06069    0.05472 =
         0.04431   -0.00102    0.01118    0.00561
C1    1    0.533225    0.395434    0.461037    11.00000    0.03766    0.02654 =
         0.03132   -0.00418    0.00757   -0.00046
C2    1    0.612900    0.430638    0.443121    11.00000    0.03668    0.02882 =
         0.03139   -0.00224    0.00690    0.00327
AFIX  43
H2    2    0.675797    0.420611    0.461723    11.00000   -1.20000
AFIX   0
C3    1    0.600460    0.480340    0.398123    11.00000    0.03693    0.02862 =
         0.03105   -0.00062    0.00851    0.00219
C4    1    0.507684    0.495333    0.373017    11.00000    0.03504    0.02937 =
         0.02978   -0.00028    0.00174   -0.00172
AFIX  43
H4    2    0.498791    0.529879    0.343497    11.00000   -1.20000
AFIX   0
C5    1    0.427631    0.460985    0.390077    11.00000    0.03379    0.03050 =
         0.02710   -0.00255    0.00273    0.00055
C6    1    0.441445    0.410629    0.434649    11.00000    0.03441    0.02761 =
         0.03346   -0.00384    0.00619   -0.00047
AFIX  43
H6    2    0.387340    0.386725    0.446849    11.00000   -1.20000
AFIX   0
C7    1    0.549795    0.343209    0.510739    11.00000    0.03454    0.03063 =
         0.03365   -0.00008    0.00604    0.00167
C8    1    0.595341    0.354214    0.577851    11.00000    0.04268    0.03499 =
         0.04041   -0.00018    0.00327    0.00107
AFIX  43
H8    2    0.614752    0.393847    0.590209    11.00000   -1.20000
AFIX   0
C9    1    0.612731    0.307914    0.626955    11.00000    0.04996    0.05089 =
         0.03664    0.00288   -0.00851   -0.00265
AFIX  43
H9    2    0.642337    0.316372    0.672959    11.00000   -1.20000
AFIX   0
C10   1    0.587367    0.249868    0.609420    11.00000    0.05477    0.04377 =
         0.04245    0.01679   -0.00323   -0.00152
AFIX  43
H10   2    0.600315    0.218065    0.642521    11.00000   -1.20000
AFIX   0
C11   1    0.542465    0.238781    0.542341    11.00000    0.05677    0.03339 =
         0.04161    0.00603    0.00191   -0.00379
AFIX  43
H11   2    0.524995    0.198725    0.530422    11.00000   -1.20000
AFIX   0
C12   1    0.521794    0.283908    0.491537    11.00000    0.03993    0.02953 =
         0.03534   -0.00155    0.00544   -0.00120
C13   1    0.493518    0.180868    0.383429    11.00000    0.04414    0.03247 =
         0.03650    0.00203    0.00264   -0.00403
C14   1    0.572321    0.166999    0.340537    11.00000    0.05186    0.03202 =
         0.04319   -0.00035   -0.00237   -0.00527
AFIX  43
H14   2    0.613733    0.198337    0.325472    11.00000   -1.20000
AFIX   0
C15   1    0.591470    0.108860    0.319515    11.00000    0.05179    0.04104 =
         0.05125   -0.00324   -0.00291    0.01125
AFIX  43
H15   2    0.644629    0.100845    0.289446    11.00000   -1.20000
AFIX   0
C16   1    0.534044    0.062750    0.341897    11.00000    0.06400    0.02968 =
         0.05577   -0.00255   -0.00918    0.00312
AFIX  43
H16   2    0.546883    0.022925    0.326762    11.00000   -1.20000
AFIX   0
C17   1    0.458168    0.074008    0.386056    11.00000    0.06336    0.02882 =
         0.06120    0.00134   -0.00520   -0.00516
AFIX  43
H17   2    0.420144    0.041818    0.403281    11.00000   -1.20000
AFIX   0
C18   1    0.436836    0.132470    0.405640    11.00000    0.05848    0.03625 =
         0.05128   -0.00119    0.01316   -0.00596
AFIX  43
H18   2    0.382528    0.139869    0.434791    11.00000   -1.20000
AFIX   0
C19   1    0.331587    0.271681    0.401767    11.00000    0.04579    0.03745 =
         0.04697   -0.00794   -0.00353    0.00123
C20   1    0.275760    0.250568    0.459111    11.00000    0.04600    0.06744 =
         0.06670   -0.00591    0.01101   -0.00839
AFIX  43
H20   2    0.307384    0.231118    0.499041    11.00000   -1.20000
AFIX   0
C21   1    0.176041    0.257442    0.458746    11.00000    0.04756    0.09394 =
         0.09387   -0.02283    0.01564   -0.01110
AFIX  43
H21   2    0.139617    0.242678    0.497790    11.00000   -1.20000
AFIX   0
C22   1    0.129693    0.286317    0.400336    11.00000    0.04137    0.12240 =
         0.12889   -0.02861    0.00163    0.01847
AFIX  43
H22   2    0.061251    0.291236    0.399326    11.00000   -1.20000
AFIX   0
C23   1    0.182718    0.307493    0.344655    11.00000    0.06319    0.11426 =
         0.11196   -0.00595   -0.01131    0.03363
AFIX  43
H23   2    0.150896    0.327317    0.305085    11.00000   -1.20000
AFIX   0
C24   1    0.282385    0.300386    0.345235    11.00000    0.05133    0.07940 =
         0.07303    0.00288   -0.00318    0.02154
AFIX  43
H24   2    0.317887    0.315554    0.305929    11.00000   -1.20000
AFIX   0
C25   1    0.686347    0.517889    0.381198    11.00000    0.03760    0.03035 =
         0.03082    0.00203    0.00166   -0.00030
C26   1    0.683847    0.578738    0.398349    11.00000    0.04424    0.03000 =
         0.03536   -0.00413    0.00301   -0.00330
AFIX  43
H26   2    0.625284    0.595766    0.414670    11.00000   -1.20000
AFIX   0
C27   1    0.764634    0.614820    0.392138    11.00000    0.05432    0.03326 =
         0.05027   -0.00671    0.01246   -0.01053
AFIX  43
H27   2    0.762021    0.655868    0.405553    11.00000   -1.20000
AFIX   0
C28   1    0.849684    0.590677    0.366152    11.00000    0.04990    0.04596 =
         0.05848   -0.00966    0.00882   -0.01980
AFIX  43
H28   2    0.906366    0.614591    0.362919    11.00000   -1.20000
AFIX   0
C29   1    0.850359    0.531480    0.345171    11.00000    0.04129    0.04247 =
         0.05911   -0.01225    0.01363   -0.00757
AFIX  43
H29   2    0.907836    0.515823    0.325326    11.00000   -1.20000
AFIX   0
C30   1    0.770952    0.493300    0.351561    11.00000    0.03621    0.03435 =
         0.03616   -0.00251    0.00465   -0.00437
C31   1    0.871321    0.411275    0.242244    11.00000    0.04029    0.02785 =
         0.04285   -0.00139    0.00952   -0.00066
C32   1    0.838713    0.412193    0.170199    11.00000    0.05884    0.03684 =
         0.04993   -0.00230    0.01511   -0.00354
AFIX  43
H32   2    0.771166    0.415770    0.159454    11.00000   -1.20000
AFIX   0
C33   1    0.902490    0.408007    0.113513    11.00000    0.09270    0.04088 =
         0.05015   -0.00610    0.02494   -0.00658
AFIX  43
H33   2    0.878716    0.407267    0.064679    11.00000   -1.20000
AFIX   0
C34   1    1.001446    0.404925    0.129329    11.00000    0.07426    0.03538 =
         0.06977   -0.00388    0.03885   -0.00136
AFIX  43
H34   2    1.045874    0.403670    0.091031    11.00000   -1.20000
AFIX   0
C35   1    1.034814    0.403704    0.198695    11.00000    0.05414    0.03964 =
         0.07747   -0.00100    0.02807    0.00587
AFIX  43
H35   2    1.102579    0.400766    0.208864    11.00000   -1.20000
AFIX   0
C36   1    0.971437    0.406684    0.255254    11.00000    0.04435    0.03750 =
         0.05999   -0.00054    0.01262    0.00389
AFIX  43
H36   2    0.996380    0.405591    0.303775    11.00000   -1.20000
AFIX   0
C37   1    0.820534    0.362176    0.390117    11.00000    0.04396    0.04311 =
         0.04362   -0.00120    0.00818    0.00754
C38   1    0.889758    0.377456    0.441948    11.00000    0.06474    0.06505 =
         0.05784   -0.00281   -0.00124    0.01346
AFIX  43
H38   2    0.919020    0.415957    0.440628    11.00000   -1.20000
AFIX   0
C39   1    0.917805    0.336935    0.496813    11.00000    0.08576    0.09747 =
         0.04712    0.00184   -0.02746    0.02272
AFIX  43
H39   2    0.965238    0.348429    0.532538    11.00000   -1.20000
AFIX   0
C40   1    0.877191    0.280725    0.499288    11.00000    0.10468    0.08147 =
         0.05078    0.01832    0.00389    0.03743
AFIX  43
H40   2    0.897761    0.252943    0.535590    11.00000   -1.20000
AFIX   0
C41   1    0.806471    0.265190    0.448622    11.00000    0.10547    0.05947 =
         0.05256    0.01624    0.00603    0.00999
AFIX  43
H41   2    0.776870    0.226813    0.450532    11.00000   -1.20000
AFIX   0
C42   1    0.778435    0.305174    0.395072    11.00000    0.07304    0.04998 =
         0.04769    0.00584    0.00712    0.00152
AFIX  43
H42   2    0.729286    0.293821    0.360599    11.00000   -1.20000
AFIX   0
C43   1    0.327555    0.478015    0.364732    11.00000    0.03246    0.02812 =
         0.03384   -0.00250    0.00389   -0.00118
C44   1    0.256229    0.483912    0.416298    11.00000    0.04061    0.03636 =
         0.03676   -0.00215    0.00213   -0.00005
AFIX  43
H44   2    0.272299    0.475812    0.465739    11.00000   -1.20000
AFIX   0
C45   1    0.162411    0.501333    0.397001    11.00000    0.03398    0.04994 =
         0.05138   -0.00569    0.00962    0.00327
AFIX  43
H45   2    0.114414    0.504323    0.432657    11.00000   -1.20000
AFIX   0
C46   1    0.139922    0.514109    0.326254    11.00000    0.03257    0.05874 =
         0.05116    0.00067    0.00597    0.01122
AFIX  43
H46   2    0.076794    0.527917    0.312699    11.00000   -1.20000
AFIX   0
C47   1    0.209053    0.506959    0.274215    11.00000    0.03806    0.05216 =
         0.03856    0.00095   -0.00240    0.00744
AFIX  43
H47   2    0.191214    0.514751    0.225003    11.00000   -1.20000
AFIX   0
C48   1    0.303709    0.488817    0.290943    11.00000    0.03383    0.03488 =
         0.03596    0.00074    0.00216    0.00028
PART 1
AFIX  66
C49   1    0.315153    0.466952    0.126105    21.00000    0.03748    0.07952 =
         0.03444    0.00042    0.00720    0.01308
C50   1    0.281313    0.411402    0.102530    21.00000    0.04003    0.08932 =
         0.04115   -0.01057   -0.00168    0.00975
AFIX  43
H50   2    0.289645    0.377188    0.132692    21.00000   -1.20000
AFIX  65
C51   1    0.235281    0.405912    0.034822    21.00000    0.05459    0.10545 =
         0.04341   -0.01911   -0.00481    0.01398
AFIX  43
H51   2    0.212153    0.367947    0.018709    21.00000   -1.20000
AFIX  65
C52   1    0.223089    0.455973   -0.009312    21.00000    0.05306    0.12401 =
         0.04331   -0.01808   -0.00982    0.02074
AFIX  43
H52   2    0.191628    0.452221   -0.055587    21.00000   -1.20000
AFIX  65
C53   1    0.256928    0.511523    0.014263    21.00000    0.05741    0.12335 =
         0.04717   -0.00059   -0.00999    0.02118
AFIX  43
H53   2    0.248595    0.545737   -0.015900    21.00000   -1.20000
AFIX  65
C54   1    0.302960    0.517013    0.081971    21.00000    0.04523    0.10657 =
         0.03545    0.00427   -0.00186    0.01595
AFIX  43
H54   2    0.326088    0.554979    0.098083    21.00000   -1.20000
AFIX   0
C55   1    0.472534    0.537995    0.203465    21.00000    0.06083    0.04446 =
         0.03096    0.00220    0.00930   -0.00170
C56   1    0.571765    0.524921    0.188896    21.00000    0.05624    0.05183 =
         0.04673    0.00539    0.00874   -0.00917
AFIX  43
H56   2    0.590967    0.484185    0.185214    21.00000   -1.20000
AFIX   0
C57   1    0.640725    0.568982    0.179970    21.00000    0.05340    0.05466 =
         0.05826    0.00429    0.00906   -0.00676
AFIX  43
H57   2    0.706106    0.558985    0.170594    21.00000   -1.20000
AFIX   0
C58   1    0.611607    0.628182    0.185114    21.00000    0.06176    0.04254 =
         0.06022    0.01250    0.00388   -0.00407
AFIX  43
H58   2    0.658403    0.658830    0.178841    21.00000   -1.20000
AFIX   0
C59   1    0.516978    0.644594    0.199041    21.00000    0.05964    0.04883 =
         0.05065   -0.00116   -0.00249   -0.00671
AFIX  43
H59   2    0.498134    0.685467    0.201486    21.00000   -1.20000
AFIX   0
C60   1    0.450576    0.598237    0.209321    21.00000    0.05611    0.04752 =
         0.04724    0.00254   -0.00360   -0.00560
AFIX  43
H60   2    0.386221    0.608807    0.221088    21.00000   -1.20000
AFIX   0
PART 2
C61   1    0.312193    0.452303    0.131615   -21.00000    0.03888    0.06834 =
         0.03043    0.00416    0.00744    0.01477
C62   1    0.291009    0.391122    0.121509   -21.00000    0.04194    0.06838 =
         0.03042   -0.00146   -0.00231    0.00456
AFIX  43
H62   2    0.310669    0.362507    0.157110   -21.00000   -1.20000
AFIX   0
C63   1    0.239911    0.372774    0.057451   -21.00000    0.04200    0.08201 =
         0.03505   -0.01040   -0.00441    0.01106
AFIX  43
H63   2    0.223795    0.331693    0.051043   -21.00000   -1.20000
AFIX   0
C64   1    0.212916    0.413922    0.003736   -21.00000    0.04310    0.10341 =
         0.02906   -0.00597   -0.00584    0.01620
AFIX  43
H64   2    0.180265    0.400945   -0.039522   -21.00000   -1.20000
AFIX   0
C65   1    0.233620    0.471993    0.013920   -21.00000    0.05846    0.11150 =
         0.03604   -0.01701   -0.00542    0.01747
AFIX  43
H65   2    0.215705    0.500189   -0.022643   -21.00000   -1.20000
AFIX   0
C66   1    0.278633    0.490763    0.074084   -21.00000    0.04619    0.08500 =
         0.03767   -0.00332   -0.00675    0.01855
AFIX  43
H66   2    0.289391    0.532591    0.079441   -21.00000   -1.20000
AFIX  66
C67   1    0.464451    0.540904    0.195674   -21.00000    0.06550    0.04761 =
         0.03873   -0.00211    0.00738   -0.00947
C68   1    0.563927    0.535866    0.187293   -21.00000    0.06314    0.06939 =
         0.04937    0.00145    0.00875   -0.02296
AFIX  43
H68   2    0.594141    0.497644    0.189892   -21.00000   -1.20000
AFIX  65
C69   1    0.619197    0.586752    0.175110   -21.00000    0.07771    0.06919 =
         0.06645    0.00588    0.01345   -0.02112
AFIX  43
H69   2    0.687185    0.583309    0.169382   -21.00000   -1.20000
AFIX  65
C70   1    0.574991    0.642676    0.171308   -21.00000    0.09835    0.06397 =
         0.07590    0.00097    0.02045   -0.02722
AFIX  43
H70   2    0.612765    0.677455    0.162982   -21.00000   -1.20000
AFIX  65
C71   1    0.475514    0.647715    0.179689   -21.00000    0.10474    0.05579 =
         0.08109   -0.00176    0.01217   -0.01162
AFIX  43
H71   2    0.445302    0.685937    0.177090   -21.00000   -1.20000
AFIX  65
C72   1    0.420244    0.596829    0.191872   -21.00000    0.09288    0.04615 =
         0.05515   -0.00223    0.01534   -0.00521
AFIX  43
H72   2    0.352256    0.600273    0.197600   -21.00000   -1.20000
AFIX   0
PART 0
C73   1    0.408234    0.218284    0.194627    11.00000    0.05411    0.05238 =
         0.05860   -0.00958   -0.00858    0.00125
C74   1    0.359153    0.162940    0.210667    11.00000    0.08527    0.06738 =
         0.10912    0.01967   -0.02183   -0.02047
AFIX 137
H74A  2    0.326598    0.147644    0.166509    11.00000   -1.50000
H74B  2    0.310985    0.170201    0.247612    11.00000   -1.50000
H74C  2    0.406556    0.133405    0.228768    11.00000   -1.50000
AFIX   0
C75   1    0.763762    0.259067    0.193282    11.00000    0.05992    0.03953 =
         0.05993   -0.00111    0.01470    0.00252
C76   1    0.864845    0.248148    0.180517    11.00000    0.05107    0.06947 =
         0.09755    0.00600    0.00146    0.01216
AFIX 137
H76A  2    0.876002    0.250379    0.128412    11.00000   -1.50000
H76B  2    0.882753    0.208222    0.198507    11.00000   -1.50000
H76C  2    0.904486    0.278420    0.205958    11.00000   -1.50000
AFIX   0
C77   1    0.538459    0.386074    0.054924    11.00000    0.06026    0.10777 =
         0.04481    0.00851    0.01641    0.00498
PART 1
C78   1    0.486328    0.388206   -0.014901    31.00000    0.06917    0.10880 =
         0.06654    0.01493    0.00143    0.01305
AFIX 137
H78A  2    0.453859    0.349760   -0.023986    31.00000   -1.50000
H78B  2    0.532212    0.395993   -0.053296    31.00000   -1.50000
H78C  2    0.437861    0.420296   -0.014371    31.00000   -1.50000
AFIX   0
PART 2
C79   1    0.502970    0.425517   -0.003508   -31.00000    0.07341    0.13064 =
         0.06026    0.01963    0.01410    0.03086
AFIX 137
H79A  2    0.502948    0.467056    0.013693   -31.00000   -1.50000
H79B  2    0.436833    0.413816   -0.018369   -31.00000   -1.50000
H79C  2    0.545389    0.422064   -0.044937   -31.00000   -1.50000
AFIX   0
HKLF 4


REM  MK-1063 in P2(1)/n
REM wR2 = 0.1472, GooF = S = 1.035, Restrained GooF = 1.023 for all data
REM R1 = 0.0516 for 9232 Fo > 4sig(Fo) and 0.0650 for all 11268 data
REM 784 parameters refined using 421 restraints

END

WGHT      0.0691     17.2113

REM Highest difference peak  1.732,  deepest hole -1.125,  1-sigma level  0.094
Q1    1   0.8452  0.3431  0.5379  11.00000  0.05    1.73
Q2    1   0.2631  0.3435 -0.0435  11.00000  0.05    1.43
Q3    1   0.6447  0.1561  0.3271  11.00000  0.05    1.26
Q4    1   0.4315  0.3426  0.1196  11.00000  0.05    1.17
Q5    1   0.4765  0.1567  0.1627  11.00000  0.05    1.01
Q6    1   0.7187  0.3423  0.4072  11.00000  0.05    0.68
Q7    1   0.6216  0.3403  0.2044  11.00000  0.05    0.56
Q8    1   0.5124  0.3196  0.3052  11.00000  0.05    0.53
Q9    1   0.6593  0.3479  0.2599  11.00000  0.05    0.51
Q10   1   0.5205  0.3730  0.3001  11.00000  0.05    0.46
Q11   1   0.3224  0.2612  0.2599  11.00000  0.05    0.45
Q12   1   0.5055  0.3542  0.2973  11.00000  0.05    0.44
Q13   1   0.5314  0.4025  0.2819  11.00000  0.05    0.44
Q14   1   0.5694  0.3778  0.1745  11.00000  0.05    0.42
Q15   1   0.4540  0.3462  0.2213  11.00000  0.05    0.40
Q16   1   0.5546  0.4763  0.3706  11.00000  0.05    0.39
Q17   1   0.4154  0.6584  0.1642  11.00000  0.05    0.38
Q18   1   0.9080  0.5996  0.4235  11.00000  0.05    0.35
Q19   1   0.5247  0.6586  0.1586  11.00000  0.05    0.35
Q20   1   0.8240  0.4152  0.2764  11.00000  0.05    0.35
;
_shelx_res_checksum              53561
_olex2_submission_special_instructions 'No special instructions were received'
_oxdiff_exptl_absorpt_empirical_details 
;
Empirical correction (ABSPACK) includes:
- Absorption correction using spherical harmonics
- Frame scaling
- Detector area scaling
- B-factor correction
;
_oxdiff_exptl_absorpt_empirical_full_max 1.705
_oxdiff_exptl_absorpt_empirical_full_min 0.602
####################################################################### 
# 
# This file contains crystal structure data downloaded from the 
# Cambridge Structural Database (CSD) hosted by the Cambridge 
# Crystallographic Data Centre (CCDC).
# 
# Full information about CCDC data access policies and citation 
# guidelines are available at http://www.ccdc.cam.ac.uk/access/V1 
# 
# Audit and citation data items may have been added by the CCDC. 
# Please retain this information to preserve the provenance of 
# this file and to allow appropriate attribution of the data. 
# 
#######################################################################

data_ah567
_database_code_depnum_ccdc_archive 'CCDC 2296833'
loop_
_audit_author_name
_audit_author_address
'Rosario Scopelliti'
;EPFL
Switzerland
;
_audit_update_record             
;
2023-09-22 deposited with the CCDC.	2024-03-22 downloaded from the CCDC.
;
_audit_creation_date             2023-08-30
_audit_creation_method           
;
Olex2 1.5
(compiled 2023.08.24 svn.re1ec1418 for OlexSys, GUI svn.r6817)
;
_shelx_SHELXL_version_number     2019/3
_chemical_name_common            ?
_chemical_name_systematic        ?
_chemical_formula_moiety         'C72 H69 Ce O6 Si3, 2(C7 H8)'
_chemical_formula_sum            'C86 H85 Ce O6 Si3'
_chemical_formula_weight         1438.92
_chemical_melting_point          ?
_chemical_oxdiff_formula         'C86 H85 O6 Si3 Ce1'
loop_
_atom_type_symbol
_atom_type_description
_atom_type_scat_dispersion_real
_atom_type_scat_dispersion_imag
_atom_type_scat_source
C C 0.0181 0.0091 'International Tables Vol C Tables 4.2.6.8 and 6.1.1.4'
H H 0.0000 0.0000 'International Tables Vol C Tables 4.2.6.8 and 6.1.1.4'
Ce Ce -1.8482 9.6596 'International Tables Vol C Tables 4.2.6.8 and 6.1.1.4'
O O 0.0492 0.0322 'International Tables Vol C Tables 4.2.6.8 and 6.1.1.4'
Si Si 0.2541 0.3302 'International Tables Vol C Tables 4.2.6.8 and 6.1.1.4'

_shelx_space_group_comment       
;
The symmetry employed for this shelxl refinement is uniquely defined
by the following loop, which should always be used as a source of
symmetry information in preference to the above space-group names.
They are only intended as comments.
;
_space_group_crystal_system      triclinic
_space_group_IT_number           2
_space_group_name_H-M_alt        'P -1'
_space_group_name_Hall           '-P 1'
loop_
_space_group_symop_operation_xyz
'x, y, z'
'-x, -y, -z'

_cell_length_a                   11.2033(3)
_cell_length_b                   14.3534(3)
_cell_length_c                   24.5094(5)
_cell_angle_alpha                106.2354(18)
_cell_angle_beta                 99.3584(18)
_cell_angle_gamma                93.8891(17)
_cell_volume                     3706.92(14)
_cell_formula_units_Z            2
_cell_measurement_reflns_used    22710
_cell_measurement_temperature    200.00(11)
_cell_measurement_theta_max      76.5490
_cell_measurement_theta_min      3.1820
_shelx_estimated_absorpt_T_max   ?
_shelx_estimated_absorpt_T_min   ?
_exptl_absorpt_coefficient_mu    5.623
_exptl_absorpt_correction_T_max  1.000
_exptl_absorpt_correction_T_min  0.281
_exptl_absorpt_correction_type   gaussian
_exptl_absorpt_process_details   
;
CrysAlisPro 1.171.42.84a (Rigaku Oxford Diffraction, 2023)
Numerical absorption correction based on gaussian integration over
a multifaceted crystal model
Empirical absorption correction using spherical harmonics,
implemented in SCALE3 ABSPACK scaling algorithm.
;
_exptl_absorpt_special_details   ?
_exptl_crystal_colour            'clear pale colourless'
_exptl_crystal_density_diffrn    1.289
_exptl_crystal_density_meas      ?
_exptl_crystal_density_method    ?
_exptl_crystal_description       prism
_exptl_crystal_F_000             1498
loop_
_exptl_crystal_face_index_h
_exptl_crystal_face_index_k
_exptl_crystal_face_index_l
_exptl_crystal_face_perp_dist
0 -2 -1 0.0362
0 2 1 0.0526
0 -3 16 0.0383
0 3 -16 0.0496
5 2 -13 0.0869
3 -4 13 0.0739
2 3 -16 0.0429
-2 -3 16 0.0708
-2 4 -14 0.0674
-5 3 -10 0.1101
-1 0 1 0.1508
1 0 -1 0.1180
-1 -2 16 0.0469
1 -3 15 0.0350
0 -1 2 0.0508
2 0 1 0.1229

_exptl_crystal_size_max          0.29
_exptl_crystal_size_mid          0.109
_exptl_crystal_size_min          0.089
loop_
_exptl_oxdiff_crystal_face_indexfrac_h
_exptl_oxdiff_crystal_face_indexfrac_k
_exptl_oxdiff_crystal_face_indexfrac_l
_exptl_oxdiff_crystal_face_x
_exptl_oxdiff_crystal_face_y
_exptl_oxdiff_crystal_face_z
0.0023 -2.0001 -1.0054 -0.0086 -0.0225 -0.2520
-0.0023 2.0001 1.0054 0.0086 0.0225 0.2520
-0.2256 -2.7826 15.7700 -0.0779 0.9836 0.1624
0.2395 3.1298 -15.7575 0.0784 -0.9893 -0.1231
5.0557 2.1052 -13.0355 -0.6081 -0.7933 -0.0278
3.4010 -3.5548 12.5842 -0.5651 0.8215 0.0758
2.4629 2.7276 -15.6322 -0.2317 -0.9671 -0.1055
-2.4751 -2.9168 15.6081 0.2321 0.9691 0.0834
-1.9930 3.7912 -14.2844 0.3824 -0.9218 -0.0640
-4.6603 3.3242 -10.3036 0.7242 -0.6865 -0.0656
-1.0000 -0.0011 0.9983 0.1322 0.0558 0.0038
1.0000 0.0011 -0.9983 -0.1322 -0.0558 -0.0038
-0.9455 -2.1348 15.8757 0.0252 0.9755 0.2184
0.5311 -2.5736 15.4624 -0.1790 0.9641 0.1961
-0.0012 -1.0005 1.9989 -0.0182 0.1368 -0.0505
1.9972 0.0016 1.0053 -0.2810 0.0661 0.0831

_exptl_transmission_factor_max   ?
_exptl_transmission_factor_min   ?
_diffrn_reflns_av_R_equivalents  0.0401
_diffrn_reflns_av_unetI/netI     0.0461
_diffrn_reflns_Laue_measured_fraction_full 0.999
_diffrn_reflns_Laue_measured_fraction_max 0.979
_diffrn_reflns_limit_h_max       14
_diffrn_reflns_limit_h_min       -13
_diffrn_reflns_limit_k_max       18
_diffrn_reflns_limit_k_min       -17
_diffrn_reflns_limit_l_max       30
_diffrn_reflns_limit_l_min       -30
_diffrn_reflns_number            40854
_diffrn_reflns_point_group_measured_fraction_full 0.999
_diffrn_reflns_point_group_measured_fraction_max 0.979
_diffrn_reflns_theta_full        67.684
_diffrn_reflns_theta_max         77.152
_diffrn_reflns_theta_min         3.230
_diffrn_ambient_environment      N~2~
_diffrn_ambient_temperature      200.00(11)
_diffrn_detector                 'CCD plate'
_diffrn_detector_area_resol_mean 10.2665
_diffrn_detector_type            Atlas
_diffrn_measured_fraction_theta_full 0.999
_diffrn_measured_fraction_theta_max 0.979
_diffrn_measurement_details      
;
List of Runs (angles in degrees, time in seconds):

  # Type    Start    End  Width  t~exp~   \w     \q     \k     \f   Frames
#--------------------------------------------------------------------------
  1  \w    -35.00  30.00   1.00    2.50    --  -43.01  86.00 -25.00   65
  2  \w     13.00  64.00   1.00    2.50    --   43.01 -86.00-143.00   51
  3  \w    107.00 147.00   1.00   10.00    --  112.00 -86.00-143.00   40
  4  \w    135.00 176.00   1.00   10.00    --  112.00  86.00 -25.00   41
  5  \w   -115.00 -15.00   1.00    2.50    --  -43.01 -57.00  60.00  100
  6  \w     24.00 104.00   1.00    2.50    --   43.01  37.00-150.00   80
  7  \w     58.00 111.00   1.00    2.50    --   43.01  37.00 120.00   53
  8  \w     60.00  87.00   1.00    2.50    --   43.01-125.00  30.00   27
  9  \w    -19.00  67.00   1.00    2.50    --   43.01 -77.00 -60.00   86
 10  \w     47.00  95.00   1.00    2.50    --   43.01-125.00 150.00   48
 11  \w     40.00 109.00   1.00   10.00    --  112.00-111.00-150.00   69
 12  \w    135.00 177.00   1.00   10.00    --  112.00  77.00  30.00   42
 13  \w     86.00 177.00   1.00   10.00    --  112.00  61.00 -60.00   91
 14  \w     43.00 109.00   1.00   10.00    --  112.00-111.00 120.00   66
 15  \w    120.00 146.00   1.00   10.00    --  112.00  77.00  90.00   26
 16  \w    104.00 176.00   1.00   10.00    --  112.00  77.00   0.00   72
 17  \w    104.00 171.00   1.00   10.00    --  112.00 111.00-120.00   67
 18  \w     53.00  79.00   1.00   10.00    --  112.00-111.00 -60.00   26
 19  \w    109.00 138.00   1.00   10.00    --  112.00  77.00 150.00   29
 20  \w    105.00 131.00   1.00   10.00    --  112.00  77.00  30.00   26
 21  \w     73.00 109.00   1.00   10.00    --  112.00-111.00  60.00   36
 22  \w     76.00 109.00   1.00   10.00    --  112.00-111.00 150.00   33
 23  \w     32.00  80.00   1.00   10.00    --  112.00 -94.00 -60.00   48
 24  \w     47.00 109.00   1.00   10.00    --  112.00-111.00 -90.00   62
 25  \w     61.00  96.00   1.00   10.00    --  112.00  15.00 150.00   35
 26  \w    149.00 176.00   1.00   10.00    --  112.00  15.00 150.00   27
 27  \w     40.00 138.00   1.00   10.00    --  112.00 -45.00 -60.00   98
 28  \w    141.00 174.00   1.00   10.00    --  112.00  30.00  30.00   33
 29  \w     29.00  62.00   1.00   10.00    --  112.00 -94.00 150.00   33
 30  \w     84.00 123.00   1.00   10.00    --  112.00 178.00  60.00   39
 31  \w     69.00 109.00   1.00   10.00    --  112.00-111.00  30.00   40
 32  \w     76.00 102.00   1.00   10.00    --  112.00 -94.00  60.00   26
 33  \w     45.00  70.00   1.00   10.00    --  112.00 -94.00-150.00   25
 34  \w     93.00 119.00   1.00   10.00    --  112.00  30.00  30.00   26
 35  \w     42.00  95.00   1.00   10.00    --  112.00-111.00-180.00   53
 36  \w    149.00 174.00   1.00   10.00    --  112.00 111.00-180.00   25
 37  \w     84.00 109.00   1.00   10.00    --  112.00-111.00 -30.00   25
 38  \w    118.00 143.00   1.00   10.00    --  112.00  77.00-120.00   25
;
_diffrn_measurement_device       'four-circle diffractometer'
_diffrn_measurement_device_type  'SuperNova, Dual, Cu at home/near, Atlas'
_diffrn_measurement_method       '\w scans'
_diffrn_orient_matrix_type       
'CrysAlisPro convention (1999,Acta A55,543-557)'
_diffrn_orient_matrix_UB_11      -0.1378462000
_diffrn_orient_matrix_UB_12      0.0069899000
_diffrn_orient_matrix_UB_13      -0.0056797000
_diffrn_orient_matrix_UB_21      0.0033155000
_diffrn_orient_matrix_UB_22      -0.0185092000
_diffrn_orient_matrix_UB_23      0.0591563000
_diffrn_orient_matrix_UB_31      0.0262980000
_diffrn_orient_matrix_UB_32      0.1108450000
_diffrn_orient_matrix_UB_33      0.0302309000
_diffrn_radiation_monochromator  mirror
_diffrn_radiation_probe          x-ray
_diffrn_radiation_type           'Cu K\a'
_diffrn_radiation_wavelength     1.54184
_diffrn_source                   'micro-focus sealed X-ray tube'
_diffrn_source_type              'SuperNova (Cu) X-ray Source'
_reflns_Friedel_coverage         0.000
_reflns_Friedel_fraction_full    .
_reflns_Friedel_fraction_max     .
_reflns_number_gt                13941
_reflns_number_total             15358
_reflns_special_details          
;
 Reflections were merged by SHELXL according to the crystal
 class for the calculation of statistics and refinement.
 
 _reflns_Friedel_fraction is defined as the number of unique
 Friedel pairs measured divided by the number that would be
 possible theoretically, ignoring centric projections and
 systematic absences.
;
_reflns_threshold_expression     'I > 2\s(I)'
_computing_cell_refinement       'CrysAlisPro 1.171.42.84a (Rigaku OD, 2023)'
_computing_data_collection       'CrysAlisPro 1.171.42.84a (Rigaku OD, 2023)'
_computing_data_reduction        'CrysAlisPro 1.171.42.84a (Rigaku OD, 2023)'
_computing_molecular_graphics    'Olex2 1.5 (Dolomanov et al., 2009)'
_computing_publication_material  'Olex2 1.5 (Dolomanov et al., 2009)'
_computing_structure_refinement  'SHELXL 2019/3 (Sheldrick, 2015)'
_computing_structure_solution    'SHELXT  (Sheldrick, 2015)'
_refine_diff_density_max         0.875
_refine_diff_density_min         -0.512
_refine_diff_density_rms         0.064
_refine_ls_extinction_coef       .
_refine_ls_extinction_method     none
_refine_ls_goodness_of_fit_ref   1.011
_refine_ls_hydrogen_treatment    constr
_refine_ls_matrix_type           full
_refine_ls_number_parameters     933
_refine_ls_number_reflns         15358
_refine_ls_number_restraints     454
_refine_ls_R_factor_all          0.0421
_refine_ls_R_factor_gt           0.0363
_refine_ls_restrained_S_all      1.013
_refine_ls_shift/su_max          0.001
_refine_ls_shift/su_mean         0.000
_refine_ls_structure_factor_coef Fsqd
_refine_ls_weighting_details     
'w=1/[\s^2^(Fo^2^)+(0.0485P)^2^+1.5788P] where P=(Fo^2^+2Fc^2^)/3'
_refine_ls_weighting_scheme      calc
_refine_ls_wR_factor_gt          0.0891
_refine_ls_wR_factor_ref         0.0947
_refine_special_details          ?
_olex2_refinement_description    
;
1. Fixed Uiso
 At 1.2 times of:
  All C(H) groups, All C(H,H) groups
 At 1.5 times of:
  All C(H,H,H) groups
2. Restrained distances
 C97-C92
 2.5 with sigma of 0.02
 C97-C91 = C84-C90
 1.5 with sigma of 0.02
 C97-C96
 2.5 with sigma of 0.02
 O6-C69 \\sim O6-C73 \\sim O6-C72 \\sim O6-C76
 with sigma of 0.02
 C73-C74 \\sim C69-C70 \\sim C70-C71 \\sim C75-C74 \\sim C75-C76 \\sim C72-C71
 with sigma of 0.02
3. Uiso/Uaniso restraints and constraints
O6 \\sim C73 \\sim C69 \\sim C70 \\sim C74 \\sim C75 \\sim C71 \\sim C72 \\sim
C76: within 2A with sigma of 0.02 and sigma for terminal atoms of 0.04 within 2A
C84 \\sim C89 \\sim C85 \\sim C90 \\sim C88 \\sim C86 \\sim C87 \\sim C91 \\sim
C96 \\sim C92 \\sim C97 \\sim C95 \\sim C93 \\sim C94: within 2A with sigma of
0.02 and sigma for terminal atoms of 0.04 within 2A
O4 \\sim C64 \\sim C63 \\sim C62 \\sim C61: within 2A with sigma of 0.02 and
sigma for terminal atoms of 0.04 within 2A
4. Rigid body (RIGU) restrains
 C77, C82, C78, C83, C81, C79, C80
 with sigma for 1-2 distances of 0.001 and sigma for 1-3 distances of 0.001
5. Others
 Sof(C91)=Sof(C96)=Sof(H96)=Sof(C95)=Sof(H95)=Sof(C94)=Sof(H94)=Sof(C93)=
 Sof(H93)=Sof(C92)=Sof(H92)=Sof(C97)=Sof(H97A)=Sof(H97B)=Sof(H97C)=1-FVAR(1)
 Sof(C84)=Sof(C89)=Sof(H89)=Sof(C88)=Sof(H88)=Sof(C87)=Sof(H87)=Sof(C86)=
 Sof(H86)=Sof(C85)=Sof(H85)=Sof(C90)=Sof(H90A)=Sof(H90B)=Sof(H90C)=FVAR(1)
 Sof(C73)=Sof(H73A)=Sof(H73B)=Sof(C74)=Sof(H74A)=Sof(H74B)=Sof(C75)=Sof(H75A)=
 Sof(H75B)=Sof(C76)=Sof(H76A)=Sof(H76B)=1-FVAR(2)
 Sof(C69)=Sof(H69A)=Sof(H69B)=Sof(C70)=Sof(H70A)=Sof(H70B)=Sof(C71)=Sof(H71A)=
 Sof(H71B)=Sof(C72)=Sof(H72A)=Sof(H72B)=FVAR(2)
6.a Secondary CH2 refined with riding coordinates:
 C61(H61A,H61B), C62(H62A,H62B), C63(H63A,H63B), C64(H64A,H64B), C65(H65A,
 H65B), C66(H66A,H66B), C67(H67A,H67B), C68(H68A,H68B), C69(H69A,H69B),
 C70(H70A,H70B), C71(H71A,H71B), C72(H72A,H72B), C73(H73A,H73B), C74(H74A,H74B),
  C75(H75A,H75B), C76(H76A,H76B)
6.b Aromatic/amide H refined with riding coordinates:
 C2(H2), C4(H4), C6(H6), C8(H8), C9(H9), C10(H10), C11(H11), C14(H14),
 C15(H15), C16(H16), C17(H17), C18(H18), C20(H20), C21(H21), C22(H22), C23(H23),
  C24(H24), C26(H26), C27(H27), C28(H28), C29(H29), C32(H32), C33(H33),
 C34(H34), C35(H35), C36(H36), C38(H38), C39(H39), C40(H40), C41(H41), C42(H42),
  C44(H44), C45(H45), C46(H46), C47(H47), C50(H50), C51(H51), C52(H52),
 C53(H53), C54(H54), C56(H56), C57(H57), C58(H58), C59(H59), C60(H60), C82(H82),
  C81(H81), C80(H80), C79(H79), C78(H78), C89(H89), C88(H88), C87(H87),
 C86(H86), C85(H85), C96(H96), C95(H95), C94(H94), C93(H93), C92(H92)
6.c Fitted hexagon refined as free rotating group:
 C77(C82,C81,C80,C79,C78), C84(C89,C88,C87,C86,C85), C91(C96,C95,C94,C93,C92)
6.d Idealised Me refined as rotating group:
 C83(H83A,H83B,H83C), C90(H90A,H90B,H90C), C97(H97A,H97B,H97C)
;
_atom_sites_solution_hydrogens   geom
_atom_sites_solution_primary     dual
_atom_sites_solution_secondary   difmap
loop_
_atom_site_label
_atom_site_type_symbol
_atom_site_fract_x
_atom_site_fract_y
_atom_site_fract_z
_atom_site_U_iso_or_equiv
_atom_site_adp_type
_atom_site_occupancy
_atom_site_site_symmetry_order
_atom_site_calc_flag
_atom_site_refinement_flags_posn
_atom_site_refinement_flags_adp
_atom_site_refinement_flags_occupancy
_atom_site_disorder_assembly
_atom_site_disorder_group
Ce1 Ce 0.40851(2) 0.46142(2) 0.24144(2) 0.02857(5) Uani 1 1 d . . . . .
Si1 Si 0.26937(7) 0.37538(5) 0.08025(3) 0.03218(14) Uani 1 1 d . . . . .
Si2 Si 0.23397(7) 0.66045(5) 0.31948(3) 0.03207(14) Uani 1 1 d . . . . .
Si3 Si 0.30177(7) 0.25140(5) 0.29542(3) 0.03181(14) Uani 1 1 d . . . . .
O1 O 0.32672(18) 0.40977(15) 0.14783(8) 0.0374(4) Uani 1 1 d . . . . .
O2 O 0.31273(19) 0.57942(14) 0.28878(9) 0.0394(4) Uani 1 1 d . . . . .
O3 O 0.34398(18) 0.34000(14) 0.27299(9) 0.0380(4) Uani 1 1 d . . . . .
O4 O 0.5914(2) 0.36989(16) 0.21185(11) 0.0489(5) Uani 1 1 d . U . . .
O5 O 0.5428(2) 0.59812(16) 0.21883(11) 0.0529(6) Uani 1 1 d . . . . .
O6 O 0.5811(2) 0.52039(19) 0.33417(10) 0.0552(6) Uani 1 1 d D U . . .
C1 C 0.0611(2) 0.32971(18) 0.15529(11) 0.0304(5) Uani 1 1 d . . . . .
C2 C 0.0526(2) 0.42945(18) 0.16313(11) 0.0310(5) Uani 1 1 d . . . . .
H2 H 0.053241 0.454736 0.131248 0.037 Uiso 1 1 calc R U . . .
C3 C 0.0432(2) 0.49218(18) 0.21655(11) 0.0310(5) Uani 1 1 d . . . . .
C4 C 0.0437(2) 0.45406(19) 0.26334(11) 0.0324(5) Uani 1 1 d . . . . .
H4 H 0.033833 0.495427 0.299670 0.039 Uiso 1 1 calc R U . . .
C5 C 0.0583(2) 0.35617(19) 0.25727(11) 0.0317(5) Uani 1 1 d . . . . .
C6 C 0.0648(2) 0.29406(18) 0.20288(11) 0.0314(5) Uani 1 1 d . . . . .
H6 H 0.071897 0.226830 0.198273 0.038 Uiso 1 1 calc R U . . .
C7 C 0.0559(3) 0.26138(18) 0.09641(11) 0.0322(5) Uani 1 1 d . . . . .
C8 C -0.0353(3) 0.1820(2) 0.07751(13) 0.0402(6) Uani 1 1 d . . . . .
H8 H -0.086701 0.171736 0.103027 0.048 Uiso 1 1 calc R U . . .
C9 C -0.0518(3) 0.1183(2) 0.02229(14) 0.0473(7) Uani 1 1 d . . . . .
H9 H -0.114547 0.064762 0.009954 0.057 Uiso 1 1 calc R U . . .
C10 C 0.0229(3) 0.1324(2) -0.01491(13) 0.0479(7) Uani 1 1 d . . . . .
H10 H 0.010895 0.089476 -0.053177 0.057 Uiso 1 1 calc R U . . .
C11 C 0.1156(3) 0.2096(2) 0.00377(12) 0.0412(6) Uani 1 1 d . . . . .
H11 H 0.167529 0.217894 -0.021992 0.049 Uiso 1 1 calc R U . . .
C12 C 0.1353(3) 0.27606(19) 0.05969(11) 0.0341(5) Uani 1 1 d . . . . .
C13 C 0.3876(3) 0.3195(2) 0.03838(12) 0.0405(6) Uani 1 1 d . . . . .
C14 C 0.4192(3) 0.2285(3) 0.04031(16) 0.0520(8) Uani 1 1 d . . . . .
H14 H 0.374751 0.192219 0.059054 0.062 Uiso 1 1 calc R U . . .
C15 C 0.5147(4) 0.1891(3) 0.0154(2) 0.0703(11) Uani 1 1 d . . . . .
H15 H 0.535022 0.126795 0.017274 0.084 Uiso 1 1 calc R U . . .
C16 C 0.5797(4) 0.2411(3) -0.0121(2) 0.0738(12) Uani 1 1 d . . . . .
H16 H 0.645237 0.214679 -0.029010 0.089 Uiso 1 1 calc R U . . .
C17 C 0.5494(4) 0.3309(3) -0.01500(18) 0.0644(10) Uani 1 1 d . . . . .
H17 H 0.593849 0.366491 -0.034073 0.077 Uiso 1 1 calc R U . . .
C18 C 0.4542(3) 0.3699(3) 0.00981(15) 0.0515(8) Uani 1 1 d . . . . .
H18 H 0.433861 0.432014 0.007332 0.062 Uiso 1 1 calc R U . . .
C19 C 0.2189(3) 0.4829(2) 0.05670(13) 0.0386(6) Uani 1 1 d . . . . .
C20 C 0.1810(3) 0.4787(3) -0.00105(15) 0.0521(8) Uani 1 1 d . . . . .
H20 H 0.183499 0.420038 -0.030566 0.062 Uiso 1 1 calc R U . . .
C21 C 0.1396(4) 0.5589(3) -0.01624(19) 0.0669(11) Uani 1 1 d . . . . .
H21 H 0.115623 0.554389 -0.055987 0.080 Uiso 1 1 calc R U . . .
C22 C 0.1327(4) 0.6438(3) 0.0249(2) 0.0653(11) Uani 1 1 d . . . . .
H22 H 0.103697 0.697884 0.013975 0.078 Uiso 1 1 calc R U . . .
C23 C 0.1681(4) 0.6501(3) 0.0821(2) 0.0606(10) Uani 1 1 d . . . . .
H23 H 0.162860 0.708712 0.111057 0.073 Uiso 1 1 calc R U . . .
C24 C 0.2119(3) 0.5707(2) 0.09800(15) 0.0477(7) Uani 1 1 d . . . . .
H24 H 0.237508 0.576738 0.137863 0.057 Uiso 1 1 calc R U . . .
C25 C 0.0265(3) 0.59720(19) 0.22242(12) 0.0339(5) Uani 1 1 d . . . . .
C26 C -0.0644(3) 0.6159(2) 0.18196(14) 0.0454(7) Uani 1 1 d . . . . .
H26 H -0.111025 0.562736 0.151992 0.055 Uiso 1 1 calc R U . . .
C27 C -0.0881(4) 0.7104(3) 0.18461(16) 0.0536(8) Uani 1 1 d . . . . .
H27 H -0.149443 0.721840 0.156381 0.064 Uiso 1 1 calc R U . . .
C28 C -0.0219(4) 0.7877(2) 0.22860(17) 0.0538(8) Uani 1 1 d . . . . .
H28 H -0.038703 0.852616 0.231251 0.065 Uiso 1 1 calc R U . . .
C29 C 0.0692(3) 0.7705(2) 0.26891(14) 0.0446(7) Uani 1 1 d . . . . .
H29 H 0.113869 0.824578 0.298934 0.054 Uiso 1 1 calc R U . . .
C30 C 0.0979(3) 0.67554(19) 0.26692(12) 0.0344(5) Uani 1 1 d . . . . .
C31 C 0.3347(3) 0.7808(2) 0.35261(13) 0.0387(6) Uani 1 1 d . . . . .
C32 C 0.3689(3) 0.8411(2) 0.32078(16) 0.0501(7) Uani 1 1 d . . . . .
H32 H 0.333426 0.825491 0.280906 0.060 Uiso 1 1 calc R U . . .
C33 C 0.4537(4) 0.9236(3) 0.3459(2) 0.0618(10) Uani 1 1 d . . . . .
H33 H 0.473759 0.964490 0.323366 0.074 Uiso 1 1 calc R U . . .
C34 C 0.5089(4) 0.9464(3) 0.4033(2) 0.0641(10) Uani 1 1 d . . . . .
H34 H 0.567747 1.002177 0.420421 0.077 Uiso 1 1 calc R U . . .
C35 C 0.4776(4) 0.8870(3) 0.43568(18) 0.0615(9) Uani 1 1 d . . . . .
H35 H 0.515207 0.901929 0.475247 0.074 Uiso 1 1 calc R U . . .
C36 C 0.3919(3) 0.8059(2) 0.41084(14) 0.0475(7) Uani 1 1 d . . . . .
H36 H 0.371290 0.766179 0.433871 0.057 Uiso 1 1 calc R U . . .
C37 C 0.1768(3) 0.6314(2) 0.38178(12) 0.0372(6) Uani 1 1 d . . . . .
C38 C 0.0976(3) 0.6900(2) 0.41025(14) 0.0477(7) Uani 1 1 d . . . . .
H38 H 0.074825 0.745024 0.398491 0.057 Uiso 1 1 calc R U . . .
C39 C 0.0519(4) 0.6691(3) 0.45538(16) 0.0563(8) Uani 1 1 d . . . . .
H39 H -0.001688 0.709808 0.474281 0.068 Uiso 1 1 calc R U . . .
C40 C 0.0841(4) 0.5892(3) 0.47287(15) 0.0582(9) Uani 1 1 d . . . . .
H40 H 0.053405 0.575358 0.504032 0.070 Uiso 1 1 calc R U . . .
C41 C 0.1605(4) 0.5300(3) 0.44522(15) 0.0544(9) Uani 1 1 d . . . . .
H41 H 0.181702 0.474403 0.456781 0.065 Uiso 1 1 calc R U . . .
C42 C 0.2070(3) 0.5513(2) 0.40022(13) 0.0435(6) Uani 1 1 d . . . . .
H42 H 0.260591 0.510156 0.381655 0.052 Uiso 1 1 calc R U . . .
C43 C 0.0598(3) 0.31567(18) 0.30718(11) 0.0330(5) Uani 1 1 d . . . . .
C44 C -0.0396(3) 0.3257(2) 0.33524(13) 0.0400(6) Uani 1 1 d . . . . .
H44 H -0.102450 0.361240 0.323588 0.048 Uiso 1 1 calc R U . . .
C45 C -0.0489(3) 0.2850(2) 0.37968(14) 0.0481(7) Uani 1 1 d . . . . .
H45 H -0.117697 0.292176 0.397963 0.058 Uiso 1 1 calc R U . . .
C46 C 0.0424(3) 0.2343(3) 0.39704(14) 0.0492(7) Uani 1 1 d . . . . .
H46 H 0.036384 0.205270 0.427036 0.059 Uiso 1 1 calc R U . . .
C47 C 0.1435(3) 0.2257(2) 0.37054(14) 0.0441(7) Uani 1 1 d . . . . .
H47 H 0.206463 0.191385 0.383414 0.053 Uiso 1 1 calc R U . . .
C48 C 0.1557(3) 0.26600(19) 0.32544(12) 0.0347(5) Uani 1 1 d . . . . .
C49 C 0.4252(3) 0.2436(2) 0.35612(12) 0.0367(6) Uani 1 1 d . . . . .
C50 C 0.4387(4) 0.3062(3) 0.41229(14) 0.0538(8) Uani 1 1 d . . . . .
H50 H 0.378087 0.347955 0.421563 0.065 Uiso 1 1 calc R U . . .
C51 C 0.5378(4) 0.3092(3) 0.45488(15) 0.0638(10) Uani 1 1 d . . . . .
H51 H 0.544335 0.352655 0.492704 0.077 Uiso 1 1 calc R U . . .
C52 C 0.6267(3) 0.2494(3) 0.44256(17) 0.0586(9) Uani 1 1 d . . . . .
H52 H 0.694470 0.251041 0.471857 0.070 Uiso 1 1 calc R U . . .
C53 C 0.6171(3) 0.1870(3) 0.38754(17) 0.0535(8) Uani 1 1 d . . . . .
H53 H 0.678481 0.145725 0.378647 0.064 Uiso 1 1 calc R U . . .
C54 C 0.5170(3) 0.1846(2) 0.34493(14) 0.0444(6) Uani 1 1 d . . . . .
H54 H 0.511430 0.141381 0.307111 0.053 Uiso 1 1 calc R U . . .
C55 C 0.2796(3) 0.1326(2) 0.23515(12) 0.0367(6) Uani 1 1 d . . . . .
C56 C 0.2584(3) 0.0411(2) 0.24434(14) 0.0455(7) Uani 1 1 d . . . . .
H56 H 0.259622 0.037775 0.282596 0.055 Uiso 1 1 calc R U . . .
C57 C 0.2357(4) -0.0445(2) 0.19867(17) 0.0561(8) Uani 1 1 d . . . . .
H57 H 0.220524 -0.105598 0.205725 0.067 Uiso 1 1 calc R U . . .
C58 C 0.2352(4) -0.0408(3) 0.14270(17) 0.0596(9) Uani 1 1 d . . . . .
H58 H 0.220752 -0.099473 0.111436 0.071 Uiso 1 1 calc R U . . .
C59 C 0.2556(4) 0.0482(3) 0.13250(15) 0.0569(8) Uani 1 1 d . . . . .
H59 H 0.254277 0.051031 0.094148 0.068 Uiso 1 1 calc R U . . .
C60 C 0.2781(3) 0.1336(2) 0.17845(14) 0.0438(6) Uani 1 1 d . . . . .
H60 H 0.292925 0.194433 0.170953 0.053 Uiso 1 1 calc R U . . .
C61 C 0.6026(5) 0.2694(3) 0.2076(3) 0.0785(14) Uani 1 1 d . U . . .
H61A H 0.523683 0.228838 0.188937 0.094 Uiso 1 1 calc R U . . .
H61B H 0.626783 0.261769 0.246658 0.094 Uiso 1 1 calc R U . . .
C62 C 0.6939(6) 0.2387(4) 0.1736(3) 0.0995(19) Uani 1 1 d . U . . .
H62A H 0.659022 0.181664 0.139821 0.119 Uiso 1 1 calc R U . . .
H62B H 0.762928 0.219578 0.197123 0.119 Uiso 1 1 calc R U . . .
C63 C 0.7358(4) 0.3199(3) 0.1541(2) 0.0732(12) Uani 1 1 d . U . . .
H63A H 0.822777 0.342837 0.171287 0.088 Uiso 1 1 calc R U . . .
H63B H 0.726490 0.299663 0.111407 0.088 Uiso 1 1 calc R U . . .
C64 C 0.6611(5) 0.3963(3) 0.1730(2) 0.0735(12) Uani 1 1 d . U . . .
H64A H 0.713195 0.458979 0.192958 0.088 Uiso 1 1 calc R U . . .
H64B H 0.605709 0.404351 0.139244 0.088 Uiso 1 1 calc R U . . .
C65 C 0.5416(4) 0.6151(3) 0.16364(19) 0.0680(11) Uani 1 1 d . . . . .
H65A H 0.469715 0.577401 0.134982 0.082 Uiso 1 1 calc R U . . .
H65B H 0.616333 0.596213 0.148837 0.082 Uiso 1 1 calc R U . . .
C66 C 0.5361(6) 0.7217(4) 0.1750(3) 0.0982(19) Uani 1 1 d . . . . .
H66A H 0.451366 0.737435 0.174556 0.118 Uiso 1 1 calc R U . . .
H66B H 0.569986 0.746143 0.145993 0.118 Uiso 1 1 calc R U . . .
C67 C 0.6135(5) 0.7646(3) 0.2344(2) 0.0810(14) Uani 1 1 d . . . . .
H67A H 0.581120 0.823109 0.256429 0.097 Uiso 1 1 calc R U . . .
H67B H 0.698695 0.783084 0.231845 0.097 Uiso 1 1 calc R U . . .
C68 C 0.6060(5) 0.6836(3) 0.2626(2) 0.0710(12) Uani 1 1 d . . . . .
H68A H 0.688754 0.671232 0.277993 0.085 Uiso 1 1 calc R U . . .
H68B H 0.561258 0.701999 0.294958 0.085 Uiso 1 1 calc R U . . .
C69 C 0.5501(12) 0.5558(10) 0.3910(5) 0.059(3) Uani 0.483(13) 1 d D U P A 1
H69A H 0.496371 0.505515 0.398984 0.071 Uiso 0.483(13) 1 calc R U P A 1
H69B H 0.509504 0.615799 0.394749 0.071 Uiso 0.483(13) 1 calc R U P A 1
C70 C 0.6762(12) 0.5771(12) 0.4318(7) 0.080(4) Uani 0.483(13) 1 d D U P A 1
H70A H 0.670248 0.577961 0.471763 0.096 Uiso 0.483(13) 1 calc R U P A 1
H70B H 0.722923 0.638380 0.432112 0.096 Uiso 0.483(13) 1 calc R U P A 1
C71 C 0.7279(13) 0.4843(8) 0.3986(6) 0.064(3) Uani 0.483(13) 1 d D U P A 1
H71A H 0.814214 0.482256 0.414892 0.076 Uiso 0.483(13) 1 calc R U P A 1
H71B H 0.678145 0.422925 0.395961 0.076 Uiso 0.483(13) 1 calc R U P A 1
C72 C 0.7120(8) 0.5088(10) 0.3412(4) 0.066(3) Uani 0.483(13) 1 d D U P A 1
H72A H 0.762738 0.569888 0.344280 0.079 Uiso 0.483(13) 1 calc R U P A 1
H72B H 0.729737 0.454791 0.309447 0.079 Uiso 0.483(13) 1 calc R U P A 1
C73 C 0.5667(13) 0.5895(9) 0.3880(4) 0.062(3) Uani 0.517(13) 1 d D U P A 2
H73A H 0.480287 0.586683 0.392250 0.074 Uiso 0.517(13) 1 calc R U P A 2
H73B H 0.596557 0.657020 0.389876 0.074 Uiso 0.517(13) 1 calc R U P A 2
C74 C 0.6449(11) 0.5556(10) 0.4348(6) 0.064(3) Uani 0.517(13) 1 d D U P A 2
H74A H 0.675876 0.610698 0.470232 0.077 Uiso 0.517(13) 1 calc R U P A 2
H74B H 0.598633 0.503651 0.444986 0.077 Uiso 0.517(13) 1 calc R U P A 2
C75 C 0.7485(12) 0.5166(12) 0.4049(5) 0.080(4) Uani 0.517(13) 1 d D U P A 2
H75A H 0.804579 0.569619 0.400916 0.095 Uiso 0.517(13) 1 calc R U P A 2
H75B H 0.795113 0.475315 0.424700 0.095 Uiso 0.517(13) 1 calc R U P A 2
C76 C 0.6712(9) 0.4571(7) 0.3472(4) 0.063(2) Uani 0.517(13) 1 d D U P A 2
H76A H 0.721385 0.441029 0.316904 0.075 Uiso 0.517(13) 1 calc R U P A 2
H76B H 0.631098 0.395655 0.350302 0.075 Uiso 0.517(13) 1 calc R U P A 2
C77 C 0.8167(3) 0.9605(3) 0.49851(16) 0.0935(13) Uani 1 1 d G . . . .
C82 C 0.8043(4) 0.8624(2) 0.4669(2) 0.1053(16) Uani 1 1 d G . . . .
H82 H 0.785810 0.813367 0.484403 0.126 Uiso 1 1 calc R U . . .
C81 C 0.8191(4) 0.8361(3) 0.4095(2) 0.126(2) Uani 1 1 d G . . . .
H81 H 0.810659 0.769020 0.387879 0.151 Uiso 1 1 calc R U . . .
C80 C 0.8462(4) 0.9079(4) 0.38383(17) 0.133(2) Uani 1 1 d G . . . .
[truncated: 3,845,063 more chars]
